# Supplementary material for: Three genetic–environmental networks for human personality
Source: Mol Psychiatry. 2019 Nov 21;26(8):3858–75. doi: 10.1038/s41380-019-0579-x (PMC8550959; doi:10.1038/s41380-019-0579-x)
Supplement: Supplementary file 16 — Supplementary Table S4 [file 41380_2019_579_MOESM16_ESM.xlsx]

## Sheet: Sheet2
Supplementary Table S4. Character and Temperament Sets comprised of TCI measurements at the subscale level were identified by PGMRA and associated as Relationships (see also Tables S6 and S7). Supersets consist of low granularity groups of Character and Temperament Sets with a linguistic profile. The health risk of these associations is shown (well or ill extremes in the unit scale).
Temperament sets	Temp Superset	Risk Temp		Character Set	Char Superset	Risk Char		Hyper C-T	# Subjects T	# Subjects C	Risk Relationship
		Well-Being	Ill-Being			Well-Being	Ill-Being				Well-Being	Ill-Being
T_10_1	Antisocial	0.02	0.12	C_11_4	Apathetic	0	0.28	0.000299307	41	50	0.02	0.28
T_10_1	Antisocial	0.02	0.12	C_14_5	Dependent	0	0.29	5.98339e-05	41	55	0.02	0.29
T_10_1	Antisocial	0.02	0.12	C_15_7	Dependent	0.03	0.02	0.000346649	41	121	0.03	0.12
T_10_1	Antisocial	0.02	0.12	C_3_1	Organized	0	0	4.52547e-05	41	293	0.02	0.12
T_10_1	Antisocial	0.02	0.12	C_6_3	Dependent	0	0.32	5.27344e-05	41	37	0.02	0.32
T_10_5	Reliable	0.32	0	C_10_7	Resourceful	0.41	0	3.19467e-12	115	102	0.41	0
T_10_5	Reliable	0.32	0	C_12_9	Organized	0.54	0	3.92527e-05	115	41	0.54	0
T_10_5	Reliable	0.32	0	C_14_13	Organized	0.09	0	1.66221e-07	115	92	0.32	0
T_10_5	Reliable	0.32	0	C_14_8	Resourceful	0.01	0.01	4.30834e-07	115	79	0.32	0.01
T_10_5	Reliable	0.32	0	C_15_5	Creative	0.72	0.03	5.53196e-05	115	100	0.72	0.03
T_10_5	Reliable	0.32	0	C_3_1	Organized	0	0	3.48424e-05	115	293	0.32	0
T_10_5	Reliable	0.32	0	C_3_3	Creative	0.92	0	1.91071e-05	115	135	0.92	0
T_10_5	Reliable	0.32	0	C_4_3	Creative	0.97	0	8.14085e-05	115	72	0.97	0
T_10_5	Reliable	0.32	0	C_4_4	Organized	0.01	0	1.94425e-08	115	190	0.32	0
T_10_5	Reliable	0.32	0	C_5_1	Organized	0.05	0	3.7503e-07	115	169	0.32	0
T_10_5	Reliable	0.32	0	C_5_5	Creative	1	0	9.45692e-05	115	73	1	0
T_10_5	Reliable	0.32	0	C_6_5	Organized	0.07	0	1.00494e-07	115	56	0.32	0
T_10_5	Reliable	0.32	0	C_7_7	Organized	0.07	0	2.9515e-08	115	101	0.32	0
T_10_5	Reliable	0.32	0	C_8_7	Organized	0.04	0	5.50975e-07	115	161	0.32	0
T_10_5	Reliable	0.32	0	C_8_8	Creative	1	0	3.34347e-06	115	39	1	0
T_10_5	Reliable	0.32	0	C_9_6	Organized	0.11	0.02	6.48561e-05	115	61	0.32	0.02
T_11_11	Reliable	0.08	0.02	C_10_2	Apathetic	0.01	0	0.000279923	60	116	0.08	0.02
T_11_11	Reliable	0.08	0.02	C_14_13	Organized	0.09	0	1.01752e-07	60	92	0.09	0.02
T_11_11	Reliable	0.08	0.02	C_15_7	Dependent	0.03	0.02	1.11302e-08	60	121	0.08	0.02
T_11_11	Reliable	0.08	0.02	C_3_1	Organized	0	0	1.51101e-13	60	293	0.08	0.02
T_11_11	Reliable	0.08	0.02	C_4_4	Organized	0.01	0	2.61022e-10	60	190	0.08	0.02
T_11_11	Reliable	0.08	0.02	C_5_1	Organized	0.05	0	4.37428e-14	60	169	0.08	0.02
T_11_11	Reliable	0.08	0.02	C_7_7	Organized	0.07	0	4.55133e-08	60	101	0.08	0.02
T_11_11	Reliable	0.08	0.02	C_8_7	Organized	0.04	0	1.25455e-14	60	161	0.08	0.02
T_11_7	Sensitive	0.04	0.47	C_10_8	Apathetic	0	0.79	3.31069e-13	57	33	0.04	0.79
T_11_7	Sensitive	0.04	0.47	C_11_4	Apathetic	0	0.28	4.012e-06	57	50	0.04	0.47
T_11_7	Sensitive	0.04	0.47	C_14_11	Apathetic	0	0.47	3.25741e-08	57	62	0.04	0.47
T_11_7	Sensitive	0.04	0.47	C_14_5	Dependent	0	0.29	9.85945e-07	57	55	0.04	0.47
T_11_7	Sensitive	0.04	0.47	C_15_13	Dependent	0	0.79	4.48468e-07	57	29	0.04	0.79
T_11_7	Sensitive	0.04	0.47	C_3_2	Apathetic	0	1	2.054e-11	57	53	0.04	1
T_11_7	Sensitive	0.04	0.47	C_8_3	Apathetic	0	0.64	9.35979e-11	57	39	0.04	0.64
T_12_4	Reliable	0.03	0.11	C_14_5	Dependent	0	0.29	0.000404908	91	55	0.03	0.29
T_12_4	Reliable	0.03	0.11	C_3_1	Organized	0	0	0.000328114	91	293	0.03	0.11
T_12_7	Antisocial	0.02	0.47	C_10_8	Apathetic	0	0.79	3.29195e-07	66	33	0.02	0.79
T_12_7	Antisocial	0.02	0.47	C_11_6	Apathetic	0	0.71	1.42432e-05	66	28	0.02	0.71
T_12_7	Antisocial	0.02	0.47	C_12_6	Dependent	0.09	0.41	4.61423e-06	66	44	0.09	0.47
T_12_7	Antisocial	0.02	0.47	C_14_11	Apathetic	0	0.47	1.24762e-05	66	62	0.02	0.47
T_12_7	Antisocial	0.02	0.47	C_15_13	Dependent	0	0.79	1.43754e-06	66	29	0.02	0.79
T_12_7	Antisocial	0.02	0.47	C_3_2	Apathetic	0	1	2.84508e-08	66	53	0.02	1
T_12_7	Antisocial	0.02	0.47	C_4_2	Dependent	0	0.45	0.000166825	66	40	0.02	0.47
T_12_7	Antisocial	0.02	0.47	C_8_3	Apathetic	0	0.64	1.56027e-06	66	39	0.02	0.64
T_12_9	Antisocial	0	0.24	C_11_4	Apathetic	0	0.28	4.36836e-08	88	50	0	0.28
T_12_9	Antisocial	0	0.24	C_14_11	Apathetic	0	0.47	1.04047e-08	88	62	0	0.47
T_12_9	Antisocial	0	0.24	C_14_5	Dependent	0	0.29	5.57323e-05	88	55	0	0.29
T_12_9	Antisocial	0	0.24	C_8_3	Apathetic	0	0.64	1.80581e-05	88	39	0	0.64
T_13_13	Reliable	0.08	0.03	C_10_2	Apathetic	0.01	0	1.21251e-05	36	116	0.08	0.03
T_13_13	Reliable	0.08	0.03	C_15_7	Dependent	0.03	0.02	1.77433e-05	36	121	0.08	0.03
T_13_13	Reliable	0.08	0.03	C_3_1	Organized	0	0	1.71299e-07	36	293	0.08	0.03
T_13_13	Reliable	0.08	0.03	C_4_4	Organized	0.01	0	1.12237e-07	36	190	0.08	0.03
T_13_13	Reliable	0.08	0.03	C_5_1	Organized	0.05	0	1.00326e-05	36	169	0.08	0.03
T_13_13	Reliable	0.08	0.03	C_6_5	Organized	0.07	0	2.77305e-05	36	56	0.08	0.03
T_13_13	Reliable	0.08	0.03	C_7_7	Organized	0.07	0	2.70699e-09	36	101	0.08	0.03
T_13_13	Reliable	0.08	0.03	C_8_7	Organized	0.04	0	6.0063e-06	36	161	0.08	0.03
T_13_13	Reliable	0.08	0.03	C_9_6	Organized	0.11	0.02	0.000432953	36	61	0.11	0.03
T_13_3	Antisocial	0.02	0.55	C_10_8	Apathetic	0	0.79	4.16422e-11	64	33	0.02	0.79
T_13_3	Antisocial	0.02	0.55	C_12_6	Dependent	0.09	0.41	3.53932e-06	64	44	0.09	0.55
T_13_3	Antisocial	0.02	0.55	C_14_11	Apathetic	0	0.47	1.27003e-08	64	62	0.02	0.55
T_13_3	Antisocial	0.02	0.55	C_14_5	Dependent	0	0.29	3.01135e-06	64	55	0.02	0.55
T_13_3	Antisocial	0.02	0.55	C_15_13	Dependent	0	0.79	6.6791e-12	64	29	0.02	0.79
T_13_3	Antisocial	0.02	0.55	C_3_2	Apathetic	0	1	-2.35367e-14	64	53	0.02	1
T_13_3	Antisocial	0.02	0.55	C_4_2	Dependent	0	0.45	1.55469e-05	64	40	0.02	0.55
T_13_3	Antisocial	0.02	0.55	C_7_4	Dependent	0	0.74	2.6973e-06	64	23	0.02	0.74
T_13_3	Antisocial	0.02	0.55	C_8_3	Apathetic	0	0.64	6.62555e-09	64	39	0.02	0.64
T_13_4	Sensitive	0.28	0.05	C_11_3	Creative	0.97	0.03	0.000329706	87	34	0.97	0.05
T_13_4	Sensitive	0.28	0.05	C_12_7	Creative	0.9	0.04	3.01645e-05	87	52	0.9	0.05
T_13_4	Sensitive	0.28	0.05	C_3_3	Creative	0.92	0	4.13338e-06	87	135	0.92	0.05
T_13_4	Sensitive	0.28	0.05	C_4_3	Creative	0.97	0	0.000110892	87	72	0.97	0.05
T_13_4	Sensitive	0.28	0.05	C_5_5	Creative	1	0	0.000126225	87	73	1	0.05
T_13_4	Sensitive	0.28	0.05	C_6_1	Creative	1	0	0.000220554	87	32	1	0.05
T_13_4	Sensitive	0.28	0.05	C_7_2	Creative	0.98	0	0.000250597	87	66	0.98	0.05
T_13_7	Sensitive	0.24	0.05	C_9_5	Dependent	0	0.26	0.000147944	37	31	0.24	0.26
T_13_9	Sensitive	0.02	0.48	C_11_10	Apathetic	0.03	0.5	0.000193936	50	38	0.03	0.5
T_13_9	Sensitive	0.02	0.48	C_14_5	Dependent	0	0.29	0.000221901	50	55	0.02	0.48
T_13_9	Sensitive	0.02	0.48	C_15_13	Dependent	0	0.79	1.5516e-07	50	29	0.02	0.79
T_13_9	Sensitive	0.02	0.48	C_3_2	Apathetic	0	1	1.41472e-08	50	53	0.02	1
T_13_9	Sensitive	0.02	0.48	C_4_2	Dependent	0	0.45	1.64888e-07	50	40	0.02	0.48
T_13_9	Sensitive	0.02	0.48	C_5_3	Dependent	0.02	0.29	8.7758e-07	50	48	0.02	0.48
T_13_9	Sensitive	0.02	0.48	C_7_4	Dependent	0	0.74	0.000143603	50	23	0.02	0.74
T_13_9	Sensitive	0.02	0.48	C_9_5	Dependent	0	0.26	4.42756e-06	50	31	0.02	0.48
T_14_1	Sensitive	0	0.2	C_12_5	Apathetic	0	0.09	0.000166202	54	22	0	0.2
T_14_1	Sensitive	0	0.2	C_14_5	Dependent	0	0.29	5.79732e-07	54	55	0	0.29
T_14_1	Sensitive	0	0.2	C_15_13	Dependent	0	0.79	2.90098e-07	54	29	0	0.79
T_14_1	Sensitive	0	0.2	C_3_2	Apathetic	0	1	0.000286858	54	53	0	1
T_14_1	Sensitive	0	0.2	C_4_2	Dependent	0	0.45	3.31679e-07	54	40	0	0.45
T_14_1	Sensitive	0	0.2	C_5_3	Dependent	0.02	0.29	0.000151176	54	48	0.02	0.29
T_14_1	Sensitive	0	0.2	C_6_3	Dependent	0	0.32	2.624e-05	54	37	0	0.32
T_14_1	Sensitive	0	0.2	C_7_4	Dependent	0	0.74	0.000208293	54	23	0	0.74
T_14_1	Sensitive	0	0.2	C_8_3	Apathetic	0	0.64	0.000346656	54	39	0	0.64
T_14_1	Sensitive	0	0.2	C_9_5	Dependent	0	0.26	5.67458e-11	54	31	0	0.26
T_14_4	Reliable	0.43	0.03	C_11_3	Creative	0.97	0.03	0.000128405	75	34	0.97	0.03
T_14_4	Reliable	0.43	0.03	C_12_7	Creative	0.9	0.04	5.63654e-05	75	52	0.9	0.04
T_14_4	Reliable	0.43	0.03	C_12_9	Organized	0.54	0	5.30936e-09	75	41	0.54	0.03
T_14_4	Reliable	0.43	0.03	C_13_1	Creative	0.9	0.02	9.65748e-07	75	42	0.9	0.03
T_14_4	Reliable	0.43	0.03	C_15_5	Creative	0.72	0.03	0.000132965	75	100	0.72	0.03
T_14_4	Reliable	0.43	0.03	C_3_3	Creative	0.92	0	2.57041e-10	75	135	0.92	0.03
T_14_4	Reliable	0.43	0.03	C_4_3	Creative	0.97	0	9.54956e-11	75	72	0.97	0.03
T_14_4	Reliable	0.43	0.03	C_5_5	Creative	1	0	1.21196e-10	75	73	1	0.03
T_14_4	Reliable	0.43	0.03	C_7_2	Creative	0.98	0	2.44638e-08	75	66	0.98	0.03
T_14_4	Reliable	0.43	0.03	C_8_8	Creative	1	0	1.00672e-11	75	39	1	0.03
T_14_4	Reliable	0.43	0.03	C_9_6	Organized	0.11	0.02	5.08547e-06	75	61	0.43	0.03
T_14_5	Antisocial	0	0.41	C_10_8	Apathetic	0	0.79	0.000260297	39	33	0	0.79
T_14_5	Antisocial	0	0.41	C_14_11	Apathetic	0	0.47	9.40025e-05	39	62	0	0.47
T_14_5	Antisocial	0	0.41	C_6_3	Dependent	0	0.32	0.000453035	39	37	0	0.41
T_14_5	Antisocial	0	0.41	C_8_3	Apathetic	0	0.64	5.36139e-05	39	39	0	0.64
T_15_1	Antisocial	0.13	0.35	C_15_13	Dependent	0	0.79	9.35168e-06	23	29	0.13	0.79
T_15_1	Antisocial	0.13	0.35	C_3_2	Apathetic	0	1	0.000190366	23	53	0.13	1
T_15_1	Antisocial	0.13	0.35	C_4_2	Dependent	0	0.45	9.51206e-08	23	40	0.13	0.45
T_15_1	Antisocial	0.13	0.35	C_6_3	Dependent	0	0.32	3.24213e-05	23	37	0.13	0.35
T_15_12	Sensitive	0.02	0.39	C_14_9	Organized	0.02	0.29	0.000188765	64	42	0.02	0.39
T_15_12	Sensitive	0.02	0.39	C_15_13	Dependent	0	0.79	7.14199e-08	64	29	0.02	0.79
T_15_12	Sensitive	0.02	0.39	C_3_2	Apathetic	0	1	1.78567e-05	64	53	0.02	1
T_15_12	Sensitive	0.02	0.39	C_4_2	Dependent	0	0.45	1.24465e-07	64	40	0.02	0.45
T_15_12	Sensitive	0.02	0.39	C_5_3	Dependent	0.02	0.29	0.000446587	64	48	0.02	0.39
T_15_12	Sensitive	0.02	0.39	C_9_5	Dependent	0	0.26	2.39107e-05	64	31	0.02	0.39
T_15_13	Antisocial	0.23	0.08	C_10_6	Resourceful	0.03	0.38	1.93563e-06	26	34	0.23	0.38
T_15_13	Antisocial	0.23	0.08	C_9_1	Organized	0	0.02	6.7031e-07	26	46	0.23	0.08
T_15_15	Reliable	0.21	0.02	C_7_7	Organized	0.07	0	3.327e-06	103	101	0.21	0.02
T_15_2	Reliable	0.2	0	C_10_2	Apathetic	0.01	0	5.21422e-08	46	116	0.2	0
T_15_2	Reliable	0.2	0	C_10_7	Resourceful	0.41	0	3.87579e-13	46	102	0.41	0
T_15_2	Reliable	0.2	0	C_14_13	Organized	0.09	0	2.31135e-09	46	92	0.2	0
T_15_2	Reliable	0.2	0	C_14_8	Resourceful	0.01	0.01	4.30568e-07	46	79	0.2	0.01
T_15_2	Reliable	0.2	0	C_15_7	Dependent	0.03	0.02	9.05411e-08	46	121	0.2	0.02
T_15_2	Reliable	0.2	0	C_3_1	Organized	0	0	9.82547e-14	46	293	0.2	0
T_15_2	Reliable	0.2	0	C_4_4	Organized	0.01	0	1.249e-13	46	190	0.2	0
T_15_2	Reliable	0.2	0	C_5_1	Organized	0.05	0	2.93765e-13	46	169	0.2	0
T_15_2	Reliable	0.2	0	C_6_5	Organized	0.07	0	1.85574e-12	46	56	0.2	0
T_15_2	Reliable	0.2	0	C_7_7	Organized	0.07	0	1.00919e-13	46	101	0.2	0
T_15_2	Reliable	0.2	0	C_8_7	Organized	0.04	0	4.65183e-14	46	161	0.2	0
T_15_2	Reliable	0.2	0	C_9_6	Organized	0.11	0.02	3.19338e-05	46	61	0.2	0.02
T_15_3	Antisocial	0.06	0.05	C_10_7	Resourceful	0.41	0	1.01935e-05	99	102	0.41	0.05
T_15_3	Antisocial	0.06	0.05	C_14_13	Organized	0.09	0	2.4932e-06	99	92	0.09	0.05
T_15_3	Antisocial	0.06	0.05	C_14_8	Resourceful	0.01	0.01	4.4951e-05	99	79	0.06	0.05
T_15_3	Antisocial	0.06	0.05	C_3_1	Organized	0	0	8.12683e-14	99	293	0.06	0.05
T_15_3	Antisocial	0.06	0.05	C_4_4	Organized	0.01	0	3.91822e-08	99	190	0.06	0.05
T_15_3	Antisocial	0.06	0.05	C_5_1	Organized	0.05	0	1.64181e-05	99	169	0.06	0.05
T_15_3	Antisocial	0.06	0.05	C_6_5	Organized	0.07	0	0.000180892	99	56	0.07	0.05
T_15_3	Antisocial	0.06	0.05	C_8_7	Organized	0.04	0	1.93343e-06	99	161	0.06	0.05
T_15_4	Sensitive	0.03	0.17	C_12_5	Apathetic	0	0.09	6.84466e-08	87	22	0.03	0.17
T_15_4	Sensitive	0.03	0.17	C_15_13	Dependent	0	0.79	0.000113071	87	29	0.03	0.79
T_15_4	Sensitive	0.03	0.17	C_15_7	Dependent	0.03	0.02	3.84506e-06	87	121	0.03	0.17
T_15_4	Sensitive	0.03	0.17	C_4_2	Dependent	0	0.45	0.000149641	87	40	0.03	0.45
T_15_4	Sensitive	0.03	0.17	C_7_4	Dependent	0	0.74	0.000227614	87	23	0.03	0.74
T_15_4	Sensitive	0.03	0.17	C_9_5	Dependent	0	0.26	2.07836e-05	87	31	0.03	0.26
T_15_8	Sensitive	0.35	0.06	C_11_3	Creative	0.97	0.03	0.000154114	34	34	0.97	0.06
T_15_8	Sensitive	0.35	0.06	C_12_7	Creative	0.9	0.04	0.000127107	34	52	0.9	0.06
T_15_8	Sensitive	0.35	0.06	C_13_1	Creative	0.9	0.02	0.000429806	34	42	0.9	0.06
T_15_8	Sensitive	0.35	0.06	C_14_1	Creative	0.25	0.11	4.43309e-09	34	28	0.35	0.11
T_15_8	Sensitive	0.35	0.06	C_15_1	Apathetic	0.14	0.52	1.30836e-05	34	21	0.35	0.52
T_15_8	Sensitive	0.35	0.06	C_3_3	Creative	0.92	0	3.67008e-06	34	135	0.92	0.06
T_15_8	Sensitive	0.35	0.06	C_4_3	Creative	0.97	0	1.04747e-05	34	72	0.97	0.06
T_15_8	Sensitive	0.35	0.06	C_5_5	Creative	1	0	1.16333e-05	34	73	1	0.06
T_15_8	Sensitive	0.35	0.06	C_7_2	Creative	0.98	0	5.58122e-05	34	66	0.98	0.06
T_3_1	Antisocial	0.05	0.17	C_11_4	Apathetic	0	0.28	9.61387e-08	63	50	0.05	0.28
T_3_1	Antisocial	0.05	0.17	C_14_11	Apathetic	0	0.47	9.91882e-07	63	62	0.05	0.47
T_3_1	Antisocial	0.05	0.17	C_3_1	Organized	0	0	0.000489679	63	293	0.05	0.17
T_3_3	Sensitive	0.01	0.38	C_12_5	Apathetic	0	0.09	5.92388e-08	116	22	0.01	0.38
T_3_3	Sensitive	0.01	0.38	C_12_6	Dependent	0.09	0.41	2.74193e-08	116	44	0.09	0.41
T_3_3	Sensitive	0.01	0.38	C_14_5	Dependent	0	0.29	6.22854e-07	116	55	0.01	0.38
T_3_3	Sensitive	0.01	0.38	C_14_9	Organized	0.02	0.29	1.0902e-06	116	42	0.02	0.38
T_3_3	Sensitive	0.01	0.38	C_15_13	Dependent	0	0.79	8.21565e-15	116	29	0.01	0.79
T_3_3	Sensitive	0.01	0.38	C_3_2	Apathetic	0	1	2.94209e-14	116	53	0.01	1
T_3_3	Sensitive	0.01	0.38	C_4_2	Dependent	0	0.45	1.79856e-14	116	40	0.01	0.45
T_3_3	Sensitive	0.01	0.38	C_5_3	Dependent	0.02	0.29	1.0824e-10	116	48	0.02	0.38
T_3_3	Sensitive	0.01	0.38	C_6_3	Dependent	0	0.32	2.85327e-14	116	37	0.01	0.38
T_3_3	Sensitive	0.01	0.38	C_7_4	Dependent	0	0.74	1.40696e-11	116	23	0.01	0.74
T_3_3	Sensitive	0.01	0.38	C_8_3	Apathetic	0	0.64	2.637e-05	116	39	0.01	0.64
T_3_3	Sensitive	0.01	0.38	C_9_5	Dependent	0	0.26	6.6539e-12	116	31	0.01	0.38
T_4_1	Reliable	0.36	0	C_10_7	Resourceful	0.41	0	-5.32907e-15	134	102	0.41	0
T_4_1	Reliable	0.36	0	C_14_13	Organized	0.09	0	1.4333e-13	134	92	0.36	0
T_4_1	Reliable	0.36	0	C_15_7	Dependent	0.03	0.02	0.00038227	134	121	0.36	0.02
T_4_1	Reliable	0.36	0	C_3_1	Organized	0	0	0.000356803	134	293	0.36	0
T_4_1	Reliable	0.36	0	C_4_3	Creative	0.97	0	0.000393836	134	72	0.97	0
T_4_1	Reliable	0.36	0	C_4_4	Organized	0.01	0	2.65592e-06	134	190	0.36	0
T_4_1	Reliable	0.36	0	C_5_1	Organized	0.05	0	3.03741e-09	134	169	0.36	0
T_4_1	Reliable	0.36	0	C_6_5	Organized	0.07	0	1.71785e-08	134	56	0.36	0
T_4_1	Reliable	0.36	0	C_7_7	Organized	0.07	0	8.42659e-14	134	101	0.36	0
T_4_1	Reliable	0.36	0	C_8_7	Organized	0.04	0	2.27041e-13	134	161	0.36	0
T_4_1	Reliable	0.36	0	C_9_8	Organized	0.12	0	3.02165e-08	134	72	0.36	0
T_5_1	Reliable	0.4	0.04	C_11_3	Creative	0.97	0.03	2.71418e-11	136	34	0.97	0.04
T_5_1	Reliable	0.4	0.04	C_11_6	Apathetic	0	0.71	3.3557e-05	136	28	0.4	0.71
T_5_1	Reliable	0.4	0.04	C_12_7	Creative	0.9	0.04	7.38443e-12	136	52	0.9	0.04
T_5_1	Reliable	0.4	0.04	C_12_9	Organized	0.54	0	6.39241e-07	136	41	0.54	0.04
T_5_1	Reliable	0.4	0.04	C_13_1	Creative	0.9	0.02	1.21862e-10	136	42	0.9	0.04
T_5_1	Reliable	0.4	0.04	C_14_1	Creative	0.25	0.11	4.02758e-06	136	28	0.4	0.11
T_5_1	Reliable	0.4	0.04	C_15_5	Creative	0.72	0.03	1.08905e-07	136	100	0.72	0.04
T_5_1	Reliable	0.4	0.04	C_3_3	Creative	0.92	0	-3.08642e-14	136	135	0.92	0.04
T_5_1	Reliable	0.4	0.04	C_4_3	Creative	0.97	0	-2.95319e-14	136	72	0.97	0.04
T_5_1	Reliable	0.4	0.04	C_5_5	Creative	1	0	-2.35367e-14	136	73	1	0.04
T_5_1	Reliable	0.4	0.04	C_6_1	Creative	1	0	2.17813e-07	136	32	1	0.04
T_5_1	Reliable	0.4	0.04	C_7_2	Creative	0.98	0	1.63203e-13	136	66	0.98	0.04
T_5_1	Reliable	0.4	0.04	C_8_8	Creative	1	0	2.11897e-12	136	39	1	0.04
T_5_1	Reliable	0.4	0.04	C_9_6	Organized	0.11	0.02	1.65407e-05	136	61	0.4	0.04
T_6_1	Reliable	0.22	0	C_10_2	Apathetic	0.01	0	3.44264e-10	141	116	0.22	0
T_6_1	Reliable	0.22	0	C_10_7	Resourceful	0.41	0	-6.43929e-15	141	102	0.41	0
T_6_1	Reliable	0.22	0	C_14_13	Organized	0.09	0	-2.81997e-14	141	92	0.22	0
T_6_1	Reliable	0.22	0	C_14_8	Resourceful	0.01	0.01	8.17574e-06	141	79	0.22	0.01
T_6_1	Reliable	0.22	0	C_15_7	Dependent	0.03	0.02	2.37012e-08	141	121	0.22	0.02
T_6_1	Reliable	0.22	0	C_3_1	Organized	0	0	-1.53211e-14	141	293	0.22	0
T_6_1	Reliable	0.22	0	C_4_4	Organized	0.01	0	6.06182e-14	141	190	0.22	0
T_6_1	Reliable	0.22	0	C_5_1	Organized	0.05	0	1.75415e-14	141	169	0.22	0
T_6_1	Reliable	0.22	0	C_6_5	Organized	0.07	0	5.72875e-14	141	56	0.22	0
T_6_1	Reliable	0.22	0	C_7_7	Organized	0.07	0	8.01581e-14	141	101	0.22	0
T_6_1	Reliable	0.22	0	C_8_7	Organized	0.04	0	-6.21725e-15	141	161	0.22	0
T_6_1	Reliable	0.22	0	C_9_8	Organized	0.12	0	2.08033e-06	141	72	0.22	0
T_6_4	Antisocial	0.07	0.19	C_10_8	Apathetic	0	0.79	2.14828e-05	59	33	0.07	0.79
T_6_4	Antisocial	0.07	0.19	C_11_4	Apathetic	0	0.28	2.36478e-14	59	50	0.07	0.28
T_6_4	Antisocial	0.07	0.19	C_14_11	Apathetic	0	0.47	4.93016e-08	59	62	0.07	0.47
T_6_4	Antisocial	0.07	0.19	C_8_3	Apathetic	0	0.64	6.78897e-05	59	39	0.07	0.64
T_6_4	Antisocial	0.07	0.19	C_9_1	Organized	0	0.02	0.000202908	59	46	0.07	0.19
T_6_5	Antisocial	0.02	0.36	C_10_8	Apathetic	0	0.79	2.04492e-06	42	33	0.02	0.79
T_6_5	Antisocial	0.02	0.36	C_11_4	Apathetic	0	0.28	0.000342979	42	50	0.02	0.36
T_6_5	Antisocial	0.02	0.36	C_14_11	Apathetic	0	0.47	1.78909e-05	42	62	0.02	0.47
T_6_5	Antisocial	0.02	0.36	C_8_3	Apathetic	0	0.64	6.7437e-06	42	39	0.02	0.64
T_7_3	Sensitive	0.02	0.41	C_14_5	Dependent	0	0.29	9.53049e-05	59	55	0.02	0.41
T_7_3	Sensitive	0.02	0.41	C_15_13	Dependent	0	0.79	6.76821e-11	59	29	0.02	0.79
T_7_3	Sensitive	0.02	0.41	C_3_2	Apathetic	0	1	9.59652e-07	59	53	0.02	1
T_7_3	Sensitive	0.02	0.41	C_4_2	Dependent	0	0.45	3.58329e-09	59	40	0.02	0.45
T_7_3	Sensitive	0.02	0.41	C_5_3	Dependent	0.02	0.29	3.78014e-06	59	48	0.02	0.41
T_7_3	Sensitive	0.02	0.41	C_6_3	Dependent	0	0.32	4.46933e-06	59	37	0.02	0.41
T_7_3	Sensitive	0.02	0.41	C_7_4	Dependent	0	0.74	2.47188e-05	59	23	0.02	0.74
T_7_3	Sensitive	0.02	0.41	C_9_5	Dependent	0	0.26	1.38107e-05	59	31	0.02	0.41
T_7_4	Sensitive	0	0.26	C_12_5	Apathetic	0	0.09	6.56615e-07	34	22	0	0.26
T_7_4	Sensitive	0	0.26	C_15_13	Dependent	0	0.79	3.85909e-06	34	29	0	0.79
T_7_4	Sensitive	0	0.26	C_4_2	Dependent	0	0.45	2.74967e-05	34	40	0	0.45
T_7_4	Sensitive	0	0.26	C_5_3	Dependent	0.02	0.29	8.02112e-05	34	48	0.02	0.29
T_7_4	Sensitive	0	0.26	C_6_3	Dependent	0	0.32	1.72356e-05	34	37	0	0.32
T_7_4	Sensitive	0	0.26	C_7_4	Dependent	0	0.74	0.000389843	34	23	0	0.74
T_7_4	Sensitive	0	0.26	C_9_5	Dependent	0	0.26	5.84641e-06	34	31	0	0.26
T_8_2	Reliable	0.3	0.02	C_4_3	Creative	0.97	0	0.000391268	69	72	0.97	0.02
T_8_2	Reliable	0.3	0.02	C_5_5	Creative	1	0	8.15488e-05	69	73	1	0.02
T_8_2	Reliable	0.3	0.02	C_8_8	Creative	1	0	2.29716e-06	69	39	1	0.02
T_8_6	Sensitive	0	0.55	C_10_8	Apathetic	0	0.79	1.15964e-06	56	33	0	0.79
T_8_6	Sensitive	0	0.55	C_14_5	Dependent	0	0.29	2.7544e-11	56	55	0	0.55
T_8_6	Sensitive	0	0.55	C_15_13	Dependent	0	0.79	3.68827e-11	56	29	0	0.79
T_8_6	Sensitive	0	0.55	C_3_2	Apathetic	0	1	-2.79776e-14	56	53	0	1
T_8_6	Sensitive	0	0.55	C_4_2	Dependent	0	0.45	3.25118e-08	56	40	0	0.55
T_8_6	Sensitive	0	0.55	C_6_3	Dependent	0	0.32	3.68152e-11	56	37	0	0.55
T_8_6	Sensitive	0	0.55	C_7_4	Dependent	0	0.74	1.06275e-06	56	23	0	0.74
T_8_6	Sensitive	0	0.55	C_8_3	Apathetic	0	0.64	3.63799e-07	56	39	0	0.64
T_8_6	Sensitive	0	0.55	C_9_5	Dependent	0	0.26	0.00011269	56	31	0	0.55
T_8_7	Sensitive	0	0.46	C_12_6	Dependent	0.09	0.41	1.00121e-06	41	44	0.09	0.46
T_8_7	Sensitive	0	0.46	C_15_13	Dependent	0	0.79	6.66188e-07	41	29	0	0.79
T_8_7	Sensitive	0	0.46	C_3_2	Apathetic	0	1	4.411e-06	41	53	0	1
T_8_7	Sensitive	0	0.46	C_4_2	Dependent	0	0.45	1.2465e-09	41	40	0	0.46
T_8_7	Sensitive	0	0.46	C_7_4	Dependent	0	0.74	5.41689e-05	41	23	0	0.74
T_9_5	Reliable	0.24	0.15	C_7_2	Creative	0.98	0	0.000413107	46	66	0.98	0.15
T_9_6	Antisocial	0	0.65	C_10_8	Apathetic	0	0.79	-1.66533e-14	55	33	0	0.79
T_9_6	Antisocial	0	0.65	C_11_10	Apathetic	0.03	0.5	3.56719e-05	55	38	0.03	0.65
T_9_6	Antisocial	0	0.65	C_11_4	Apathetic	0	0.28	2.93819e-06	55	50	0	0.65
T_9_6	Antisocial	0	0.65	C_12_6	Dependent	0.09	0.41	1.02901e-05	55	44	0.09	0.65
T_9_6	Antisocial	0	0.65	C_14_11	Apathetic	0	0.47	7.98794e-12	55	62	0	0.65
T_9_6	Antisocial	0	0.65	C_14_5	Dependent	0	0.29	5.67028e-05	55	55	0	0.65
T_9_6	Antisocial	0	0.65	C_15_13	Dependent	0	0.79	1.78298e-08	55	29	0	0.79
T_9_6	Antisocial	0	0.65	C_3_2	Apathetic	0	1	-5.24025e-14	55	53	0	1
T_9_6	Antisocial	0	0.65	C_4_2	Dependent	0	0.45	0.000442697	55	40	0	0.65
T_9_6	Antisocial	0	0.65	C_7_4	Dependent	0	0.74	0.000227487	55	23	0	0.74
T_9_6	Antisocial	0	0.65	C_8_3	Apathetic	0	0.64	2.57416e-12	55	39	0	0.65
T_9_9	Sensitive	0.05	0.1	C_14_1	Creative	0.25	0.11	0.000165734	42	28	0.25	0.11
T_9_9	Sensitive	0.05	0.1	C_15_7	Dependent	0.03	0.02	0.000420288	42	121	0.05	0.1
T_9_9	Sensitive	0.05	0.1	C_6_3	Dependent	0	0.32	6.07489e-05	42	37	0.05	0.32
