# Supplementary material for: Three genetic–environmental networks for human personality
Source: Mol Psychiatry. 2019 Nov 21;26(8):3858–75. doi: 10.1038/s41380-019-0579-x (PMC8550959; doi:10.1038/s41380-019-0579-x)
Supplement: Supplementary file 18 — Supplementary Table S6 [file 41380_2019_579_MOESM18_ESM.xlsx]

## Sheet: Sheet5
Supplementary Table S6. SNP sets mapped into the three phenotypic networks. SNP sets are described by their labels and associated Temperament and Character profiles.
			Temperament Associations				Character Associations
SNP set	Short SNP set name	Reliable-Creative	Reliable-Organized	Emotional-Unreliable	Temp-Profile	Reliable-Creative	Reliable-Organized	Emotional-Unreliable	Char-Profile
G_12_8	Neuroprotection	Yes	Yes	Yes	Reliable		Yes		Organized
G_7_3	Neurogenesis			Yes	Sensitive	Yes		Yes	Creative
G_36_29	Electron transport			Yes	Sensitive	Yes		Yes	Apathetic
G_19_3	Glucuronidase habit extinction			Yes	Sensitive
G_11_7	HPA stress reactivity			Yes	Sensitive
G_13_3	ERK-conditioned impulsivity	Yes	Yes	Yes	Sensitive
G_21_16	Acetylcholine biosynthesis			Yes	Sensitive
G_26_14	Glucose transport			Yes	Sensitive				Apathetic
G_31_8	Neurotrophin			Yes	Sensitive			Yes	Dependent
G_33_4	ERK-PKA interaction			Yes	Sensitive
G_41_33	GPCR neuroplasticity			Yes	Sensitive			Yes	Dependent
G_9_2	serotonin-cytokine interaction			Yes	Sensitive
G_39_26	mTOR myelination		Yes	Yes	Antisocial
G_35_7	PI3K-based memory		Yes	Yes	Antisocial
G_22_6	Blood-brain barrier			Yes	Antisocial			Yes	Dependent
G_35_22	PI3K-based memory			Yes	Antisocial
G_28_15	Estrogen neuroplasticity	Yes		Yes	Antisocial			Yes	Apathetic
G_38_38	ion permeability		Yes	Yes	Sensitive
G_16_1	PI3K-based memory	Yes		Yes	Antisocial
G_38_13	Glucuronidase habit extinction			Yes	Antisocial
G_37_14	neuroexcitability	Yes		Yes	Antisocial
G_7_2	GPCR dysregulation		Yes	Yes	Sensitive			Yes	Apathetic
G_25_3	Acetylcholine biosynthesis	Yes		Yes	Sensitive
G_7_7	Olfaction			Yes	Antisocial			Yes	Dependent
G_14_12	Ras-based stress memory			Yes	Antisocial
G_36_18	brain-RNA-biogenesis			Yes	Antisocial
G_39_21	RGS negative emotionality			Yes	Sensitive
G_38_23	sensory sensitivity			Yes	Sensitive
G_12_11	Ras-Akt interaction	Yes	Yes	Yes	Sensitive
G_21_3	Cellular Senescence			Yes	Antisocial			Yes	Apathetic
G_13_12	acetylcholine biosynthesis			Yes	Sensitive
G_16_9	Olfactory signaling							Yes	Apathetic
G_5_1	CDK neuroplasticity							Yes	Dependent
G_19_9	Aurora-B							Yes	Apathetic
G_23_2	Biogenic amine synthesis							Yes	Apathetic
G_40_26	Dopamine-feedback							Yes	Apathetic
G_38_10	Org5-RNA							Yes	Organized
G_33_19	Res-RNA							Yes	Resourceful
G_8_8	Global inositol/chemokine pathways	Yes	Yes		Reliable		Yes		Organized
G_3_1	Inositol-Calcium signaling						Yes		Organized
G_10_1	Learning/Memory						Yes		Organized
G_11_4	Inositol signaling						Yes		Organized
G_24_6	GFI1-Neurite outgrowth						Yes		Organized
G_23_19	Org2-RNA						Yes		Organized
G_21_4	Org1-RNA						Yes		Organized
G_17_14	Dep-RNA						Yes	Yes	Dependent
G_33_11	self-control						Yes		Resourceful
G_9_3	Pyrimidine metabolism						Yes		Apathetic
G_21_17	TGFβ resistance to aging		Yes		Reliable
G_30_10	TNF-based resilience		Yes		Reliable
G_13_10	cholinergic neuromodulation	Yes	Yes		Reliable
G_21_18	cognitive flexibility	Yes	Yes		Reliable
G_5_3	regulation pathways	Yes	Yes		Reliable
G_12_1	Episodic learning	Yes			Reliable	Yes			Creative
G_20_2	Akt-Neuroprotection	Yes			Reliable	Yes			Creative
G_3_2	PAK-Neuroprotection					Yes			Creative
G_9_8	Neuroregulation					Yes			Creative
G_33_15	ERK-Neurodevelopment					Yes			Creative
G_19_5	DARPP320-Neuroplasticity					Yes			Creative
G_27_25	Org3-RNA					Yes			Organized
G_20_3	Fatty acid oxidation					Yes			Apathetic
G_28_11	Sensory transduction					Yes			Creative
G_36_27	Aging regulation					Yes			Creative
G_42_39	approach-avoidance conflict	Yes			Sensitive
G_33_33	TGFβ memory enhancement	Yes			Reliable
G_28_10	WD/CDK neuroplasticity	Yes			Reliable
