# Supplementary material for: Three genetic–environmental networks for human personality
Source: Mol Psychiatry. 2019 Nov 21;26(8):3858–75. doi: 10.1038/s41380-019-0579-x (PMC8550959; doi:10.1038/s41380-019-0579-x)
Supplement: Supplementary file 19 — Supplementary Table S7 [file 41380_2019_579_MOESM19_ESM.xlsx]

## Sheet: Table_all
	Supplementary Table S7. Genotypic-phenotypic Relationships among Temperament, Character, and SNP Sets identified by PGMRA. SNP Sets (p-value <1E-05) associated with Temperament and Character phenotypes, their significance compared to that of the averaged, best, and worst values of the individual SNPs, their size (#Subjects, #SNPs), and corresponding health risk (well or ill extremes in the unit s…
	Temperament sets				Character sets		Phenotypic network	Relationship Temp-Char	Genotypic Temp SNP set	Genotypic Temp name	Genotypic Character SNPset			Genotypic Character name	Genotypic networks							Temp-Char Relationships			Temp-SNP set Relationships			Char-SNP set relationships		Temp-Char-SNP Relationships
Relations		temprofile	temptrue	temp-snp-profile		char_profile						chartrue	char-snp-profile			all	Relations	temp_Table4.SNP sets	char_Table4.SNP sets	Network_temp_char	Relations	Well-being	ill-being	Temp_temp_Table4.SNP sets	Well-being	ill-being	Char_char_Table4.SNP sets	Well-being	ill-being	Well-being	ill-being
T_10_5_C_4_4	T_10_5	Reliable	TRUE	Reliable	C_4_4	Organized	Reliable-Organized	1.94425e-08	G_13_10	cholinergic neuromodulation	G_3_1	TRUE	Organized	Inositol-Calcium signaling	Self-control		T_10_5_C_4_4	G_13_10	G_3_1	2	T_10_5_C_4_4	0.32	0	T_10_5_G_13_10	0.32	0.0810811	C_4_4_G_3_1	0.06	0.1	0.32	0.1
T_10_5_C_3_1	T_10_5	Reliable	TRUE	Reliable	C_3_1	Organized	Reliable-Organized	3.48424e-05	G_13_10	cholinergic neuromodulation	G_3_1	TRUE	Organized	Inositol-Calcium signaling	Self-control		T_10_5_C_3_1	G_13_10	G_3_1	2	T_10_5_C_3_1	0.32	0	T_10_5_G_13_10	0.32	0.0810811	C_3_1_G_3_1	0.06	0.1	0.32	0.1
T_6_1_C_3_1	T_6_1	Reliable	TRUE	Reliable	C_3_1	Organized	Reliable-Organized	-1.53211e-14	G_12_8	Neuroprotection	G_10_1	TRUE	Organized	Learning/Memory	Self-control		T_6_1_C_3_1	G_12_8	G_10_1	2	T_6_1_C_3_1	0.22	0	T_6_1_G_12_8	0.22	0.0346821	C_3_1_G_10_1	0.07	0.06	0.22	0.06
T_6_1_C_3_1	T_6_1	Reliable	TRUE	Reliable	C_3_1	Organized	Reliable-Organized	-1.53211e-14	G_8_8	Global inositol/chemokine pathways	G_10_1	TRUE	Organized	Learning/Memory	Self-control		T_6_1_C_3_1	G_8_8	G_10_1	2	T_6_1_C_3_1	0.22	0	T_6_1_G_8_8	0.22	0.0669643	C_3_1_G_10_1	0.07	0.06	0.22	0.0669643
T_10_5_C_4_4	T_10_5	Reliable	TRUE	Reliable	C_4_4	Organized	Reliable-Organized	1.94425e-08	G_13_10	cholinergic neuromodulation	G_8_8	TRUE	Organized	Global inositol/chemokine pathways	Self-control		T_10_5_C_4_4	G_13_10	G_8_8	2	T_10_5_C_4_4	0.32	0	T_10_5_G_13_10	0.32	0.0810811	C_4_4_G_8_8	0.08	0.07	0.32	0.0810811
T_10_5_C_5_1	T_10_5	Reliable	TRUE	Reliable	C_5_1	Organized	Reliable-Organized	3.7503e-07	G_13_10	cholinergic neuromodulation	G_8_8	TRUE	Organized	Global inositol/chemokine pathways	Self-control		T_10_5_C_5_1	G_13_10	G_8_8	2	T_10_5_C_5_1	0.32	0	T_10_5_G_13_10	0.32	0.0810811	C_5_1_G_8_8	0.08	0.07	0.32	0.0810811
T_10_5_C_8_7	T_10_5	Reliable	TRUE	Reliable	C_8_7	Organized	Reliable-Organized	5.50975e-07	G_13_10	cholinergic neuromodulation	G_8_8	TRUE	Organized	Global inositol/chemokine pathways	Self-control		T_10_5_C_8_7	G_13_10	G_8_8	2	T_10_5_C_8_7	0.32	0	T_10_5_G_13_10	0.32	0.0810811	C_8_7_G_8_8	0.08	0.07	0.32	0.0810811
T_10_5_C_3_1	T_10_5	Reliable	TRUE	Reliable	C_3_1	Organized	Reliable-Organized	3.48424e-05	G_13_10	cholinergic neuromodulation	G_8_8	TRUE	Organized	Global inositol/chemokine pathways	Self-control		T_10_5_C_3_1	G_13_10	G_8_8	2	T_10_5_C_3_1	0.32	0	T_10_5_G_13_10	0.32	0.0810811	C_3_1_G_8_8	0.08	0.07	0.32	0.0810811
T_5_1_C_3_3	T_5_1	Reliable	TRUE	Reliable	C_3_3	Creative	Reliable-Creative	-3.08642e-14	G_12_1	Episodic learning	G_12_1	TRUE	Creative	Episodic learning	Self-awareness		T_5_1_C_3_3	G_12_1	G_12_1	1	T_5_1_C_3_3	0.92	0.04	T_5_1_G_12_1	0.4	0.0616438	C_3_3_G_12_1	0.92	0.06	0.92	0.0616438
T_10_5_C_3_3	T_10_5	Reliable	TRUE	Reliable	C_3_3	Creative	Reliable-Creative	1.91071e-05	G_13_10	cholinergic neuromodulation	G_7_3	TRUE	Creative	Neurogenesis	Emotional-reactivity		T_10_5_C_3_3	G_13_10	G_7_3	1	T_10_5_C_3_3	0.92	0	T_10_5_G_13_10	0.32	0.0810811	C_3_3_G_7_3	0.92	0.36	0.92	0.36
T_10_5_C_14_13	T_10_5	Reliable	TRUE	Reliable	C_14_13	Organized	Reliable-Organized	1.66221e-07	G_21_18	cognitive flexibility	G_11_4	TRUE	Organized	Inositol signaling	Self-control		T_10_5_C_14_13	G_21_18	G_11_4	2	T_10_5_C_14_13	0.32	0	T_10_5_G_21_18	0.32	0.0948276	C_14_13_G_11_4	0.09	0.04	0.32	0.0948276
T_10_5_C_14_13	T_10_5	Reliable	TRUE	Reliable	C_14_13	Organized	Reliable-Organized	1.66221e-07	G_21_18	cognitive flexibility	G_12_8	TRUE	Organized	Neuroprotection	Self-control		T_10_5_C_14_13	G_21_18	G_12_8	2	T_10_5_C_14_13	0.32	0	T_10_5_G_21_18	0.32	0.0948276	C_14_13_G_12_8	0.09	0.03	0.32	0.0948276
T_10_5_C_14_13	T_10_5	Reliable	TRUE	Reliable	C_14_13	Organized	Reliable-Organized	1.66221e-07	G_21_18	cognitive flexibility	G_24_6	TRUE	Organized	GFI1-Neurite outgrowth	Self-control		T_10_5_C_14_13	G_21_18	G_24_6	2	T_10_5_C_14_13	0.32	0	T_10_5_G_21_18	0.32	0.0948276	C_14_13_G_24_6	0.1	0.08	0.32	0.0948276
T_10_5_C_14_13	T_10_5	Reliable	TRUE	Reliable	C_14_13	Organized	Reliable-Organized	1.66221e-07	G_8_8	Global inositol/chemokine pathways	G_11_4	TRUE	Organized	Inositol signaling	Self-control		T_10_5_C_14_13	G_8_8	G_11_4	2	T_10_5_C_14_13	0.32	0	T_10_5_G_8_8	0.32	0.0669643	C_14_13_G_11_4	0.09	0.04	0.32	0.0669643
T_10_5_C_14_13	T_10_5	Reliable	TRUE	Reliable	C_14_13	Organized	Reliable-Organized	1.66221e-07	G_8_8	Global inositol/chemokine pathways	G_12_8	TRUE	Organized	Neuroprotection	Self-control		T_10_5_C_14_13	G_8_8	G_12_8	2	T_10_5_C_14_13	0.32	0	T_10_5_G_8_8	0.32	0.0669643	C_14_13_G_12_8	0.09	0.03	0.32	0.0669643
T_10_5_C_14_13	T_10_5	Reliable	TRUE	Reliable	C_14_13	Organized	Reliable-Organized	1.66221e-07	G_8_8	Global inositol/chemokine pathways	G_24_6	TRUE	Organized	GFI1-Neurite outgrowth	Self-control		T_10_5_C_14_13	G_8_8	G_24_6	2	T_10_5_C_14_13	0.32	0	T_10_5_G_8_8	0.32	0.0669643	C_14_13_G_24_6	0.1	0.08	0.32	0.08
T_10_5_C_4_3	T_10_5	Reliable	TRUE	Reliable	C_4_3	Creative	Reliable-Creative	8.14085e-05	G_13_10	cholinergic neuromodulation	G_7_3	TRUE	Creative	Neurogenesis	Emotional-reactivity		T_10_5_C_4_3	G_13_10	G_7_3	1	T_10_5_C_4_3	0.97	0	T_10_5_G_13_10	0.32	0.0810811	C_4_3_G_7_3	0.97	0.36	0.97	0.36
T_10_5_C_5_5	T_10_5	Reliable	TRUE	Reliable	C_5_5	Creative	Reliable-Creative	9.45692e-05	G_13_10	cholinergic neuromodulation	G_7_3	TRUE	Creative	Neurogenesis	Emotional-reactivity		T_10_5_C_5_5	G_13_10	G_7_3	1	T_10_5_C_5_5	1	0	T_10_5_G_13_10	0.32	0.0810811	C_5_5_G_7_3	1	0.36	1	0.36
T_10_5_C_4_4	T_10_5	Reliable	TRUE	Reliable	C_4_4	Organized	Reliable-Organized	1.94425e-08	G_13_10	cholinergic neuromodulation	G_11_4	TRUE	Organized	Inositol signaling	Self-control		T_10_5_C_4_4	G_13_10	G_11_4	2	T_10_5_C_4_4	0.32	0	T_10_5_G_13_10	0.32	0.0810811	C_4_4_G_11_4	0.07	0.04	0.32	0.0810811
T_10_5_C_15_5	T_10_5	Reliable	TRUE	Reliable	C_15_5	Creative	Reliable-Creative	5.53196e-05	G_21_18	cognitive flexibility	G_3_2	TRUE	Creative	PAK-Neuroprotection	Self-awareness		T_10_5_C_15_5	G_21_18	G_3_2	1	T_10_5_C_15_5	0.72	0.03	T_10_5_G_21_18	0.32	0.0948276	C_15_5_G_3_2	0.72	0.24	0.72	0.24
T_10_5_C_15_5	T_10_5	Reliable	TRUE	Reliable	C_15_5	Creative	Reliable-Creative	5.53196e-05	G_8_8	Global inositol/chemokine pathways	G_3_2	TRUE	Creative	PAK-Neuroprotection	Self-awareness		T_10_5_C_15_5	G_8_8	G_3_2	1	T_10_5_C_15_5	0.72	0.03	T_10_5_G_8_8	0.32	0.0669643	C_15_5_G_3_2	0.72	0.24	0.72	0.24
T_10_5_C_7_7	T_10_5	Reliable	TRUE	Reliable	C_7_7	Organized	Reliable-Organized	2.9515e-08	G_13_10	cholinergic neuromodulation	G_11_4	TRUE	Organized	Inositol signaling	Self-control		T_10_5_C_7_7	G_13_10	G_11_4	2	T_10_5_C_7_7	0.32	0	T_10_5_G_13_10	0.32	0.0810811	C_7_7_G_11_4	0.07	0.04	0.32	0.0810811
T_10_5_C_6_5	T_10_5	Reliable	TRUE	Reliable	C_6_5	Organized	Reliable-Organized	1.00494e-07	G_13_10	cholinergic neuromodulation	G_11_4	TRUE	Organized	Inositol signaling	Self-control		T_10_5_C_6_5	G_13_10	G_11_4	2	T_10_5_C_6_5	0.32	0	T_10_5_G_13_10	0.32	0.0810811	C_6_5_G_11_4	0.07	0.04	0.32	0.0810811
T_10_5_C_14_13	T_10_5	Reliable	TRUE	Reliable	C_14_13	Organized	Reliable-Organized	1.66221e-07	G_13_10	cholinergic neuromodulation	G_11_4	TRUE	Organized	Inositol signaling	Self-control		T_10_5_C_14_13	G_13_10	G_11_4	2	T_10_5_C_14_13	0.32	0	T_10_5_G_13_10	0.32	0.0810811	C_14_13_G_11_4	0.09	0.04	0.32	0.0810811
T_10_5_C_5_1	T_10_5	Reliable	TRUE	Reliable	C_5_1	Organized	Reliable-Organized	3.7503e-07	G_13_10	cholinergic neuromodulation	G_11_4	TRUE	Organized	Inositol signaling	Self-control		T_10_5_C_5_1	G_13_10	G_11_4	2	T_10_5_C_5_1	0.32	0	T_10_5_G_13_10	0.32	0.0810811	C_5_1_G_11_4	0.07	0.04	0.32	0.0810811
T_5_1_C_3_3	T_5_1	Reliable	TRUE	Reliable	C_3_3	Creative	Reliable-Creative	-3.08642e-14	G_28_10	WD/CDK neuroplasticity	G_12_1	TRUE	Creative	Episodic learning	Self-awareness		T_5_1_C_3_3	G_28_10	G_12_1	1	T_5_1_C_3_3	0.92	0.04	T_5_1_G_28_10	0.4	0.152174	C_3_3_G_12_1	0.92	0.06	0.92	0.152174
T_10_5_C_3_1	T_10_5	Reliable	TRUE	Reliable	C_3_1	Organized	Reliable-Organized	3.48424e-05	G_21_18	cognitive flexibility	G_12_8	TRUE	Organized	Neuroprotection	Self-control		T_10_5_C_3_1	G_21_18	G_12_8	2	T_10_5_C_3_1	0.32	0	T_10_5_G_21_18	0.32	0.0948276	C_3_1_G_12_8	0.09	0.03	0.32	0.0948276
T_10_5_C_3_1	T_10_5	Reliable	TRUE	Reliable	C_3_1	Organized	Reliable-Organized	3.48424e-05	G_21_18	cognitive flexibility	G_11_4	TRUE	Organized	Inositol signaling	Self-control		T_10_5_C_3_1	G_21_18	G_11_4	2	T_10_5_C_3_1	0.32	0	T_10_5_G_21_18	0.32	0.0948276	C_3_1_G_11_4	0.07	0.04	0.32	0.0948276
T_10_5_C_3_1	T_10_5	Reliable	TRUE	Reliable	C_3_1	Organized	Reliable-Organized	3.48424e-05	G_21_18	cognitive flexibility	G_8_8	TRUE	Organized	Global inositol/chemokine pathways	Self-control		T_10_5_C_3_1	G_21_18	G_8_8	2	T_10_5_C_3_1	0.32	0	T_10_5_G_21_18	0.32	0.0948276	C_3_1_G_8_8	0.08	0.07	0.32	0.0948276
T_10_5_C_3_1	T_10_5	Reliable	TRUE	Reliable	C_3_1	Organized	Reliable-Organized	3.48424e-05	G_21_18	cognitive flexibility	G_3_1	TRUE	Organized	Inositol-Calcium signaling	Self-control		T_10_5_C_3_1	G_21_18	G_3_1	2	T_10_5_C_3_1	0.32	0	T_10_5_G_21_18	0.32	0.0948276	C_3_1_G_3_1	0.06	0.1	0.32	0.1
T_5_1_C_3_3	T_5_1	Reliable	TRUE	Reliable	C_3_3	Creative	Reliable-Creative	-3.08642e-14	G_21_18	cognitive flexibility	G_12_1	TRUE	Creative	Episodic learning	Self-awareness		T_5_1_C_3_3	G_21_18	G_12_1	1	T_5_1_C_3_3	0.92	0.04	T_5_1_G_21_18	0.4	0.0948276	C_3_3_G_12_1	0.92	0.06	0.92	0.0948276
T_6_1_C_3_1	T_6_1	Reliable	TRUE	Reliable	C_3_1	Organized	Reliable-Organized	-1.53211e-14	G_21_17	TGFβ resistance to aging	G_10_1	TRUE	Organized	Learning/Memory	Self-control		T_6_1_C_3_1	G_21_17	G_10_1	2	T_6_1_C_3_1	0.22	0	T_6_1_G_21_17	0.22	0.0895522	C_3_1_G_10_1	0.07	0.06	0.22	0.0895522
T_10_5_C_3_1	T_10_5	Reliable	TRUE	Reliable	C_3_1	Organized	Reliable-Organized	3.48424e-05	G_8_8	Global inositol/chemokine pathways	G_12_8	TRUE	Organized	Neuroprotection	Self-control		T_10_5_C_3_1	G_8_8	G_12_8	2	T_10_5_C_3_1	0.32	0	T_10_5_G_8_8	0.32	0.0669643	C_3_1_G_12_8	0.09	0.03	0.32	0.0669643
T_10_5_C_3_1	T_10_5	Reliable	TRUE	Reliable	C_3_1	Organized	Reliable-Organized	3.48424e-05	G_8_8	Global inositol/chemokine pathways	G_11_4	TRUE	Organized	Inositol signaling	Self-control		T_10_5_C_3_1	G_8_8	G_11_4	2	T_10_5_C_3_1	0.32	0	T_10_5_G_8_8	0.32	0.0669643	C_3_1_G_11_4	0.07	0.04	0.32	0.0669643
T_10_5_C_3_1	T_10_5	Reliable	TRUE	Reliable	C_3_1	Organized	Reliable-Organized	3.48424e-05	G_8_8	Global inositol/chemokine pathways	G_8_8	TRUE	Organized	Global inositol/chemokine pathways	Self-control		T_10_5_C_3_1	G_8_8	G_8_8	2	T_10_5_C_3_1	0.32	0	T_10_5_G_8_8	0.32	0.0669643	C_3_1_G_8_8	0.08	0.07	0.32	0.07
T_10_5_C_3_1	T_10_5	Reliable	TRUE	Reliable	C_3_1	Organized	Reliable-Organized	3.48424e-05	G_8_8	Global inositol/chemokine pathways	G_3_1	TRUE	Organized	Inositol-Calcium signaling	Self-control		T_10_5_C_3_1	G_8_8	G_3_1	2	T_10_5_C_3_1	0.32	0	T_10_5_G_8_8	0.32	0.0669643	C_3_1_G_3_1	0.06	0.1	0.32	0.1
T_5_1_C_4_3	T_5_1	Reliable	TRUE	Reliable	C_4_3	Creative	Reliable-Creative	-2.95319e-14	G_12_1	Episodic learning	G_12_1	TRUE	Creative	Episodic learning	Self-awareness		T_5_1_C_4_3	G_12_1	G_12_1	1	T_5_1_C_4_3	0.97	0.04	T_5_1_G_12_1	0.4	0.0616438	C_4_3_G_12_1	0.97	0.06	0.97	0.0616438
T_6_1_C_3_1	T_6_1	Reliable	TRUE	Reliable	C_3_1	Organized	Reliable-Organized	-1.53211e-14	G_21_18	cognitive flexibility	G_10_1	TRUE	Organized	Learning/Memory	Self-control		T_6_1_C_3_1	G_21_18	G_10_1	2	T_6_1_C_3_1	0.22	0	T_6_1_G_21_18	0.22	0.0948276	C_3_1_G_10_1	0.07	0.06	0.22	0.0948276
T_10_5_C_8_7	T_10_5	Reliable	TRUE	Reliable	C_8_7	Organized	Reliable-Organized	5.50975e-07	G_13_10	cholinergic neuromodulation	G_11_4	TRUE	Organized	Inositol signaling	Self-control		T_10_5_C_8_7	G_13_10	G_11_4	2	T_10_5_C_8_7	0.32	0	T_10_5_G_13_10	0.32	0.0810811	C_8_7_G_11_4	0.07	0.04	0.32	0.0810811
T_10_5_C_3_1	T_10_5	Reliable	TRUE	Reliable	C_3_1	Organized	Reliable-Organized	3.48424e-05	G_13_10	cholinergic neuromodulation	G_11_4	TRUE	Organized	Inositol signaling	Self-control		T_10_5_C_3_1	G_13_10	G_11_4	2	T_10_5_C_3_1	0.32	0	T_10_5_G_13_10	0.32	0.0810811	C_3_1_G_11_4	0.07	0.04	0.32	0.0810811
T_10_5_C_4_4	T_10_5	Reliable	TRUE	Reliable	C_4_4	Organized	Reliable-Organized	1.94425e-08	G_13_10	cholinergic neuromodulation	G_12_8	TRUE	Organized	Neuroprotection	Self-control		T_10_5_C_4_4	G_13_10	G_12_8	2	T_10_5_C_4_4	0.32	0	T_10_5_G_13_10	0.32	0.0810811	C_4_4_G_12_8	0.09	0.03	0.32	0.0810811
T_10_5_C_7_7	T_10_5	Reliable	TRUE	Reliable	C_7_7	Organized	Reliable-Organized	2.9515e-08	G_13_10	cholinergic neuromodulation	G_12_8	TRUE	Organized	Neuroprotection	Self-control		T_10_5_C_7_7	G_13_10	G_12_8	2	T_10_5_C_7_7	0.32	0	T_10_5_G_13_10	0.32	0.0810811	C_7_7_G_12_8	0.09	0.03	0.32	0.0810811
T_10_5_C_14_13	T_10_5	Reliable	TRUE	Reliable	C_14_13	Organized	Reliable-Organized	1.66221e-07	G_13_10	cholinergic neuromodulation	G_12_8	TRUE	Organized	Neuroprotection	Self-control		T_10_5_C_14_13	G_13_10	G_12_8	2	T_10_5_C_14_13	0.32	0	T_10_5_G_13_10	0.32	0.0810811	C_14_13_G_12_8	0.09	0.03	0.32	0.0810811
T_10_5_C_5_1	T_10_5	Reliable	TRUE	Reliable	C_5_1	Organized	Reliable-Organized	3.7503e-07	G_13_10	cholinergic neuromodulation	G_12_8	TRUE	Organized	Neuroprotection	Self-control		T_10_5_C_5_1	G_13_10	G_12_8	2	T_10_5_C_5_1	0.32	0	T_10_5_G_13_10	0.32	0.0810811	C_5_1_G_12_8	0.09	0.03	0.32	0.0810811
T_10_5_C_3_3	T_10_5	Reliable	TRUE	Reliable	C_3_3	Creative	Reliable-Creative	1.91071e-05	G_21_18	cognitive flexibility	G_7_3	TRUE	Creative	Neurogenesis	Emotional-reactivity		T_10_5_C_3_3	G_21_18	G_7_3	1	T_10_5_C_3_3	0.92	0	T_10_5_G_21_18	0.32	0.0948276	C_3_3_G_7_3	0.92	0.36	0.92	0.36
T_10_5_C_3_3	T_10_5	Reliable	TRUE	Reliable	C_3_3	Creative	Reliable-Creative	1.91071e-05	G_21_18	cognitive flexibility	G_9_8	TRUE	Creative	Neuroregulation	Self-awareness		T_10_5_C_3_3	G_21_18	G_9_8	1	T_10_5_C_3_3	0.92	0	T_10_5_G_21_18	0.32	0.0948276	C_3_3_G_9_8	0.92	0.12	0.92	0.12
T_10_5_C_3_3	T_10_5	Reliable	TRUE	Reliable	C_3_3	Creative	Reliable-Creative	1.91071e-05	G_21_18	cognitive flexibility	G_20_2	TRUE	Creative	Akt-Neuroprotection	Self-awareness		T_10_5_C_3_3	G_21_18	G_20_2	1	T_10_5_C_3_3	0.92	0	T_10_5_G_21_18	0.32	0.0948276	C_3_3_G_20_2	0.92	0.12	0.92	0.12
T_5_1_C_4_3	T_5_1	Reliable	TRUE	Reliable	C_4_3	Creative	Reliable-Creative	-2.95319e-14	G_28_10	WD/CDK neuroplasticity	G_12_1	TRUE	Creative	Episodic learning	Self-awareness		T_5_1_C_4_3	G_28_10	G_12_1	1	T_5_1_C_4_3	0.97	0.04	T_5_1_G_28_10	0.4	0.152174	C_4_3_G_12_1	0.97	0.06	0.97	0.152174
T_6_1_C_8_7	T_6_1	Reliable	TRUE	Reliable	C_8_7	Organized	Reliable-Organized	-6.21725e-15	G_12_8	Neuroprotection	G_10_1	TRUE	Organized	Learning/Memory	Self-control		T_6_1_C_8_7	G_12_8	G_10_1	2	T_6_1_C_8_7	0.22	0	T_6_1_G_12_8	0.22	0.0346821	C_8_7_G_10_1	0.07	0.06	0.22	0.06
T_10_5_C_3_3	T_10_5	Reliable	TRUE	Reliable	C_3_3	Creative	Reliable-Creative	1.91071e-05	G_21_18	cognitive flexibility	G_33_15	TRUE	Creative	ERK-Neurodevelopment	Self-awareness		T_10_5_C_3_3	G_21_18	G_33_15	1	T_10_5_C_3_3	0.92	0	T_10_5_G_21_18	0.32	0.0948276	C_3_3_G_33_15	0.92	0.23	0.92	0.23
T_5_1_C_4_3	T_5_1	Reliable	TRUE	Reliable	C_4_3	Creative	Reliable-Creative	-2.95319e-14	G_21_18	cognitive flexibility	G_12_1	TRUE	Creative	Episodic learning	Self-awareness		T_5_1_C_4_3	G_21_18	G_12_1	1	T_5_1_C_4_3	0.97	0.04	T_5_1_G_21_18	0.4	0.0948276	C_4_3_G_12_1	0.97	0.06	0.97	0.0948276
T_10_5_C_3_3	T_10_5	Reliable	TRUE	Reliable	C_3_3	Creative	Reliable-Creative	1.91071e-05	G_8_8	Global inositol/chemokine pathways	G_7_3	TRUE	Creative	Neurogenesis	Emotional-reactivity		T_10_5_C_3_3	G_8_8	G_7_3	1	T_10_5_C_3_3	0.92	0	T_10_5_G_8_8	0.32	0.0669643	C_3_3_G_7_3	0.92	0.36	0.92	0.36
T_10_5_C_3_3	T_10_5	Reliable	TRUE	Reliable	C_3_3	Creative	Reliable-Creative	1.91071e-05	G_8_8	Global inositol/chemokine pathways	G_9_8	TRUE	Creative	Neuroregulation	Self-awareness		T_10_5_C_3_3	G_8_8	G_9_8	1	T_10_5_C_3_3	0.92	0	T_10_5_G_8_8	0.32	0.0669643	C_3_3_G_9_8	0.92	0.12	0.92	0.12
T_10_5_C_3_3	T_10_5	Reliable	TRUE	Reliable	C_3_3	Creative	Reliable-Creative	1.91071e-05	G_8_8	Global inositol/chemokine pathways	G_20_2	TRUE	Creative	Akt-Neuroprotection	Self-awareness		T_10_5_C_3_3	G_8_8	G_20_2	1	T_10_5_C_3_3	0.92	0	T_10_5_G_8_8	0.32	0.0669643	C_3_3_G_20_2	0.92	0.12	0.92	0.12
T_5_1_C_5_5	T_5_1	Reliable	TRUE	Reliable	C_5_5	Creative	Reliable-Creative	-2.35367e-14	G_12_1	Episodic learning	G_12_1	TRUE	Creative	Episodic learning	Self-awareness		T_5_1_C_5_5	G_12_1	G_12_1	1	T_5_1_C_5_5	1	0.04	T_5_1_G_12_1	0.4	0.0616438	C_5_5_G_12_1	1	0.06	1	0.0616438
T_6_1_C_8_7	T_6_1	Reliable	TRUE	Reliable	C_8_7	Organized	Reliable-Organized	-6.21725e-15	G_8_8	Global inositol/chemokine pathways	G_10_1	TRUE	Organized	Learning/Memory	Self-control		T_6_1_C_8_7	G_8_8	G_10_1	2	T_6_1_C_8_7	0.22	0	T_6_1_G_8_8	0.22	0.0669643	C_8_7_G_10_1	0.07	0.06	0.22	0.0669643
T_10_5_C_3_3	T_10_5	Reliable	TRUE	Reliable	C_3_3	Creative	Reliable-Creative	1.91071e-05	G_8_8	Global inositol/chemokine pathways	G_33_15	TRUE	Creative	ERK-Neurodevelopment	Self-awareness		T_10_5_C_3_3	G_8_8	G_33_15	1	T_10_5_C_3_3	0.92	0	T_10_5_G_8_8	0.32	0.0669643	C_3_3_G_33_15	0.92	0.23	0.92	0.23
T_10_5_C_3_1	T_10_5	Reliable	TRUE	Reliable	C_3_1	Organized	Reliable-Organized	3.48424e-05	G_13_10	cholinergic neuromodulation	G_12_8	TRUE	Organized	Neuroprotection	Self-control		T_10_5_C_3_1	G_13_10	G_12_8	2	T_10_5_C_3_1	0.32	0	T_10_5_G_13_10	0.32	0.0810811	C_3_1_G_12_8	0.09	0.03	0.32	0.0810811
T_10_5_C_3_3	T_10_5	Reliable	TRUE	Reliable	C_3_3	Creative	Reliable-Creative	1.91071e-05	G_13_10	cholinergic neuromodulation	G_9_8	TRUE	Creative	Neuroregulation	Self-awareness		T_10_5_C_3_3	G_13_10	G_9_8	1	T_10_5_C_3_3	0.92	0	T_10_5_G_13_10	0.32	0.0810811	C_3_3_G_9_8	0.92	0.12	0.92	0.12
T_10_5_C_4_3	T_10_5	Reliable	TRUE	Reliable	C_4_3	Creative	Reliable-Creative	8.14085e-05	G_13_10	cholinergic neuromodulation	G_9_8	TRUE	Creative	Neuroregulation	Self-awareness		T_10_5_C_4_3	G_13_10	G_9_8	1	T_10_5_C_4_3	0.97	0	T_10_5_G_13_10	0.32	0.0810811	C_4_3_G_9_8	0.97	0.12	0.97	0.12
T_10_5_C_4_3	T_10_5	Reliable	TRUE	Reliable	C_4_3	Creative	Reliable-Creative	8.14085e-05	G_21_18	cognitive flexibility	G_33_15	TRUE	Creative	ERK-Neurodevelopment	Self-awareness		T_10_5_C_4_3	G_21_18	G_33_15	1	T_10_5_C_4_3	0.97	0	T_10_5_G_21_18	0.32	0.0948276	C_4_3_G_33_15	0.97	0.23	0.97	0.23
T_10_5_C_4_3	T_10_5	Reliable	TRUE	Reliable	C_4_3	Creative	Reliable-Creative	8.14085e-05	G_21_18	cognitive flexibility	G_9_8	TRUE	Creative	Neuroregulation	Self-awareness		T_10_5_C_4_3	G_21_18	G_9_8	1	T_10_5_C_4_3	0.97	0	T_10_5_G_21_18	0.32	0.0948276	C_4_3_G_9_8	0.97	0.12	0.97	0.12
T_5_1_C_5_5	T_5_1	Reliable	TRUE	Reliable	C_5_5	Creative	Reliable-Creative	-2.35367e-14	G_28_10	WD/CDK neuroplasticity	G_12_1	TRUE	Creative	Episodic learning	Self-awareness		T_5_1_C_5_5	G_28_10	G_12_1	1	T_5_1_C_5_5	1	0.04	T_5_1_G_28_10	0.4	0.152174	C_5_5_G_12_1	1	0.06	1	0.152174
T_10_5_C_4_3	T_10_5	Reliable	TRUE	Reliable	C_4_3	Creative	Reliable-Creative	8.14085e-05	G_21_18	cognitive flexibility	G_7_3	TRUE	Creative	Neurogenesis	Emotional-reactivity		T_10_5_C_4_3	G_21_18	G_7_3	1	T_10_5_C_4_3	0.97	0	T_10_5_G_21_18	0.32	0.0948276	C_4_3_G_7_3	0.97	0.36	0.97	0.36
T_10_5_C_4_3	T_10_5	Reliable	TRUE	Reliable	C_4_3	Creative	Reliable-Creative	8.14085e-05	G_21_18	cognitive flexibility	G_20_2	TRUE	Creative	Akt-Neuroprotection	Self-awareness		T_10_5_C_4_3	G_21_18	G_20_2	1	T_10_5_C_4_3	0.97	0	T_10_5_G_21_18	0.32	0.0948276	C_4_3_G_20_2	0.97	0.12	0.97	0.12
T_10_5_C_4_3	T_10_5	Reliable	TRUE	Reliable	C_4_3	Creative	Reliable-Creative	8.14085e-05	G_8_8	Global inositol/chemokine pathways	G_33_15	TRUE	Creative	ERK-Neurodevelopment	Self-awareness		T_10_5_C_4_3	G_8_8	G_33_15	1	T_10_5_C_4_3	0.97	0	T_10_5_G_8_8	0.32	0.0669643	C_4_3_G_33_15	0.97	0.23	0.97	0.23
T_10_5_C_4_3	T_10_5	Reliable	TRUE	Reliable	C_4_3	Creative	Reliable-Creative	8.14085e-05	G_8_8	Global inositol/chemokine pathways	G_9_8	TRUE	Creative	Neuroregulation	Self-awareness		T_10_5_C_4_3	G_8_8	G_9_8	1	T_10_5_C_4_3	0.97	0	T_10_5_G_8_8	0.32	0.0669643	C_4_3_G_9_8	0.97	0.12	0.97	0.12
T_5_1_C_5_5	T_5_1	Reliable	TRUE	Reliable	C_5_5	Creative	Reliable-Creative	-2.35367e-14	G_21_18	cognitive flexibility	G_12_1	TRUE	Creative	Episodic learning	Self-awareness		T_5_1_C_5_5	G_21_18	G_12_1	1	T_5_1_C_5_5	1	0.04	T_5_1_G_21_18	0.4	0.0948276	C_5_5_G_12_1	1	0.06	1	0.0948276
T_10_5_C_4_3	T_10_5	Reliable	TRUE	Reliable	C_4_3	Creative	Reliable-Creative	8.14085e-05	G_8_8	Global inositol/chemokine pathways	G_7_3	TRUE	Creative	Neurogenesis	Emotional-reactivity		T_10_5_C_4_3	G_8_8	G_7_3	1	T_10_5_C_4_3	0.97	0	T_10_5_G_8_8	0.32	0.0669643	C_4_3_G_7_3	0.97	0.36	0.97	0.36
T_10_5_C_4_3	T_10_5	Reliable	TRUE	Reliable	C_4_3	Creative	Reliable-Creative	8.14085e-05	G_8_8	Global inositol/chemokine pathways	G_20_2	TRUE	Creative	Akt-Neuroprotection	Self-awareness		T_10_5_C_4_3	G_8_8	G_20_2	1	T_10_5_C_4_3	0.97	0	T_10_5_G_8_8	0.32	0.0669643	C_4_3_G_20_2	0.97	0.12	0.97	0.12
T_10_5_C_4_4	T_10_5	Reliable	TRUE	Reliable	C_4_4	Organized	Reliable-Organized	1.94425e-08	G_13_10	cholinergic neuromodulation	G_24_6	TRUE	Organized	GFI1-Neurite outgrowth	Self-control		T_10_5_C_4_4	G_13_10	G_24_6	2	T_10_5_C_4_4	0.32	0	T_10_5_G_13_10	0.32	0.0810811	C_4_4_G_24_6	0.1	0.08	0.32	0.0810811
T_10_5_C_14_13	T_10_5	Reliable	TRUE	Reliable	C_14_13	Organized	Reliable-Organized	1.66221e-07	G_13_10	cholinergic neuromodulation	G_24_6	TRUE	Organized	GFI1-Neurite outgrowth	Self-control		T_10_5_C_14_13	G_13_10	G_24_6	2	T_10_5_C_14_13	0.32	0	T_10_5_G_13_10	0.32	0.0810811	C_14_13_G_24_6	0.1	0.08	0.32	0.0810811
T_10_5_C_3_3	T_10_5	Reliable	TRUE	Reliable	C_3_3	Creative	Reliable-Creative	1.91071e-05	G_13_10	cholinergic neuromodulation	G_19_5	TRUE	Creative	DARPP320-Neuroplasticity	Self-awareness		T_10_5_C_3_3	G_13_10	G_19_5	1	T_10_5_C_3_3	0.92	0	T_10_5_G_13_10	0.32	0.0810811	C_3_3_G_19_5	0.92	0.22	0.92	0.22
T_10_5_C_5_5	T_10_5	Reliable	TRUE	Reliable	C_5_5	Creative	Reliable-Creative	9.45692e-05	G_13_10	cholinergic neuromodulation	G_19_5	TRUE	Creative	DARPP320-Neuroplasticity	Self-awareness		T_10_5_C_5_5	G_13_10	G_19_5	1	T_10_5_C_5_5	1	0	T_10_5_G_13_10	0.32	0.0810811	C_5_5_G_19_5	1	0.22	1	0.22
T_10_5_C_3_3	T_10_5	Reliable	TRUE	Reliable	C_3_3	Creative	Reliable-Creative	1.91071e-05	G_13_10	cholinergic neuromodulation	G_33_15	TRUE	Creative	ERK-Neurodevelopment	Self-awareness		T_10_5_C_3_3	G_13_10	G_33_15	1	T_10_5_C_3_3	0.92	0	T_10_5_G_13_10	0.32	0.0810811	C_3_3_G_33_15	0.92	0.23	0.92	0.23
T_10_5_C_4_3	T_10_5	Reliable	TRUE	Reliable	C_4_3	Creative	Reliable-Creative	8.14085e-05	G_13_10	cholinergic neuromodulation	G_33_15	TRUE	Creative	ERK-Neurodevelopment	Self-awareness		T_10_5_C_4_3	G_13_10	G_33_15	1	T_10_5_C_4_3	0.97	0	T_10_5_G_13_10	0.32	0.0810811	C_4_3_G_33_15	0.97	0.23	0.97	0.23
T_10_5_C_4_4	T_10_5	Reliable	TRUE	Reliable	C_4_4	Organized	Reliable-Organized	1.94425e-08	G_21_18	cognitive flexibility	G_3_1	TRUE	Organized	Inositol-Calcium signaling	Self-control		T_10_5_C_4_4	G_21_18	G_3_1	2	T_10_5_C_4_4	0.32	0	T_10_5_G_21_18	0.32	0.0948276	C_4_4_G_3_1	0.06	0.1	0.32	0.1
T_10_5_C_4_4	T_10_5	Reliable	TRUE	Reliable	C_4_4	Organized	Reliable-Organized	1.94425e-08	G_21_18	cognitive flexibility	G_24_6	TRUE	Organized	GFI1-Neurite outgrowth	Self-control		T_10_5_C_4_4	G_21_18	G_24_6	2	T_10_5_C_4_4	0.32	0	T_10_5_G_21_18	0.32	0.0948276	C_4_4_G_24_6	0.1	0.08	0.32	0.0948276
T_10_5_C_4_4	T_10_5	Reliable	TRUE	Reliable	C_4_4	Organized	Reliable-Organized	1.94425e-08	G_21_18	cognitive flexibility	G_8_8	TRUE	Organized	Global inositol/chemokine pathways	Self-control		T_10_5_C_4_4	G_21_18	G_8_8	2	T_10_5_C_4_4	0.32	0	T_10_5_G_21_18	0.32	0.0948276	C_4_4_G_8_8	0.08	0.07	0.32	0.0948276
T_10_5_C_4_4	T_10_5	Reliable	TRUE	Reliable	C_4_4	Organized	Reliable-Organized	1.94425e-08	G_21_18	cognitive flexibility	G_12_8	TRUE	Organized	Neuroprotection	Self-control		T_10_5_C_4_4	G_21_18	G_12_8	2	T_10_5_C_4_4	0.32	0	T_10_5_G_21_18	0.32	0.0948276	C_4_4_G_12_8	0.09	0.03	0.32	0.0948276
T_10_5_C_4_4	T_10_5	Reliable	TRUE	Reliable	C_4_4	Organized	Reliable-Organized	1.94425e-08	G_21_18	cognitive flexibility	G_11_4	TRUE	Organized	Inositol signaling	Self-control		T_10_5_C_4_4	G_21_18	G_11_4	2	T_10_5_C_4_4	0.32	0	T_10_5_G_21_18	0.32	0.0948276	C_4_4_G_11_4	0.07	0.04	0.32	0.0948276
T_6_1_C_8_7	T_6_1	Reliable	TRUE	Reliable	C_8_7	Organized	Reliable-Organized	-6.21725e-15	G_21_17	TGFβ resistance to aging	G_10_1	TRUE	Organized	Learning/Memory	Self-control		T_6_1_C_8_7	G_21_17	G_10_1	2	T_6_1_C_8_7	0.22	0	T_6_1_G_21_17	0.22	0.0895522	C_8_7_G_10_1	0.07	0.06	0.22	0.0895522
T_10_5_C_4_4	T_10_5	Reliable	TRUE	Reliable	C_4_4	Organized	Reliable-Organized	1.94425e-08	G_8_8	Global inositol/chemokine pathways	G_3_1	TRUE	Organized	Inositol-Calcium signaling	Self-control		T_10_5_C_4_4	G_8_8	G_3_1	2	T_10_5_C_4_4	0.32	0	T_10_5_G_8_8	0.32	0.0669643	C_4_4_G_3_1	0.06	0.1	0.32	0.1
T_10_5_C_4_4	T_10_5	Reliable	TRUE	Reliable	C_4_4	Organized	Reliable-Organized	1.94425e-08	G_8_8	Global inositol/chemokine pathways	G_24_6	TRUE	Organized	GFI1-Neurite outgrowth	Self-control		T_10_5_C_4_4	G_8_8	G_24_6	2	T_10_5_C_4_4	0.32	0	T_10_5_G_8_8	0.32	0.0669643	C_4_4_G_24_6	0.1	0.08	0.32	0.08
T_10_5_C_4_4	T_10_5	Reliable	TRUE	Reliable	C_4_4	Organized	Reliable-Organized	1.94425e-08	G_8_8	Global inositol/chemokine pathways	G_8_8	TRUE	Organized	Global inositol/chemokine pathways	Self-control		T_10_5_C_4_4	G_8_8	G_8_8	2	T_10_5_C_4_4	0.32	0	T_10_5_G_8_8	0.32	0.0669643	C_4_4_G_8_8	0.08	0.07	0.32	0.07
T_10_5_C_4_4	T_10_5	Reliable	TRUE	Reliable	C_4_4	Organized	Reliable-Organized	1.94425e-08	G_8_8	Global inositol/chemokine pathways	G_12_8	TRUE	Organized	Neuroprotection	Self-control		T_10_5_C_4_4	G_8_8	G_12_8	2	T_10_5_C_4_4	0.32	0	T_10_5_G_8_8	0.32	0.0669643	C_4_4_G_12_8	0.09	0.03	0.32	0.0669643
T_10_5_C_4_4	T_10_5	Reliable	TRUE	Reliable	C_4_4	Organized	Reliable-Organized	1.94425e-08	G_8_8	Global inositol/chemokine pathways	G_11_4	TRUE	Organized	Inositol signaling	Self-control		T_10_5_C_4_4	G_8_8	G_11_4	2	T_10_5_C_4_4	0.32	0	T_10_5_G_8_8	0.32	0.0669643	C_4_4_G_11_4	0.07	0.04	0.32	0.0669643
T_6_1_C_8_7	T_6_1	Reliable	TRUE	Reliable	C_8_7	Organized	Reliable-Organized	-6.21725e-15	G_21_18	cognitive flexibility	G_10_1	TRUE	Organized	Learning/Memory	Self-control		T_6_1_C_8_7	G_21_18	G_10_1	2	T_6_1_C_8_7	0.22	0	T_6_1_G_21_18	0.22	0.0948276	C_8_7_G_10_1	0.07	0.06	0.22	0.0948276
T_10_5_C_5_5	T_10_5	Reliable	TRUE	Reliable	C_5_5	Creative	Reliable-Creative	9.45692e-05	G_13_10	cholinergic neuromodulation	G_33_15	TRUE	Creative	ERK-Neurodevelopment	Self-awareness		T_10_5_C_5_5	G_13_10	G_33_15	1	T_10_5_C_5_5	1	0	T_10_5_G_13_10	0.32	0.0810811	C_5_5_G_33_15	1	0.23	1	0.23
T_10_5_C_15_5	T_10_5	Reliable	TRUE	Reliable	C_15_5	Creative	Reliable-Creative	5.53196e-05	G_13_10	cholinergic neuromodulation	G_3_2	TRUE	Creative	PAK-Neuroprotection	Self-awareness		T_10_5_C_15_5	G_13_10	G_3_2	1	T_10_5_C_15_5	0.72	0.03	T_10_5_G_13_10	0.32	0.0810811	C_15_5_G_3_2	0.72	0.24	0.72	0.24
T_10_5_C_8_8	T_10_5	Reliable	TRUE	Reliable	C_8_8	Creative	Reliable-Creative	3.34347e-06	G_13_10	cholinergic neuromodulation	G_20_2	TRUE	Creative	Akt-Neuroprotection	Self-awareness		T_10_5_C_8_8	G_13_10	G_20_2	1	T_10_5_C_8_8	1	0	T_10_5_G_13_10	0.32	0.0810811	C_8_8_G_20_2	1	0.12	1	0.12
T_10_5_C_3_3	T_10_5	Reliable	TRUE	Reliable	C_3_3	Creative	Reliable-Creative	1.91071e-05	G_13_10	cholinergic neuromodulation	G_20_2	TRUE	Creative	Akt-Neuroprotection	Self-awareness		T_10_5_C_3_3	G_13_10	G_20_2	1	T_10_5_C_3_3	0.92	0	T_10_5_G_13_10	0.32	0.0810811	C_3_3_G_20_2	0.92	0.12	0.92	0.12
T_10_5_C_4_3	T_10_5	Reliable	TRUE	Reliable	C_4_3	Creative	Reliable-Creative	8.14085e-05	G_13_10	cholinergic neuromodulation	G_20_2	TRUE	Creative	Akt-Neuroprotection	Self-awareness		T_10_5_C_4_3	G_13_10	G_20_2	1	T_10_5_C_4_3	0.97	0	T_10_5_G_13_10	0.32	0.0810811	C_4_3_G_20_2	0.97	0.12	0.97	0.12
T_10_5_C_5_1	T_10_5	Reliable	TRUE	Reliable	C_5_1	Organized	Reliable-Organized	3.7503e-07	G_21_18	cognitive flexibility	G_8_8	TRUE	Organized	Global inositol/chemokine pathways	Self-control		T_10_5_C_5_1	G_21_18	G_8_8	2	T_10_5_C_5_1	0.32	0	T_10_5_G_21_18	0.32	0.0948276	C_5_1_G_8_8	0.08	0.07	0.32	0.0948276
T_11_11_C_8_7	T_11_11	Reliable	TRUE	Reliable	C_8_7	Organized	Reliable-Organized	1.25455e-14	G_30_10	TNF-based resilience	G_10_1	TRUE	Organized	Learning/Memory	Self-control		T_11_11_C_8_7	G_30_10	G_10_1	2	T_11_11_C_8_7	0.08	0.02	T_11_11_G_30_10	0.0851064	0.0638298	C_8_7_G_10_1	0.07	0.06	0.0851064	0.0638298
T_10_5_C_5_1	T_10_5	Reliable	TRUE	Reliable	C_5_1	Organized	Reliable-Organized	3.7503e-07	G_21_18	cognitive flexibility	G_12_8	TRUE	Organized	Neuroprotection	Self-control		T_10_5_C_5_1	G_21_18	G_12_8	2	T_10_5_C_5_1	0.32	0	T_10_5_G_21_18	0.32	0.0948276	C_5_1_G_12_8	0.09	0.03	0.32	0.0948276
T_10_5_C_5_1	T_10_5	Reliable	TRUE	Reliable	C_5_1	Organized	Reliable-Organized	3.7503e-07	G_21_18	cognitive flexibility	G_11_4	TRUE	Organized	Inositol signaling	Self-control		T_10_5_C_5_1	G_21_18	G_11_4	2	T_10_5_C_5_1	0.32	0	T_10_5_G_21_18	0.32	0.0948276	C_5_1_G_11_4	0.07	0.04	0.32	0.0948276
T_10_5_C_5_1	T_10_5	Reliable	TRUE	Reliable	C_5_1	Organized	Reliable-Organized	3.7503e-07	G_8_8	Global inositol/chemokine pathways	G_8_8	TRUE	Organized	Global inositol/chemokine pathways	Self-control		T_10_5_C_5_1	G_8_8	G_8_8	2	T_10_5_C_5_1	0.32	0	T_10_5_G_8_8	0.32	0.0669643	C_5_1_G_8_8	0.08	0.07	0.32	0.07
T_6_1_C_5_1	T_6_1	Reliable	TRUE	Reliable	C_5_1	Organized	Reliable-Organized	1.75415e-14	G_12_8	Neuroprotection	G_10_1	TRUE	Organized	Learning/Memory	Self-control		T_6_1_C_5_1	G_12_8	G_10_1	2	T_6_1_C_5_1	0.22	0	T_6_1_G_12_8	0.22	0.0346821	C_5_1_G_10_1	0.07	0.06	0.22	0.06
T_10_5_C_5_1	T_10_5	Reliable	TRUE	Reliable	C_5_1	Organized	Reliable-Organized	3.7503e-07	G_8_8	Global inositol/chemokine pathways	G_12_8	TRUE	Organized	Neuroprotection	Self-control		T_10_5_C_5_1	G_8_8	G_12_8	2	T_10_5_C_5_1	0.32	0	T_10_5_G_8_8	0.32	0.0669643	C_5_1_G_12_8	0.09	0.03	0.32	0.0669643
T_10_5_C_5_1	T_10_5	Reliable	TRUE	Reliable	C_5_1	Organized	Reliable-Organized	3.7503e-07	G_8_8	Global inositol/chemokine pathways	G_11_4	TRUE	Organized	Inositol signaling	Self-control		T_10_5_C_5_1	G_8_8	G_11_4	2	T_10_5_C_5_1	0.32	0	T_10_5_G_8_8	0.32	0.0669643	C_5_1_G_11_4	0.07	0.04	0.32	0.0669643
T_10_5_C_5_5	T_10_5	Reliable	TRUE	Reliable	C_5_5	Creative	Reliable-Creative	9.45692e-05	G_13_10	cholinergic neuromodulation	G_20_2	TRUE	Creative	Akt-Neuroprotection	Self-awareness		T_10_5_C_5_5	G_13_10	G_20_2	1	T_10_5_C_5_5	1	0	T_10_5_G_13_10	0.32	0.0810811	C_5_5_G_20_2	1	0.12	1	0.12
T_6_1_C_5_1	T_6_1	Reliable	TRUE	Reliable	C_5_1	Organized	Reliable-Organized	1.75415e-14	G_8_8	Global inositol/chemokine pathways	G_10_1	TRUE	Organized	Learning/Memory	Self-control		T_6_1_C_5_1	G_8_8	G_10_1	2	T_6_1_C_5_1	0.22	0	T_6_1_G_8_8	0.22	0.0669643	C_5_1_G_10_1	0.07	0.06	0.22	0.0669643
T_5_1_C_12_7	T_5_1	Reliable	TRUE	Reliable	C_12_7	Creative	Reliable-Creative	7.38443e-12	G_12_1	Episodic learning	G_12_1	TRUE	Creative	Episodic learning	Self-awareness		T_5_1_C_12_7	G_12_1	G_12_1	1	T_5_1_C_12_7	0.9	0.04	T_5_1_G_12_1	0.4	0.0616438	C_12_7_G_12_1	0.9	0.06	0.9	0.0616438
T_10_5_C_3_3	T_10_5	Reliable	TRUE	Reliable	C_3_3	Creative	Reliable-Creative	1.91071e-05	G_13_10	cholinergic neuromodulation	G_12_1	TRUE	Creative	Episodic learning	Self-awareness		T_10_5_C_3_3	G_13_10	G_12_1	1	T_10_5_C_3_3	0.92	0	T_10_5_G_13_10	0.32	0.0810811	C_3_3_G_12_1	0.92	0.06	0.92	0.0810811
T_10_5_C_4_3	T_10_5	Reliable	TRUE	Reliable	C_4_3	Creative	Reliable-Creative	8.14085e-05	G_13_10	cholinergic neuromodulation	G_12_1	TRUE	Creative	Episodic learning	Self-awareness		T_10_5_C_4_3	G_13_10	G_12_1	1	T_10_5_C_4_3	0.97	0	T_10_5_G_13_10	0.32	0.0810811	C_4_3_G_12_1	0.97	0.06	0.97	0.0810811
T_10_5_C_5_5	T_10_5	Reliable	TRUE	Reliable	C_5_5	Creative	Reliable-Creative	9.45692e-05	G_21_18	cognitive flexibility	G_7_3	TRUE	Creative	Neurogenesis	Emotional-reactivity		T_10_5_C_5_5	G_21_18	G_7_3	1	T_10_5_C_5_5	1	0	T_10_5_G_21_18	0.32	0.0948276	C_5_5_G_7_3	1	0.36	1	0.36
T_10_5_C_5_5	T_10_5	Reliable	TRUE	Reliable	C_5_5	Creative	Reliable-Creative	9.45692e-05	G_21_18	cognitive flexibility	G_20_2	TRUE	Creative	Akt-Neuroprotection	Self-awareness		T_10_5_C_5_5	G_21_18	G_20_2	1	T_10_5_C_5_5	1	0	T_10_5_G_21_18	0.32	0.0948276	C_5_5_G_20_2	1	0.12	1	0.12
T_10_5_C_5_5	T_10_5	Reliable	TRUE	Reliable	C_5_5	Creative	Reliable-Creative	9.45692e-05	G_21_18	cognitive flexibility	G_33_15	TRUE	Creative	ERK-Neurodevelopment	Self-awareness		T_10_5_C_5_5	G_21_18	G_33_15	1	T_10_5_C_5_5	1	0	T_10_5_G_21_18	0.32	0.0948276	C_5_5_G_33_15	1	0.23	1	0.23
T_5_1_C_12_7	T_5_1	Reliable	TRUE	Reliable	C_12_7	Creative	Reliable-Creative	7.38443e-12	G_28_10	WD/CDK neuroplasticity	G_12_1	TRUE	Creative	Episodic learning	Self-awareness		T_5_1_C_12_7	G_28_10	G_12_1	1	T_5_1_C_12_7	0.9	0.04	T_5_1_G_28_10	0.4	0.152174	C_12_7_G_12_1	0.9	0.06	0.9	0.152174
T_10_5_C_5_5	T_10_5	Reliable	TRUE	Reliable	C_5_5	Creative	Reliable-Creative	9.45692e-05	G_8_8	Global inositol/chemokine pathways	G_7_3	TRUE	Creative	Neurogenesis	Emotional-reactivity		T_10_5_C_5_5	G_8_8	G_7_3	1	T_10_5_C_5_5	1	0	T_10_5_G_8_8	0.32	0.0669643	C_5_5_G_7_3	1	0.36	1	0.36
T_10_5_C_5_5	T_10_5	Reliable	TRUE	Reliable	C_5_5	Creative	Reliable-Creative	9.45692e-05	G_8_8	Global inositol/chemokine pathways	G_20_2	TRUE	Creative	Akt-Neuroprotection	Self-awareness		T_10_5_C_5_5	G_8_8	G_20_2	1	T_10_5_C_5_5	1	0	T_10_5_G_8_8	0.32	0.0669643	C_5_5_G_20_2	1	0.12	1	0.12
T_5_1_C_12_7	T_5_1	Reliable	TRUE	Reliable	C_12_7	Creative	Reliable-Creative	7.38443e-12	G_21_18	cognitive flexibility	G_12_1	TRUE	Creative	Episodic learning	Self-awareness		T_5_1_C_12_7	G_21_18	G_12_1	1	T_5_1_C_12_7	0.9	0.04	T_5_1_G_21_18	0.4	0.0948276	C_12_7_G_12_1	0.9	0.06	0.9	0.0948276
T_10_5_C_5_5	T_10_5	Reliable	TRUE	Reliable	C_5_5	Creative	Reliable-Creative	9.45692e-05	G_8_8	Global inositol/chemokine pathways	G_33_15	TRUE	Creative	ERK-Neurodevelopment	Self-awareness		T_10_5_C_5_5	G_8_8	G_33_15	1	T_10_5_C_5_5	1	0	T_10_5_G_8_8	0.32	0.0669643	C_5_5_G_33_15	1	0.23	1	0.23
T_14_4_C_4_3	T_14_4	Reliable	TRUE	Reliable	C_4_3	Creative	Reliable-Creative	9.54956e-11	G_21_18	cognitive flexibility	G_12_1	TRUE	Creative	Episodic learning	Self-awareness		T_14_4_C_4_3	G_21_18	G_12_1	1	T_14_4_C_4_3	0.97	0.03	T_14_4_G_21_18	0.43	0.0948276	C_4_3_G_12_1	0.97	0.06	0.97	0.0948276
T_10_5_C_5_5	T_10_5	Reliable	TRUE	Reliable	C_5_5	Creative	Reliable-Creative	9.45692e-05	G_13_10	cholinergic neuromodulation	G_12_1	TRUE	Creative	Episodic learning	Self-awareness		T_10_5_C_5_5	G_13_10	G_12_1	1	T_10_5_C_5_5	1	0	T_10_5_G_13_10	0.32	0.0810811	C_5_5_G_12_1	1	0.06	1	0.0810811
T_10_5_C_6_5	T_10_5	Reliable	TRUE	Reliable	C_6_5	Organized	Reliable-Organized	1.00494e-07	G_21_18	cognitive flexibility	G_11_4	TRUE	Organized	Inositol signaling	Self-control		T_10_5_C_6_5	G_21_18	G_11_4	2	T_10_5_C_6_5	0.32	0	T_10_5_G_21_18	0.32	0.0948276	C_6_5_G_11_4	0.07	0.04	0.32	0.0948276
T_10_5_C_6_5	T_10_5	Reliable	TRUE	Reliable	C_6_5	Organized	Reliable-Organized	1.00494e-07	G_8_8	Global inositol/chemokine pathways	G_11_4	TRUE	Organized	Inositol signaling	Self-control		T_10_5_C_6_5	G_8_8	G_11_4	2	T_10_5_C_6_5	0.32	0	T_10_5_G_8_8	0.32	0.0669643	C_6_5_G_11_4	0.07	0.04	0.32	0.0669643
T_10_5_C_14_13	T_10_5	Reliable	TRUE	Reliable	C_14_13	Organized	Reliable-Organized	1.66221e-07	G_13_10	cholinergic neuromodulation	G_23_19	TRUE	Organized	Org2-RNA	Self-control		T_10_5_C_14_13	G_13_10	G_23_19	2	T_10_5_C_14_13	0.32	0	T_10_5_G_13_10	0.32	0.0810811	C_14_13_G_23_19	0.09	0.03	0.32	0.0810811
T_10_5_C_7_7	T_10_5	Reliable	TRUE	Reliable	C_7_7	Organized	Reliable-Organized	2.9515e-08	G_21_18	cognitive flexibility	G_12_8	TRUE	Organized	Neuroprotection	Self-control		T_10_5_C_7_7	G_21_18	G_12_8	2	T_10_5_C_7_7	0.32	0	T_10_5_G_21_18	0.32	0.0948276	C_7_7_G_12_8	0.09	0.03	0.32	0.0948276
T_10_5_C_7_7	T_10_5	Reliable	TRUE	Reliable	C_7_7	Organized	Reliable-Organized	2.9515e-08	G_21_18	cognitive flexibility	G_11_4	TRUE	Organized	Inositol signaling	Self-control		T_10_5_C_7_7	G_21_18	G_11_4	2	T_10_5_C_7_7	0.32	0	T_10_5_G_21_18	0.32	0.0948276	C_7_7_G_11_4	0.07	0.04	0.32	0.0948276
T_10_5_C_7_7	T_10_5	Reliable	TRUE	Reliable	C_7_7	Organized	Reliable-Organized	2.9515e-08	G_8_8	Global inositol/chemokine pathways	G_12_8	TRUE	Organized	Neuroprotection	Self-control		T_10_5_C_7_7	G_8_8	G_12_8	2	T_10_5_C_7_7	0.32	0	T_10_5_G_8_8	0.32	0.0669643	C_7_7_G_12_8	0.09	0.03	0.32	0.0669643
T_10_5_C_7_7	T_10_5	Reliable	TRUE	Reliable	C_7_7	Organized	Reliable-Organized	2.9515e-08	G_8_8	Global inositol/chemokine pathways	G_11_4	TRUE	Organized	Inositol signaling	Self-control		T_10_5_C_7_7	G_8_8	G_11_4	2	T_10_5_C_7_7	0.32	0	T_10_5_G_8_8	0.32	0.0669643	C_7_7_G_11_4	0.07	0.04	0.32	0.0669643
T_10_5_C_9_6	T_10_5	Reliable	TRUE	Reliable	C_9_6	Organized	Reliable-Creative	6.48561e-05	G_13_10	cholinergic neuromodulation	G_27_25	TRUE	Organized	Org3-RNA	Self-awareness		T_10_5_C_9_6	G_13_10	G_27_25	1	T_10_5_C_9_6	0.32	0.02	T_10_5_G_13_10	0.32	0.0810811	C_9_6_G_27_25	0.11	0.07	0.32	0.0810811
T_10_5_C_3_1	T_10_5	Reliable	TRUE	Reliable	C_3_1	Organized	Reliable-Organized	3.48424e-05	G_13_10	cholinergic neuromodulation	G_21_4	TRUE	Organized	Org1-RNA	Self-control		T_10_5_C_3_1	G_13_10	G_21_4	2	T_10_5_C_3_1	0.32	0	T_10_5_G_13_10	0.32	0.0810811	C_3_1_G_21_4	0.07	0.07	0.32	0.0810811
T_6_1_C_5_1	T_6_1	Reliable	TRUE	Reliable	C_5_1	Organized	Reliable-Organized	1.75415e-14	G_21_17	TGFβ resistance to aging	G_10_1	TRUE	Organized	Learning/Memory	Self-control		T_6_1_C_5_1	G_21_17	G_10_1	2	T_6_1_C_5_1	0.22	0	T_6_1_G_21_17	0.22	0.0895522	C_5_1_G_10_1	0.07	0.06	0.22	0.0895522
T_6_1_C_5_1	T_6_1	Reliable	TRUE	Reliable	C_5_1	Organized	Reliable-Organized	1.75415e-14	G_21_18	cognitive flexibility	G_10_1	TRUE	Organized	Learning/Memory	Self-control		T_6_1_C_5_1	G_21_18	G_10_1	2	T_6_1_C_5_1	0.22	0	T_6_1_G_21_18	0.22	0.0948276	C_5_1_G_10_1	0.07	0.06	0.22	0.0948276
T_10_5_C_8_7	T_10_5	Reliable	TRUE	Reliable	C_8_7	Organized	Reliable-Organized	5.50975e-07	G_21_18	cognitive flexibility	G_11_4	TRUE	Organized	Inositol signaling	Self-control		T_10_5_C_8_7	G_21_18	G_11_4	2	T_10_5_C_8_7	0.32	0	T_10_5_G_21_18	0.32	0.0948276	C_8_7_G_11_4	0.07	0.04	0.32	0.0948276
T_10_5_C_8_7	T_10_5	Reliable	TRUE	Reliable	C_8_7	Organized	Reliable-Organized	5.50975e-07	G_21_18	cognitive flexibility	G_8_8	TRUE	Organized	Global inositol/chemokine pathways	Self-control		T_10_5_C_8_7	G_21_18	G_8_8	2	T_10_5_C_8_7	0.32	0	T_10_5_G_21_18	0.32	0.0948276	C_8_7_G_8_8	0.08	0.07	0.32	0.0948276
T_11_11_C_5_1	T_11_11	Reliable	TRUE	Reliable	C_5_1	Organized	Reliable-Organized	4.37428e-14	G_30_10	TNF-based resilience	G_10_1	TRUE	Organized	Learning/Memory	Self-control		T_11_11_C_5_1	G_30_10	G_10_1	2	T_11_11_C_5_1	0.08	0.02	T_11_11_G_30_10	0.0851064	0.0638298	C_5_1_G_10_1	0.07	0.06	0.0851064	0.0638298
T_10_5_C_8_7	T_10_5	Reliable	TRUE	Reliable	C_8_7	Organized	Reliable-Organized	5.50975e-07	G_8_8	Global inositol/chemokine pathways	G_11_4	TRUE	Organized	Inositol signaling	Self-control		T_10_5_C_8_7	G_8_8	G_11_4	2	T_10_5_C_8_7	0.32	0	T_10_5_G_8_8	0.32	0.0669643	C_8_7_G_11_4	0.07	0.04	0.32	0.0669643
T_10_5_C_8_7	T_10_5	Reliable	TRUE	Reliable	C_8_7	Organized	Reliable-Organized	5.50975e-07	G_8_8	Global inositol/chemokine pathways	G_8_8	TRUE	Organized	Global inositol/chemokine pathways	Self-control		T_10_5_C_8_7	G_8_8	G_8_8	2	T_10_5_C_8_7	0.32	0	T_10_5_G_8_8	0.32	0.0669643	C_8_7_G_8_8	0.08	0.07	0.32	0.07
T_15_2_C_8_7	T_15_2	Reliable	TRUE	Reliable	C_8_7	Organized	Reliable-Organized	4.65183e-14	G_21_18	cognitive flexibility	G_10_1	TRUE	Organized	Learning/Memory	Self-control		T_15_2_C_8_7	G_21_18	G_10_1	2	T_15_2_C_8_7	0.2	0	T_15_2_G_21_18	0.2	0.0948276	C_8_7_G_10_1	0.07	0.06	0.2	0.0948276
T_10_5_C_8_8	T_10_5	Reliable	TRUE	Reliable	C_8_8	Creative	Reliable-Creative	3.34347e-06	G_21_18	cognitive flexibility	G_20_2	TRUE	Creative	Akt-Neuroprotection	Self-awareness		T_10_5_C_8_8	G_21_18	G_20_2	1	T_10_5_C_8_8	1	0	T_10_5_G_21_18	0.32	0.0948276	C_8_8_G_20_2	1	0.12	1	0.12
T_10_5_C_8_8	T_10_5	Reliable	TRUE	Reliable	C_8_8	Creative	Reliable-Creative	3.34347e-06	G_8_8	Global inositol/chemokine pathways	G_20_2	TRUE	Creative	Akt-Neuroprotection	Self-awareness		T_10_5_C_8_8	G_8_8	G_20_2	1	T_10_5_C_8_8	1	0	T_10_5_G_8_8	0.32	0.0669643	C_8_8_G_20_2	1	0.12	1	0.12
T_6_1_C_4_4	T_6_1	Reliable	TRUE	Reliable	C_4_4	Organized	Reliable-Organized	6.06182e-14	G_12_8	Neuroprotection	G_10_1	TRUE	Organized	Learning/Memory	Self-control		T_6_1_C_4_4	G_12_8	G_10_1	2	T_6_1_C_4_4	0.22	0	T_6_1_G_12_8	0.22	0.0346821	C_4_4_G_10_1	0.07	0.06	0.22	0.06
T_10_5_C_9_6	T_10_5	Reliable	TRUE	Reliable	C_9_6	Organized	Reliable-Creative	6.48561e-05	G_21_18	cognitive flexibility	G_27_25	TRUE	Organized	Org3-RNA	Self-awareness		T_10_5_C_9_6	G_21_18	G_27_25	1	T_10_5_C_9_6	0.32	0.02	T_10_5_G_21_18	0.32	0.0948276	C_9_6_G_27_25	0.11	0.07	0.32	0.0948276
T_10_5_C_9_6	T_10_5	Reliable	TRUE	Reliable	C_9_6	Organized	Reliable-Creative	6.48561e-05	G_8_8	Global inositol/chemokine pathways	G_27_25	TRUE	Organized	Org3-RNA	Self-awareness		T_10_5_C_9_6	G_8_8	G_27_25	1	T_10_5_C_9_6	0.32	0.02	T_10_5_G_8_8	0.32	0.0669643	C_9_6_G_27_25	0.11	0.07	0.32	0.07
T_6_1_C_4_4	T_6_1	Reliable	TRUE	Reliable	C_4_4	Organized	Reliable-Organized	6.06182e-14	G_8_8	Global inositol/chemokine pathways	G_10_1	TRUE	Organized	Learning/Memory	Self-control		T_6_1_C_4_4	G_8_8	G_10_1	2	T_6_1_C_4_4	0.22	0	T_6_1_G_8_8	0.22	0.0669643	C_4_4_G_10_1	0.07	0.06	0.22	0.0669643
T_11_11_C_14_13	T_11_11	Reliable	TRUE	Reliable	C_14_13	Organized	Reliable-Organized	1.01752e-07	G_30_10	TNF-based resilience	G_24_6	TRUE	Organized	GFI1-Neurite outgrowth	Self-control		T_11_11_C_14_13	G_30_10	G_24_6	2	T_11_11_C_14_13	0.09	0.02	T_11_11_G_30_10	0.0851064	0.0638298	C_14_13_G_24_6	0.1	0.08	0.1	0.08
T_11_11_C_14_13	T_11_11	Reliable	TRUE	Reliable	C_14_13	Organized	Reliable-Organized	1.01752e-07	G_30_10	TNF-based resilience	G_11_4	TRUE	Organized	Inositol signaling	Self-control		T_11_11_C_14_13	G_30_10	G_11_4	2	T_11_11_C_14_13	0.09	0.02	T_11_11_G_30_10	0.0851064	0.0638298	C_14_13_G_11_4	0.09	0.04	0.09	0.0638298
T_11_11_C_14_13	T_11_11	Reliable	TRUE	Reliable	C_14_13	Organized	Reliable-Organized	1.01752e-07	G_30_10	TNF-based resilience	G_12_8	TRUE	Organized	Neuroprotection	Self-control		T_11_11_C_14_13	G_30_10	G_12_8	2	T_11_11_C_14_13	0.09	0.02	T_11_11_G_30_10	0.0851064	0.0638298	C_14_13_G_12_8	0.09	0.03	0.09	0.0638298
T_14_4_C_5_5	T_14_4	Reliable	TRUE	Reliable	C_5_5	Creative	Reliable-Creative	1.21196e-10	G_21_18	cognitive flexibility	G_12_1	TRUE	Creative	Episodic learning	Self-awareness		T_14_4_C_5_5	G_21_18	G_12_1	1	T_14_4_C_5_5	1	0.03	T_14_4_G_21_18	0.43	0.0948276	C_5_5_G_12_1	1	0.06	1	0.0948276
T_11_11_C_15_7	T_11_11	Reliable	TRUE	Reliable	C_15_7	Dependent	Reliable-Organized	1.11302e-08	G_30_10	TNF-based resilience	G_17_14	TRUE	Dependent	Dep-RNA	Emotional-reactivity		T_11_11_C_15_7	G_30_10	G_17_14	2	T_11_11_C_15_7	0.08	0.02	T_11_11_G_30_10	0.0851064	0.0638298	C_15_7_G_17_14	0.09	0.15	0.09	0.15
T_14_4_C_3_3	T_14_4	Reliable	TRUE	Reliable	C_3_3	Creative	Reliable-Creative	2.57041e-10	G_21_18	cognitive flexibility	G_12_1	TRUE	Creative	Episodic learning	Self-awareness		T_14_4_C_3_3	G_21_18	G_12_1	1	T_14_4_C_3_3	0.92	0.03	T_14_4_G_21_18	0.43	0.0948276	C_3_3_G_12_1	0.92	0.06	0.92	0.0948276
T_11_11_C_3_1	T_11_11	Reliable	TRUE	Reliable	C_3_1	Organized	Reliable-Organized	1.51101e-13	G_30_10	TNF-based resilience	G_8_8	TRUE	Organized	Global inositol/chemokine pathways	Self-control		T_11_11_C_3_1	G_30_10	G_8_8	2	T_11_11_C_3_1	0.08	0.02	T_11_11_G_30_10	0.0851064	0.0638298	C_3_1_G_8_8	0.08	0.07	0.0851064	0.07
T_11_11_C_3_1	T_11_11	Reliable	TRUE	Reliable	C_3_1	Organized	Reliable-Organized	1.51101e-13	G_30_10	TNF-based resilience	G_11_4	TRUE	Organized	Inositol signaling	Self-control		T_11_11_C_3_1	G_30_10	G_11_4	2	T_11_11_C_3_1	0.08	0.02	T_11_11_G_30_10	0.0851064	0.0638298	C_3_1_G_11_4	0.07	0.04	0.0851064	0.0638298
T_11_11_C_3_1	T_11_11	Reliable	TRUE	Reliable	C_3_1	Organized	Reliable-Organized	1.51101e-13	G_30_10	TNF-based resilience	G_3_1	TRUE	Organized	Inositol-Calcium signaling	Self-control		T_11_11_C_3_1	G_30_10	G_3_1	2	T_11_11_C_3_1	0.08	0.02	T_11_11_G_30_10	0.0851064	0.0638298	C_3_1_G_3_1	0.06	0.1	0.0851064	0.1
T_6_1_C_4_4	T_6_1	Reliable	TRUE	Reliable	C_4_4	Organized	Reliable-Organized	6.06182e-14	G_21_17	TGFβ resistance to aging	G_10_1	TRUE	Organized	Learning/Memory	Self-control		T_6_1_C_4_4	G_21_17	G_10_1	2	T_6_1_C_4_4	0.22	0	T_6_1_G_21_17	0.22	0.0895522	C_4_4_G_10_1	0.07	0.06	0.22	0.0895522
T_11_11_C_3_1	T_11_11	Reliable	TRUE	Reliable	C_3_1	Organized	Reliable-Organized	1.51101e-13	G_30_10	TNF-based resilience	G_12_8	TRUE	Organized	Neuroprotection	Self-control		T_11_11_C_3_1	G_30_10	G_12_8	2	T_11_11_C_3_1	0.08	0.02	T_11_11_G_30_10	0.0851064	0.0638298	C_3_1_G_12_8	0.09	0.03	0.09	0.0638298
T_11_11_C_4_4	T_11_11	Reliable	TRUE	Reliable	C_4_4	Organized	Reliable-Organized	2.61022e-10	G_30_10	TNF-based resilience	G_12_8	TRUE	Organized	Neuroprotection	Self-control		T_11_11_C_4_4	G_30_10	G_12_8	2	T_11_11_C_4_4	0.08	0.02	T_11_11_G_30_10	0.0851064	0.0638298	C_4_4_G_12_8	0.09	0.03	0.09	0.0638298
T_11_11_C_4_4	T_11_11	Reliable	TRUE	Reliable	C_4_4	Organized	Reliable-Organized	2.61022e-10	G_30_10	TNF-based resilience	G_8_8	TRUE	Organized	Global inositol/chemokine pathways	Self-control		T_11_11_C_4_4	G_30_10	G_8_8	2	T_11_11_C_4_4	0.08	0.02	T_11_11_G_30_10	0.0851064	0.0638298	C_4_4_G_8_8	0.08	0.07	0.0851064	0.07
T_11_11_C_4_4	T_11_11	Reliable	TRUE	Reliable	C_4_4	Organized	Reliable-Organized	2.61022e-10	G_30_10	TNF-based resilience	G_3_1	TRUE	Organized	Inositol-Calcium signaling	Self-control		T_11_11_C_4_4	G_30_10	G_3_1	2	T_11_11_C_4_4	0.08	0.02	T_11_11_G_30_10	0.0851064	0.0638298	C_4_4_G_3_1	0.06	0.1	0.0851064	0.1
T_11_11_C_4_4	T_11_11	Reliable	TRUE	Reliable	C_4_4	Organized	Reliable-Organized	2.61022e-10	G_30_10	TNF-based resilience	G_11_4	TRUE	Organized	Inositol signaling	Self-control		T_11_11_C_4_4	G_30_10	G_11_4	2	T_11_11_C_4_4	0.08	0.02	T_11_11_G_30_10	0.0851064	0.0638298	C_4_4_G_11_4	0.07	0.04	0.0851064	0.0638298
T_6_1_C_4_4	T_6_1	Reliable	TRUE	Reliable	C_4_4	Organized	Reliable-Organized	6.06182e-14	G_21_18	cognitive flexibility	G_10_1	TRUE	Organized	Learning/Memory	Self-control		T_6_1_C_4_4	G_21_18	G_10_1	2	T_6_1_C_4_4	0.22	0	T_6_1_G_21_18	0.22	0.0948276	C_4_4_G_10_1	0.07	0.06	0.22	0.0948276
T_11_11_C_4_4	T_11_11	Reliable	TRUE	Reliable	C_4_4	Organized	Reliable-Organized	2.61022e-10	G_30_10	TNF-based resilience	G_24_6	TRUE	Organized	GFI1-Neurite outgrowth	Self-control		T_11_11_C_4_4	G_30_10	G_24_6	2	T_11_11_C_4_4	0.08	0.02	T_11_11_G_30_10	0.0851064	0.0638298	C_4_4_G_24_6	0.1	0.08	0.1	0.08
T_15_2_C_3_1	T_15_2	Reliable	TRUE	Reliable	C_3_1	Organized	Reliable-Organized	9.82547e-14	G_21_18	cognitive flexibility	G_10_1	TRUE	Organized	Learning/Memory	Self-control		T_15_2_C_3_1	G_21_18	G_10_1	2	T_15_2_C_3_1	0.2	0	T_15_2_G_21_18	0.2	0.0948276	C_3_1_G_10_1	0.07	0.06	0.2	0.0948276
T_11_11_C_5_1	T_11_11	Reliable	TRUE	Reliable	C_5_1	Organized	Reliable-Organized	4.37428e-14	G_30_10	TNF-based resilience	G_11_4	TRUE	Organized	Inositol signaling	Self-control		T_11_11_C_5_1	G_30_10	G_11_4	2	T_11_11_C_5_1	0.08	0.02	T_11_11_G_30_10	0.0851064	0.0638298	C_5_1_G_11_4	0.07	0.04	0.0851064	0.0638298
T_11_11_C_5_1	T_11_11	Reliable	TRUE	Reliable	C_5_1	Organized	Reliable-Organized	4.37428e-14	G_30_10	TNF-based resilience	G_12_8	TRUE	Organized	Neuroprotection	Self-control		T_11_11_C_5_1	G_30_10	G_12_8	2	T_11_11_C_5_1	0.08	0.02	T_11_11_G_30_10	0.0851064	0.0638298	C_5_1_G_12_8	0.09	0.03	0.09	0.0638298
T_11_11_C_5_1	T_11_11	Reliable	TRUE	Reliable	C_5_1	Organized	Reliable-Organized	4.37428e-14	G_30_10	TNF-based resilience	G_8_8	TRUE	Organized	Global inositol/chemokine pathways	Self-control		T_11_11_C_5_1	G_30_10	G_8_8	2	T_11_11_C_5_1	0.08	0.02	T_11_11_G_30_10	0.0851064	0.0638298	C_5_1_G_8_8	0.08	0.07	0.0851064	0.07
T_11_11_C_7_7	T_11_11	Reliable	TRUE	Reliable	C_7_7	Organized	Reliable-Organized	4.55133e-08	G_30_10	TNF-based resilience	G_12_8	TRUE	Organized	Neuroprotection	Self-control		T_11_11_C_7_7	G_30_10	G_12_8	2	T_11_11_C_7_7	0.08	0.02	T_11_11_G_30_10	0.0851064	0.0638298	C_7_7_G_12_8	0.09	0.03	0.09	0.0638298
T_11_11_C_7_7	T_11_11	Reliable	TRUE	Reliable	C_7_7	Organized	Reliable-Organized	4.55133e-08	G_30_10	TNF-based resilience	G_11_4	TRUE	Organized	Inositol signaling	Self-control		T_11_11_C_7_7	G_30_10	G_11_4	2	T_11_11_C_7_7	0.08	0.02	T_11_11_G_30_10	0.0851064	0.0638298	C_7_7_G_11_4	0.07	0.04	0.0851064	0.0638298
T_11_11_C_8_7	T_11_11	Reliable	TRUE	Reliable	C_8_7	Organized	Reliable-Organized	1.25455e-14	G_30_10	TNF-based resilience	G_11_4	TRUE	Organized	Inositol signaling	Self-control		T_11_11_C_8_7	G_30_10	G_11_4	2	T_11_11_C_8_7	0.08	0.02	T_11_11_G_30_10	0.0851064	0.0638298	C_8_7_G_11_4	0.07	0.04	0.0851064	0.0638298
T_15_2_C_4_4	T_15_2	Reliable	TRUE	Reliable	C_4_4	Organized	Reliable-Organized	1.249e-13	G_21_18	cognitive flexibility	G_10_1	TRUE	Organized	Learning/Memory	Self-control		T_15_2_C_4_4	G_21_18	G_10_1	2	T_15_2_C_4_4	0.2	0	T_15_2_G_21_18	0.2	0.0948276	C_4_4_G_10_1	0.07	0.06	0.2	0.0948276
T_11_11_C_8_7	T_11_11	Reliable	TRUE	Reliable	C_8_7	Organized	Reliable-Organized	1.25455e-14	G_30_10	TNF-based resilience	G_8_8	TRUE	Organized	Global inositol/chemokine pathways	Self-control		T_11_11_C_8_7	G_30_10	G_8_8	2	T_11_11_C_8_7	0.08	0.02	T_11_11_G_30_10	0.0851064	0.0638298	C_8_7_G_8_8	0.08	0.07	0.0851064	0.07
T_11_11_C_3_1	T_11_11	Reliable	TRUE	Reliable	C_3_1	Organized	Reliable-Organized	1.51101e-13	G_30_10	TNF-based resilience	G_10_1	TRUE	Organized	Learning/Memory	Self-control		T_11_11_C_3_1	G_30_10	G_10_1	2	T_11_11_C_3_1	0.08	0.02	T_11_11_G_30_10	0.0851064	0.0638298	C_3_1_G_10_1	0.07	0.06	0.0851064	0.0638298
T_4_1_C_8_7	T_4_1	Reliable	TRUE	Reliable	C_8_7	Organized	Reliable-Organized	2.27041e-13	G_12_8	Neuroprotection	G_10_1	TRUE	Organized	Learning/Memory	Self-control		T_4_1_C_8_7	G_12_8	G_10_1	2	T_4_1_C_8_7	0.36	0	T_4_1_G_12_8	0.36	0.0346821	C_8_7_G_10_1	0.07	0.06	0.36	0.06
T_4_1_C_8_7	T_4_1	Reliable	TRUE	Reliable	C_8_7	Organized	Reliable-Organized	2.27041e-13	G_8_8	Global inositol/chemokine pathways	G_10_1	TRUE	Organized	Learning/Memory	Self-control		T_4_1_C_8_7	G_8_8	G_10_1	2	T_4_1_C_8_7	0.36	0	T_4_1_G_8_8	0.36	0.0669643	C_8_7_G_10_1	0.07	0.06	0.36	0.0669643
T_4_1_C_8_7	T_4_1	Reliable	TRUE	Reliable	C_8_7	Organized	Reliable-Organized	2.27041e-13	G_5_3	regulation pathways	G_10_1	TRUE	Organized	Learning/Memory	Self-control		T_4_1_C_8_7	G_5_3	G_10_1	2	T_4_1_C_8_7	0.36	0	T_4_1_G_5_3	0.36	0.0465116	C_8_7_G_10_1	0.07	0.06	0.36	0.06
T_15_2_C_5_1	T_15_2	Reliable	TRUE	Reliable	C_5_1	Organized	Reliable-Organized	2.93765e-13	G_21_18	cognitive flexibility	G_10_1	TRUE	Organized	Learning/Memory	Self-control		T_15_2_C_5_1	G_21_18	G_10_1	2	T_15_2_C_5_1	0.2	0	T_15_2_G_21_18	0.2	0.0948276	C_5_1_G_10_1	0.07	0.06	0.2	0.0948276
T_11_11_C_4_4	T_11_11	Reliable	TRUE	Reliable	C_4_4	Organized	Reliable-Organized	2.61022e-10	G_30_10	TNF-based resilience	G_10_1	TRUE	Organized	Learning/Memory	Self-control		T_11_11_C_4_4	G_30_10	G_10_1	2	T_11_11_C_4_4	0.08	0.02	T_11_11_G_30_10	0.0851064	0.0638298	C_4_4_G_10_1	0.07	0.06	0.0851064	0.0638298
T_11_7_C_3_2	T_11_7	Sensitive	TRUE	Sensitive	C_3_2	Apathetic	Emotional-Unreliable	2.054e-11	G_19_3	Glucuronidase habit extinction	G_7_2	TRUE	Apathetic	GPCR dysregulation	Emotional-reactivity		T_11_7_C_3_2	G_19_3	G_7_2	3	T_11_7_C_3_2	0.04	1	T_11_7_G_19_3	0.0833333	0.47	C_3_2_G_7_2	0.09	1	0.09	1
T_4_1_C_5_1	T_4_1	Reliable	TRUE	Reliable	C_5_1	Organized	Reliable-Organized	3.03741e-09	G_12_8	Neuroprotection	G_10_1	TRUE	Organized	Learning/Memory	Self-control		T_4_1_C_5_1	G_12_8	G_10_1	2	T_4_1_C_5_1	0.36	0	T_4_1_G_12_8	0.36	0.0346821	C_5_1_G_10_1	0.07	0.06	0.36	0.06
T_4_1_C_5_1	T_4_1	Reliable	TRUE	Reliable	C_5_1	Organized	Reliable-Organized	3.03741e-09	G_8_8	Global inositol/chemokine pathways	G_10_1	TRUE	Organized	Learning/Memory	Self-control		T_4_1_C_5_1	G_8_8	G_10_1	2	T_4_1_C_5_1	0.36	0	T_4_1_G_8_8	0.36	0.0669643	C_5_1_G_10_1	0.07	0.06	0.36	0.0669643
T_11_7_C_14_5	T_11_7	Sensitive	TRUE	Sensitive	C_14_5	Dependent	Emotional-Unreliable	9.85945e-07	G_19_3	Glucuronidase habit extinction	G_7_7	TRUE	Dependent	Olfaction	Emotional-reactivity		T_11_7_C_14_5	G_19_3	G_7_7	3	T_11_7_C_14_5	0.04	0.47	T_11_7_G_19_3	0.0833333	0.47	C_14_5_G_7_7	0.03	0.29	0.0833333	0.47
T_11_7_C_15_13	T_11_7	Sensitive	TRUE	Sensitive	C_15_13	Dependent	Emotional-Unreliable	4.48468e-07	G_19_3	Glucuronidase habit extinction	G_31_8	TRUE	Dependent	Neurotrophin	Emotional-reactivity		T_11_7_C_15_13	G_19_3	G_31_8	3	T_11_7_C_15_13	0.04	0.79	T_11_7_G_19_3	0.0833333	0.47	C_15_13_G_31_8	0.09	0.79	0.09	0.79
T_4_1_C_5_1	T_4_1	Reliable	TRUE	Reliable	C_5_1	Organized	Reliable-Organized	3.03741e-09	G_5_3	regulation pathways	G_10_1	TRUE	Organized	Learning/Memory	Self-control		T_4_1_C_5_1	G_5_3	G_10_1	2	T_4_1_C_5_1	0.36	0	T_4_1_G_5_3	0.36	0.0465116	C_5_1_G_10_1	0.07	0.06	0.36	0.06
T_10_5_C_4_4	T_10_5	Reliable	TRUE	Reliable	C_4_4	Organized	Reliable-Organized	1.94425e-08	G_8_8	Global inositol/chemokine pathways	G_10_1	TRUE	Organized	Learning/Memory	Self-control		T_10_5_C_4_4	G_8_8	G_10_1	2	T_10_5_C_4_4	0.32	0	T_10_5_G_8_8	0.32	0.0669643	C_4_4_G_10_1	0.07	0.06	0.32	0.0669643
T_10_5_C_4_4	T_10_5	Reliable	TRUE	Reliable	C_4_4	Organized	Reliable-Organized	1.94425e-08	G_13_10	cholinergic neuromodulation	G_10_1	TRUE	Organized	Learning/Memory	Self-control		T_10_5_C_4_4	G_13_10	G_10_1	2	T_10_5_C_4_4	0.32	0	T_10_5_G_13_10	0.32	0.0810811	C_4_4_G_10_1	0.07	0.06	0.32	0.0810811
T_10_5_C_4_4	T_10_5	Reliable	TRUE	Reliable	C_4_4	Organized	Reliable-Organized	1.94425e-08	G_21_18	cognitive flexibility	G_10_1	TRUE	Organized	Learning/Memory	Self-control		T_10_5_C_4_4	G_21_18	G_10_1	2	T_10_5_C_4_4	0.32	0	T_10_5_G_21_18	0.32	0.0948276	C_4_4_G_10_1	0.07	0.06	0.32	0.0948276
T_13_13_C_4_4	T_13_13	Reliable	TRUE	Reliable	C_4_4	Organized	Reliable-Organized	1.12237e-07	G_5_3	regulation pathways	G_10_1	TRUE	Organized	Learning/Memory	Self-control		T_13_13_C_4_4	G_5_3	G_10_1	2	T_13_13_C_4_4	0.08	0.03	T_13_13_G_5_3	0.27907	0.0465116	C_4_4_G_10_1	0.07	0.06	0.27907	0.06
T_13_13_C_3_1	T_13_13	Reliable	TRUE	Reliable	C_3_1	Organized	Reliable-Organized	1.71299e-07	G_5_3	regulation pathways	G_10_1	TRUE	Organized	Learning/Memory	Self-control		T_13_13_C_3_1	G_5_3	G_10_1	2	T_13_13_C_3_1	0.08	0.03	T_13_13_G_5_3	0.27907	0.0465116	C_3_1_G_10_1	0.07	0.06	0.27907	0.06
T_11_7_C_15_13	T_11_7	Sensitive	TRUE	Sensitive	C_15_13	Dependent	Emotional-Unreliable	4.48468e-07	G_19_3	Glucuronidase habit extinction	G_28_15	TRUE	Dependent	Histone methylation	Emotional-reactivity		T_11_7_C_15_13	G_19_3	G_28_15	3	T_11_7_C_15_13	0.04	0.79	T_11_7_G_19_3	0.0833333	0.47	C_15_13_G_28_15	0.08	0.79	0.0833333	0.79
T_11_7_C_14_5	T_11_7	Sensitive	TRUE	Sensitive	C_14_5	Dependent	Emotional-Unreliable	9.85945e-07	G_19_3	Glucuronidase habit extinction	G_28_15	TRUE	Dependent	Histone methylation	Emotional-reactivity		T_11_7_C_14_5	G_19_3	G_28_15	3	T_11_7_C_14_5	0.04	0.47	T_11_7_G_19_3	0.0833333	0.47	C_14_5_G_28_15	0.08	0.38	0.0833333	0.47
T_10_5_C_5_1	T_10_5	Reliable	TRUE	Reliable	C_5_1	Organized	Reliable-Organized	3.7503e-07	G_8_8	Global inositol/chemokine pathways	G_10_1	TRUE	Organized	Learning/Memory	Self-control		T_10_5_C_5_1	G_8_8	G_10_1	2	T_10_5_C_5_1	0.32	0	T_10_5_G_8_8	0.32	0.0669643	C_5_1_G_10_1	0.07	0.06	0.32	0.0669643
T_10_5_C_5_1	T_10_5	Reliable	TRUE	Reliable	C_5_1	Organized	Reliable-Organized	3.7503e-07	G_13_10	cholinergic neuromodulation	G_10_1	TRUE	Organized	Learning/Memory	Self-control		T_10_5_C_5_1	G_13_10	G_10_1	2	T_10_5_C_5_1	0.32	0	T_10_5_G_13_10	0.32	0.0810811	C_5_1_G_10_1	0.07	0.06	0.32	0.0810811
T_10_5_C_5_1	T_10_5	Reliable	TRUE	Reliable	C_5_1	Organized	Reliable-Organized	3.7503e-07	G_21_18	cognitive flexibility	G_10_1	TRUE	Organized	Learning/Memory	Self-control		T_10_5_C_5_1	G_21_18	G_10_1	2	T_10_5_C_5_1	0.32	0	T_10_5_G_21_18	0.32	0.0948276	C_5_1_G_10_1	0.07	0.06	0.32	0.0948276
T_10_5_C_8_7	T_10_5	Reliable	TRUE	Reliable	C_8_7	Organized	Reliable-Organized	5.50975e-07	G_8_8	Global inositol/chemokine pathways	G_10_1	TRUE	Organized	Learning/Memory	Self-control		T_10_5_C_8_7	G_8_8	G_10_1	2	T_10_5_C_8_7	0.32	0	T_10_5_G_8_8	0.32	0.0669643	C_8_7_G_10_1	0.07	0.06	0.32	0.0669643
T_10_5_C_8_7	T_10_5	Reliable	TRUE	Reliable	C_8_7	Organized	Reliable-Organized	5.50975e-07	G_13_10	cholinergic neuromodulation	G_10_1	TRUE	Organized	Learning/Memory	Self-control		T_10_5_C_8_7	G_13_10	G_10_1	2	T_10_5_C_8_7	0.32	0	T_10_5_G_13_10	0.32	0.0810811	C_8_7_G_10_1	0.07	0.06	0.32	0.0810811
T_10_5_C_8_7	T_10_5	Reliable	TRUE	Reliable	C_8_7	Organized	Reliable-Organized	5.50975e-07	G_21_18	cognitive flexibility	G_10_1	TRUE	Organized	Learning/Memory	Self-control		T_10_5_C_8_7	G_21_18	G_10_1	2	T_10_5_C_8_7	0.32	0	T_10_5_G_21_18	0.32	0.0948276	C_8_7_G_10_1	0.07	0.06	0.32	0.0948276
T_4_1_C_4_4	T_4_1	Reliable	TRUE	Reliable	C_4_4	Organized	Reliable-Organized	2.65592e-06	G_12_8	Neuroprotection	G_10_1	TRUE	Organized	Learning/Memory	Self-control		T_4_1_C_4_4	G_12_8	G_10_1	2	T_4_1_C_4_4	0.36	0	T_4_1_G_12_8	0.36	0.0346821	C_4_4_G_10_1	0.07	0.06	0.36	0.06
T_4_1_C_4_4	T_4_1	Reliable	TRUE	Reliable	C_4_4	Organized	Reliable-Organized	2.65592e-06	G_8_8	Global inositol/chemokine pathways	G_10_1	TRUE	Organized	Learning/Memory	Self-control		T_4_1_C_4_4	G_8_8	G_10_1	2	T_4_1_C_4_4	0.36	0	T_4_1_G_8_8	0.36	0.0669643	C_4_4_G_10_1	0.07	0.06	0.36	0.0669643
T_11_7_C_11_4	T_11_7	Sensitive	TRUE	Sensitive	C_11_4	Apathetic	Emotional-Unreliable	4.012e-06	G_11_7	HPA stress reactivity	G_16_9	TRUE	Apathetic	Olfactory signaling	Emotional-reactivity		T_11_7_C_11_4	G_11_7	G_16_9	3	T_11_7_C_11_4	0.04	0.47	T_11_7_G_11_7	0.0769231	0.47	C_11_4_G_16_9	0.08	0.28	0.08	0.47
T_11_7_C_11_4	T_11_7	Sensitive	TRUE	Sensitive	C_11_4	Apathetic	Emotional-Unreliable	4.012e-06	G_13_3	ERK-conditioned impulsivity	G_16_9	TRUE	Apathetic	Olfactory signaling	Emotional-reactivity		T_11_7_C_11_4	G_13_3	G_16_9	3	T_11_7_C_11_4	0.04	0.47	T_11_7_G_13_3	0.04	0.47	C_11_4_G_16_9	0.08	0.28	0.08	0.47
T_11_7_C_8_3	T_11_7	Sensitive	TRUE	Sensitive	C_8_3	Apathetic	Emotional-Unreliable	9.35979e-11	G_19_3	Glucuronidase habit extinction	G_21_3	TRUE	Apathetic	Cellular Senescence	Emotional-reactivity		T_11_7_C_8_3	G_19_3	G_21_3	3	T_11_7_C_8_3	0.04	0.64	T_11_7_G_19_3	0.0833333	0.47	C_8_3_G_21_3	0.1	0.64	0.1	0.64
T_11_7_C_11_4	T_11_7	Sensitive	TRUE	Sensitive	C_11_4	Apathetic	Emotional-Unreliable	4.012e-06	G_21_16	Acetylcholine biosynthesis	G_16_9	TRUE	Apathetic	Olfactory signaling	Emotional-reactivity		T_11_7_C_11_4	G_21_16	G_16_9	3	T_11_7_C_11_4	0.04	0.47	T_11_7_G_21_16	0.135135	0.47	C_11_4_G_16_9	0.08	0.28	0.135135	0.47
T_11_7_C_11_4	T_11_7	Sensitive	TRUE	Sensitive	C_11_4	Apathetic	Emotional-Unreliable	4.012e-06	G_26_14	Glucose transport	G_16_9	TRUE	Apathetic	Olfactory signaling	Emotional-reactivity		T_11_7_C_11_4	G_26_14	G_16_9	3	T_11_7_C_11_4	0.04	0.47	T_11_7_G_26_14	0.0869565	0.47	C_11_4_G_16_9	0.08	0.28	0.0869565	0.47
T_11_7_C_11_4	T_11_7	Sensitive	TRUE	Sensitive	C_11_4	Apathetic	Emotional-Unreliable	4.012e-06	G_31_8	Neurotrophin	G_16_9	TRUE	Apathetic	Olfactory signaling	Emotional-reactivity		T_11_7_C_11_4	G_31_8	G_16_9	3	T_11_7_C_11_4	0.04	0.47	T_11_7_G_31_8	0.0925926	0.537037	C_11_4_G_16_9	0.08	0.28	0.0925926	0.537037
T_11_7_C_11_4	T_11_7	Sensitive	TRUE	Sensitive	C_11_4	Apathetic	Emotional-Unreliable	4.012e-06	G_33_4	ERK-PKA interaction	G_16_9	TRUE	Apathetic	Olfactory signaling	Emotional-reactivity		T_11_7_C_11_4	G_33_4	G_16_9	3	T_11_7_C_11_4	0.04	0.47	T_11_7_G_33_4	0.04	0.47	C_11_4_G_16_9	0.08	0.28	0.08	0.47
T_11_7_C_11_4	T_11_7	Sensitive	TRUE	Sensitive	C_11_4	Apathetic	Emotional-Unreliable	4.012e-06	G_41_33	GPCR neuroplasticity	G_16_9	TRUE	Apathetic	Olfactory signaling	Emotional-reactivity		T_11_7_C_11_4	G_41_33	G_16_9	3	T_11_7_C_11_4	0.04	0.47	T_11_7_G_41_33	0.107143	0.47	C_11_4_G_16_9	0.08	0.28	0.107143	0.47
T_11_7_C_11_4	T_11_7	Sensitive	TRUE	Sensitive	C_11_4	Apathetic	Emotional-Unreliable	4.012e-06	G_7_3	Neurogenesis	G_16_9	TRUE	Apathetic	Olfactory signaling	Emotional-reactivity		T_11_7_C_11_4	G_7_3	G_16_9	3	T_11_7_C_11_4	0.04	0.47	T_11_7_G_7_3	0.165414	0.47	C_11_4_G_16_9	0.08	0.28	0.165414	0.47
T_11_7_C_11_4	T_11_7	Sensitive	TRUE	Sensitive	C_11_4	Apathetic	Emotional-Unreliable	4.012e-06	G_9_2	serotonin-cytokine interaction	G_16_9	TRUE	Apathetic	Olfactory signaling	Emotional-reactivity		T_11_7_C_11_4	G_9_2	G_16_9	3	T_11_7_C_11_4	0.04	0.47	T_11_7_G_9_2	0.0428571	0.47	C_11_4_G_16_9	0.08	0.28	0.08	0.47
T_11_7_C_15_13	T_11_7	Sensitive	TRUE	Sensitive	C_15_13	Dependent	Emotional-Unreliable	4.48468e-07	G_19_3	Glucuronidase habit extinction	G_5_1	TRUE	Dependent	CDK neuroplasticity	Emotional-reactivity		T_11_7_C_15_13	G_19_3	G_5_1	3	T_11_7_C_15_13	0.04	0.79	T_11_7_G_19_3	0.0833333	0.47	C_15_13_G_5_1	0.17	0.79	0.17	0.79
T_4_1_C_4_4	T_4_1	Reliable	TRUE	Reliable	C_4_4	Organized	Reliable-Organized	2.65592e-06	G_5_3	regulation pathways	G_10_1	TRUE	Organized	Learning/Memory	Self-control		T_4_1_C_4_4	G_5_3	G_10_1	2	T_4_1_C_4_4	0.36	0	T_4_1_G_5_3	0.36	0.0465116	C_4_4_G_10_1	0.07	0.06	0.36	0.06
T_11_7_C_11_4	T_11_7	Sensitive	TRUE	Sensitive	C_11_4	Apathetic	Emotional-Unreliable	4.012e-06	G_19_3	Glucuronidase habit extinction	G_16_9	TRUE	Apathetic	Olfactory signaling	Emotional-reactivity		T_11_7_C_11_4	G_19_3	G_16_9	3	T_11_7_C_11_4	0.04	0.47	T_11_7_G_19_3	0.0833333	0.47	C_11_4_G_16_9	0.08	0.28	0.0833333	0.47
T_11_7_C_14_5	T_11_7	Sensitive	TRUE	Sensitive	C_14_5	Dependent	Emotional-Unreliable	9.85945e-07	G_11_7	HPA stress reactivity	G_7_7	TRUE	Dependent	Olfaction	Emotional-reactivity		T_11_7_C_14_5	G_11_7	G_7_7	3	T_11_7_C_14_5	0.04	0.47	T_11_7_G_11_7	0.0769231	0.47	C_14_5_G_7_7	0.03	0.29	0.0769231	0.47
T_11_7_C_14_5	T_11_7	Sensitive	TRUE	Sensitive	C_14_5	Dependent	Emotional-Unreliable	9.85945e-07	G_11_7	HPA stress reactivity	G_28_15	TRUE	Dependent	Histone methylation	Emotional-reactivity		T_11_7_C_14_5	G_11_7	G_28_15	3	T_11_7_C_14_5	0.04	0.47	T_11_7_G_11_7	0.0769231	0.47	C_14_5_G_28_15	0.08	0.38	0.08	0.47
T_11_7_C_14_5	T_11_7	Sensitive	TRUE	Sensitive	C_14_5	Dependent	Emotional-Unreliable	9.85945e-07	G_13_3	ERK-conditioned impulsivity	G_7_7	TRUE	Dependent	Olfaction	Emotional-reactivity		T_11_7_C_14_5	G_13_3	G_7_7	3	T_11_7_C_14_5	0.04	0.47	T_11_7_G_13_3	0.04	0.47	C_14_5_G_7_7	0.03	0.29	0.04	0.47
T_11_7_C_14_5	T_11_7	Sensitive	TRUE	Sensitive	C_14_5	Dependent	Emotional-Unreliable	9.85945e-07	G_13_3	ERK-conditioned impulsivity	G_28_15	TRUE	Dependent	Histone methylation	Emotional-reactivity		T_11_7_C_14_5	G_13_3	G_28_15	3	T_11_7_C_14_5	0.04	0.47	T_11_7_G_13_3	0.04	0.47	C_14_5_G_28_15	0.08	0.38	0.08	0.47
T_5_1_C_3_3	T_5_1	Reliable	TRUE	Reliable	C_3_3	Creative	Reliable-Creative	-3.08642e-14	G_20_2	Akt-Neuroprotection	G_7_3	TRUE	Creative	Neurogenesis	Emotional-reactivity		T_5_1_C_3_3	G_20_2	G_7_3	1	T_5_1_C_3_3	0.92	0.04	T_5_1_G_20_2	0.4	0.12	C_3_3_G_7_3	0.92	0.36	0.92	0.36
T_5_1_C_4_3	T_5_1	Reliable	TRUE	Reliable	C_4_3	Creative	Reliable-Creative	-2.95319e-14	G_20_2	Akt-Neuroprotection	G_7_3	TRUE	Creative	Neurogenesis	Emotional-reactivity		T_5_1_C_4_3	G_20_2	G_7_3	1	T_5_1_C_4_3	0.97	0.04	T_5_1_G_20_2	0.4	0.12	C_4_3_G_7_3	0.97	0.36	0.97	0.36
T_11_7_C_14_5	T_11_7	Sensitive	TRUE	Sensitive	C_14_5	Dependent	Emotional-Unreliable	9.85945e-07	G_21_16	Acetylcholine biosynthesis	G_7_7	TRUE	Dependent	Olfaction	Emotional-reactivity		T_11_7_C_14_5	G_21_16	G_7_7	3	T_11_7_C_14_5	0.04	0.47	T_11_7_G_21_16	0.135135	0.47	C_14_5_G_7_7	0.03	0.29	0.135135	0.47
T_11_7_C_14_5	T_11_7	Sensitive	TRUE	Sensitive	C_14_5	Dependent	Emotional-Unreliable	9.85945e-07	G_21_16	Acetylcholine biosynthesis	G_28_15	TRUE	Dependent	Histone methylation	Emotional-reactivity		T_11_7_C_14_5	G_21_16	G_28_15	3	T_11_7_C_14_5	0.04	0.47	T_11_7_G_21_16	0.135135	0.47	C_14_5_G_28_15	0.08	0.38	0.135135	0.47
T_5_1_C_5_5	T_5_1	Reliable	TRUE	Reliable	C_5_5	Creative	Reliable-Creative	-2.35367e-14	G_20_2	Akt-Neuroprotection	G_7_3	TRUE	Creative	Neurogenesis	Emotional-reactivity		T_5_1_C_5_5	G_20_2	G_7_3	1	T_5_1_C_5_5	1	0.04	T_5_1_G_20_2	0.4	0.12	C_5_5_G_7_3	1	0.36	1	0.36
T_5_1_C_12_7	T_5_1	Reliable	TRUE	Reliable	C_12_7	Creative	Reliable-Creative	7.38443e-12	G_20_2	Akt-Neuroprotection	G_7_3	TRUE	Creative	Neurogenesis	Emotional-reactivity		T_5_1_C_12_7	G_20_2	G_7_3	1	T_5_1_C_12_7	0.9	0.04	T_5_1_G_20_2	0.4	0.12	C_12_7_G_7_3	0.9	0.36	0.9	0.36
T_11_7_C_14_5	T_11_7	Sensitive	TRUE	Sensitive	C_14_5	Dependent	Emotional-Unreliable	9.85945e-07	G_26_14	Glucose transport	G_7_7	TRUE	Dependent	Olfaction	Emotional-reactivity		T_11_7_C_14_5	G_26_14	G_7_7	3	T_11_7_C_14_5	0.04	0.47	T_11_7_G_26_14	0.0869565	0.47	C_14_5_G_7_7	0.03	0.29	0.0869565	0.47
T_11_7_C_14_5	T_11_7	Sensitive	TRUE	Sensitive	C_14_5	Dependent	Emotional-Unreliable	9.85945e-07	G_26_14	Glucose transport	G_28_15	TRUE	Dependent	Histone methylation	Emotional-reactivity		T_11_7_C_14_5	G_26_14	G_28_15	3	T_11_7_C_14_5	0.04	0.47	T_11_7_G_26_14	0.0869565	0.47	C_14_5_G_28_15	0.08	0.38	0.0869565	0.47
T_11_7_C_14_5	T_11_7	Sensitive	TRUE	Sensitive	C_14_5	Dependent	Emotional-Unreliable	9.85945e-07	G_31_8	Neurotrophin	G_7_7	TRUE	Dependent	Olfaction	Emotional-reactivity		T_11_7_C_14_5	G_31_8	G_7_7	3	T_11_7_C_14_5	0.04	0.47	T_11_7_G_31_8	0.0925926	0.537037	C_14_5_G_7_7	0.03	0.29	0.0925926	0.537037
T_11_7_C_14_5	T_11_7	Sensitive	TRUE	Sensitive	C_14_5	Dependent	Emotional-Unreliable	9.85945e-07	G_31_8	Neurotrophin	G_28_15	TRUE	Dependent	Histone methylation	Emotional-reactivity		T_11_7_C_14_5	G_31_8	G_28_15	3	T_11_7_C_14_5	0.04	0.47	T_11_7_G_31_8	0.0925926	0.537037	C_14_5_G_28_15	0.08	0.38	0.0925926	0.537037
T_11_7_C_14_5	T_11_7	Sensitive	TRUE	Sensitive	C_14_5	Dependent	Emotional-Unreliable	9.85945e-07	G_33_4	ERK-PKA interaction	G_7_7	TRUE	Dependent	Olfaction	Emotional-reactivity		T_11_7_C_14_5	G_33_4	G_7_7	3	T_11_7_C_14_5	0.04	0.47	T_11_7_G_33_4	0.04	0.47	C_14_5_G_7_7	0.03	0.29	0.04	0.47
T_11_7_C_14_5	T_11_7	Sensitive	TRUE	Sensitive	C_14_5	Dependent	Emotional-Unreliable	9.85945e-07	G_33_4	ERK-PKA interaction	G_28_15	TRUE	Dependent	Histone methylation	Emotional-reactivity		T_11_7_C_14_5	G_33_4	G_28_15	3	T_11_7_C_14_5	0.04	0.47	T_11_7_G_33_4	0.04	0.47	C_14_5_G_28_15	0.08	0.38	0.08	0.47
T_5_1_C_14_1	T_5_1	Reliable	TRUE	Reliable	C_14_1	Creative	Reliable-Creative	4.02758e-06	G_20_2	Akt-Neuroprotection	G_7_3	TRUE	Creative	Neurogenesis	Emotional-reactivity		T_5_1_C_14_1	G_20_2	G_7_3	1	T_5_1_C_14_1	0.4	0.11	T_5_1_G_20_2	0.4	0.12	C_14_1_G_7_3	0.25	0.36	0.4	0.36
T_11_7_C_14_5	T_11_7	Sensitive	TRUE	Sensitive	C_14_5	Dependent	Emotional-Unreliable	9.85945e-07	G_41_33	GPCR neuroplasticity	G_7_7	TRUE	Dependent	Olfaction	Emotional-reactivity		T_11_7_C_14_5	G_41_33	G_7_7	3	T_11_7_C_14_5	0.04	0.47	T_11_7_G_41_33	0.107143	0.47	C_14_5_G_7_7	0.03	0.29	0.107143	0.47
T_11_7_C_14_5	T_11_7	Sensitive	TRUE	Sensitive	C_14_5	Dependent	Emotional-Unreliable	9.85945e-07	G_41_33	GPCR neuroplasticity	G_28_15	TRUE	Dependent	Histone methylation	Emotional-reactivity		T_11_7_C_14_5	G_41_33	G_28_15	3	T_11_7_C_14_5	0.04	0.47	T_11_7_G_41_33	0.107143	0.47	C_14_5_G_28_15	0.08	0.38	0.107143	0.47
T_11_7_C_14_5	T_11_7	Sensitive	TRUE	Sensitive	C_14_5	Dependent	Emotional-Unreliable	9.85945e-07	G_7_3	Neurogenesis	G_7_7	TRUE	Dependent	Olfaction	Emotional-reactivity		T_11_7_C_14_5	G_7_3	G_7_7	3	T_11_7_C_14_5	0.04	0.47	T_11_7_G_7_3	0.165414	0.47	C_14_5_G_7_7	0.03	0.29	0.165414	0.47
T_11_7_C_14_5	T_11_7	Sensitive	TRUE	Sensitive	C_14_5	Dependent	Emotional-Unreliable	9.85945e-07	G_7_3	Neurogenesis	G_28_15	TRUE	Dependent	Histone methylation	Emotional-reactivity		T_11_7_C_14_5	G_7_3	G_28_15	3	T_11_7_C_14_5	0.04	0.47	T_11_7_G_7_3	0.165414	0.47	C_14_5_G_28_15	0.08	0.38	0.165414	0.47
T_11_7_C_14_5	T_11_7	Sensitive	TRUE	Sensitive	C_14_5	Dependent	Emotional-Unreliable	9.85945e-07	G_9_2	serotonin-cytokine interaction	G_7_7	TRUE	Dependent	Olfaction	Emotional-reactivity		T_11_7_C_14_5	G_9_2	G_7_7	3	T_11_7_C_14_5	0.04	0.47	T_11_7_G_9_2	0.0428571	0.47	C_14_5_G_7_7	0.03	0.29	0.0428571	0.47
T_11_7_C_14_5	T_11_7	Sensitive	TRUE	Sensitive	C_14_5	Dependent	Emotional-Unreliable	9.85945e-07	G_9_2	serotonin-cytokine interaction	G_28_15	TRUE	Dependent	Histone methylation	Emotional-reactivity		T_11_7_C_14_5	G_9_2	G_28_15	3	T_11_7_C_14_5	0.04	0.47	T_11_7_G_9_2	0.0428571	0.47	C_14_5_G_28_15	0.08	0.38	0.08	0.47
T_11_7_C_15_13	T_11_7	Sensitive	TRUE	Sensitive	C_15_13	Dependent	Emotional-Unreliable	4.48468e-07	G_11_7	HPA stress reactivity	G_31_8	TRUE	Dependent	Neurotrophin	Emotional-reactivity		T_11_7_C_15_13	G_11_7	G_31_8	3	T_11_7_C_15_13	0.04	0.79	T_11_7_G_11_7	0.0769231	0.47	C_15_13_G_31_8	0.09	0.79	0.09	0.79
T_11_7_C_15_13	T_11_7	Sensitive	TRUE	Sensitive	C_15_13	Dependent	Emotional-Unreliable	4.48468e-07	G_11_7	HPA stress reactivity	G_28_15	TRUE	Dependent	Histone methylation	Emotional-reactivity		T_11_7_C_15_13	G_11_7	G_28_15	3	T_11_7_C_15_13	0.04	0.79	T_11_7_G_11_7	0.0769231	0.47	C_15_13_G_28_15	0.08	0.79	0.08	0.79
T_11_7_C_15_13	T_11_7	Sensitive	TRUE	Sensitive	C_15_13	Dependent	Emotional-Unreliable	4.48468e-07	G_11_7	HPA stress reactivity	G_5_1	TRUE	Dependent	CDK neuroplasticity	Emotional-reactivity		T_11_7_C_15_13	G_11_7	G_5_1	3	T_11_7_C_15_13	0.04	0.79	T_11_7_G_11_7	0.0769231	0.47	C_15_13_G_5_1	0.17	0.79	0.17	0.79
T_11_7_C_15_13	T_11_7	Sensitive	TRUE	Sensitive	C_15_13	Dependent	Emotional-Unreliable	4.48468e-07	G_13_3	ERK-conditioned impulsivity	G_31_8	TRUE	Dependent	Neurotrophin	Emotional-reactivity		T_11_7_C_15_13	G_13_3	G_31_8	3	T_11_7_C_15_13	0.04	0.79	T_11_7_G_13_3	0.04	0.47	C_15_13_G_31_8	0.09	0.79	0.09	0.79
T_11_7_C_15_13	T_11_7	Sensitive	TRUE	Sensitive	C_15_13	Dependent	Emotional-Unreliable	4.48468e-07	G_13_3	ERK-conditioned impulsivity	G_28_15	TRUE	Dependent	Histone methylation	Emotional-reactivity		T_11_7_C_15_13	G_13_3	G_28_15	3	T_11_7_C_15_13	0.04	0.79	T_11_7_G_13_3	0.04	0.47	C_15_13_G_28_15	0.08	0.79	0.08	0.79
T_11_7_C_15_13	T_11_7	Sensitive	TRUE	Sensitive	C_15_13	Dependent	Emotional-Unreliable	4.48468e-07	G_13_3	ERK-conditioned impulsivity	G_5_1	TRUE	Dependent	CDK neuroplasticity	Emotional-reactivity		T_11_7_C_15_13	G_13_3	G_5_1	3	T_11_7_C_15_13	0.04	0.79	T_11_7_G_13_3	0.04	0.47	C_15_13_G_5_1	0.17	0.79	0.17	0.79
T_5_1_C_11_6	T_5_1	Reliable	TRUE	Reliable	C_11_6	Apathetic	Reliable-Creative	3.3557e-05	G_20_2	Akt-Neuroprotection	G_36_29	TRUE	Apathetic	Electron transport	Emotional-reactivity		T_5_1_C_11_6	G_20_2	G_36_29	1	T_5_1_C_11_6	0.4	0.71	T_5_1_G_20_2	0.4	0.12	C_11_6_G_36_29	0.08	0.71	0.4	0.71
T_5_1_C_3_3	T_5_1	Reliable	TRUE	Reliable	C_3_3	Creative	Reliable-Creative	-3.08642e-14	G_20_2	Akt-Neuroprotection	G_9_8	TRUE	Creative	Neuroregulation	Self-awareness		T_5_1_C_3_3	G_20_2	G_9_8	1	T_5_1_C_3_3	0.92	0.04	T_5_1_G_20_2	0.4	0.12	C_3_3_G_9_8	0.92	0.12	0.92	0.12
T_5_1_C_4_3	T_5_1	Reliable	TRUE	Reliable	C_4_3	Creative	Reliable-Creative	-2.95319e-14	G_20_2	Akt-Neuroprotection	G_9_8	TRUE	Creative	Neuroregulation	Self-awareness		T_5_1_C_4_3	G_20_2	G_9_8	1	T_5_1_C_4_3	0.97	0.04	T_5_1_G_20_2	0.4	0.12	C_4_3_G_9_8	0.97	0.12	0.97	0.12
T_11_7_C_15_13	T_11_7	Sensitive	TRUE	Sensitive	C_15_13	Dependent	Emotional-Unreliable	4.48468e-07	G_21_16	Acetylcholine biosynthesis	G_31_8	TRUE	Dependent	Neurotrophin	Emotional-reactivity		T_11_7_C_15_13	G_21_16	G_31_8	3	T_11_7_C_15_13	0.04	0.79	T_11_7_G_21_16	0.135135	0.47	C_15_13_G_31_8	0.09	0.79	0.135135	0.79
T_11_7_C_15_13	T_11_7	Sensitive	TRUE	Sensitive	C_15_13	Dependent	Emotional-Unreliable	4.48468e-07	G_21_16	Acetylcholine biosynthesis	G_28_15	TRUE	Dependent	Histone methylation	Emotional-reactivity		T_11_7_C_15_13	G_21_16	G_28_15	3	T_11_7_C_15_13	0.04	0.79	T_11_7_G_21_16	0.135135	0.47	C_15_13_G_28_15	0.08	0.79	0.135135	0.79
T_11_7_C_15_13	T_11_7	Sensitive	TRUE	Sensitive	C_15_13	Dependent	Emotional-Unreliable	4.48468e-07	G_21_16	Acetylcholine biosynthesis	G_5_1	TRUE	Dependent	CDK neuroplasticity	Emotional-reactivity		T_11_7_C_15_13	G_21_16	G_5_1	3	T_11_7_C_15_13	0.04	0.79	T_11_7_G_21_16	0.135135	0.47	C_15_13_G_5_1	0.17	0.79	0.17	0.79
T_5_1_C_11_3	T_5_1	Reliable	TRUE	Reliable	C_11_3	Creative	Reliable-Creative	2.71418e-11	G_20_2	Akt-Neuroprotection	G_9_8	TRUE	Creative	Neuroregulation	Self-awareness		T_5_1_C_11_3	G_20_2	G_9_8	1	T_5_1_C_11_3	0.97	0.04	T_5_1_G_20_2	0.4	0.12	C_11_3_G_9_8	0.97	0.12	0.97	0.12
T_5_1_C_3_3	T_5_1	Reliable	TRUE	Reliable	C_3_3	Creative	Reliable-Creative	-3.08642e-14	G_20_2	Akt-Neuroprotection	G_19_5	TRUE	Creative	DARPP320-Neuroplasticity	Self-awareness		T_5_1_C_3_3	G_20_2	G_19_5	1	T_5_1_C_3_3	0.92	0.04	T_5_1_G_20_2	0.4	0.12	C_3_3_G_19_5	0.92	0.22	0.92	0.22
T_11_7_C_15_13	T_11_7	Sensitive	TRUE	Sensitive	C_15_13	Dependent	Emotional-Unreliable	4.48468e-07	G_26_14	Glucose transport	G_31_8	TRUE	Dependent	Neurotrophin	Emotional-reactivity		T_11_7_C_15_13	G_26_14	G_31_8	3	T_11_7_C_15_13	0.04	0.79	T_11_7_G_26_14	0.0869565	0.47	C_15_13_G_31_8	0.09	0.79	0.09	0.79
T_11_7_C_15_13	T_11_7	Sensitive	TRUE	Sensitive	C_15_13	Dependent	Emotional-Unreliable	4.48468e-07	G_26_14	Glucose transport	G_28_15	TRUE	Dependent	Histone methylation	Emotional-reactivity		T_11_7_C_15_13	G_26_14	G_28_15	3	T_11_7_C_15_13	0.04	0.79	T_11_7_G_26_14	0.0869565	0.47	C_15_13_G_28_15	0.08	0.79	0.0869565	0.79
T_11_7_C_15_13	T_11_7	Sensitive	TRUE	Sensitive	C_15_13	Dependent	Emotional-Unreliable	4.48468e-07	G_26_14	Glucose transport	G_5_1	TRUE	Dependent	CDK neuroplasticity	Emotional-reactivity		T_11_7_C_15_13	G_26_14	G_5_1	3	T_11_7_C_15_13	0.04	0.79	T_11_7_G_26_14	0.0869565	0.47	C_15_13_G_5_1	0.17	0.79	0.17	0.79
T_11_7_C_15_13	T_11_7	Sensitive	TRUE	Sensitive	C_15_13	Dependent	Emotional-Unreliable	4.48468e-07	G_31_8	Neurotrophin	G_31_8	TRUE	Dependent	Neurotrophin	Emotional-reactivity		T_11_7_C_15_13	G_31_8	G_31_8	3	T_11_7_C_15_13	0.04	0.79	T_11_7_G_31_8	0.0925926	0.537037	C_15_13_G_31_8	0.09	0.79	0.0925926	0.79
T_11_7_C_15_13	T_11_7	Sensitive	TRUE	Sensitive	C_15_13	Dependent	Emotional-Unreliable	4.48468e-07	G_31_8	Neurotrophin	G_28_15	TRUE	Dependent	Histone methylation	Emotional-reactivity		T_11_7_C_15_13	G_31_8	G_28_15	3	T_11_7_C_15_13	0.04	0.79	T_11_7_G_31_8	0.0925926	0.537037	C_15_13_G_28_15	0.08	0.79	0.0925926	0.79
T_11_7_C_15_13	T_11_7	Sensitive	TRUE	Sensitive	C_15_13	Dependent	Emotional-Unreliable	4.48468e-07	G_31_8	Neurotrophin	G_5_1	TRUE	Dependent	CDK neuroplasticity	Emotional-reactivity		T_11_7_C_15_13	G_31_8	G_5_1	3	T_11_7_C_15_13	0.04	0.79	T_11_7_G_31_8	0.0925926	0.537037	C_15_13_G_5_1	0.17	0.79	0.17	0.79
T_11_7_C_15_13	T_11_7	Sensitive	TRUE	Sensitive	C_15_13	Dependent	Emotional-Unreliable	4.48468e-07	G_33_4	ERK-PKA interaction	G_31_8	TRUE	Dependent	Neurotrophin	Emotional-reactivity		T_11_7_C_15_13	G_33_4	G_31_8	3	T_11_7_C_15_13	0.04	0.79	T_11_7_G_33_4	0.04	0.47	C_15_13_G_31_8	0.09	0.79	0.09	0.79
T_11_7_C_15_13	T_11_7	Sensitive	TRUE	Sensitive	C_15_13	Dependent	Emotional-Unreliable	4.48468e-07	G_33_4	ERK-PKA interaction	G_28_15	TRUE	Dependent	Histone methylation	Emotional-reactivity		T_11_7_C_15_13	G_33_4	G_28_15	3	T_11_7_C_15_13	0.04	0.79	T_11_7_G_33_4	0.04	0.47	C_15_13_G_28_15	0.08	0.79	0.08	0.79
T_11_7_C_15_13	T_11_7	Sensitive	TRUE	Sensitive	C_15_13	Dependent	Emotional-Unreliable	4.48468e-07	G_33_4	ERK-PKA interaction	G_5_1	TRUE	Dependent	CDK neuroplasticity	Emotional-reactivity		T_11_7_C_15_13	G_33_4	G_5_1	3	T_11_7_C_15_13	0.04	0.79	T_11_7_G_33_4	0.04	0.47	C_15_13_G_5_1	0.17	0.79	0.17	0.79
T_5_1_C_5_5	T_5_1	Reliable	TRUE	Reliable	C_5_5	Creative	Reliable-Creative	-2.35367e-14	G_20_2	Akt-Neuroprotection	G_19_5	TRUE	Creative	DARPP320-Neuroplasticity	Self-awareness		T_5_1_C_5_5	G_20_2	G_19_5	1	T_5_1_C_5_5	1	0.04	T_5_1_G_20_2	0.4	0.12	C_5_5_G_19_5	1	0.22	1	0.22
T_5_1_C_12_7	T_5_1	Reliable	TRUE	Reliable	C_12_7	Creative	Reliable-Creative	7.38443e-12	G_20_2	Akt-Neuroprotection	G_19_5	TRUE	Creative	DARPP320-Neuroplasticity	Self-awareness		T_5_1_C_12_7	G_20_2	G_19_5	1	T_5_1_C_12_7	0.9	0.04	T_5_1_G_20_2	0.4	0.12	C_12_7_G_19_5	0.9	0.22	0.9	0.22
T_5_1_C_3_3	T_5_1	Reliable	TRUE	Reliable	C_3_3	Creative	Reliable-Creative	-3.08642e-14	G_20_2	Akt-Neuroprotection	G_33_15	TRUE	Creative	ERK-Neurodevelopment	Self-awareness		T_5_1_C_3_3	G_20_2	G_33_15	1	T_5_1_C_3_3	0.92	0.04	T_5_1_G_20_2	0.4	0.12	C_3_3_G_33_15	0.92	0.23	0.92	0.23
T_11_7_C_15_13	T_11_7	Sensitive	TRUE	Sensitive	C_15_13	Dependent	Emotional-Unreliable	4.48468e-07	G_41_33	GPCR neuroplasticity	G_31_8	TRUE	Dependent	Neurotrophin	Emotional-reactivity		T_11_7_C_15_13	G_41_33	G_31_8	3	T_11_7_C_15_13	0.04	0.79	T_11_7_G_41_33	0.107143	0.47	C_15_13_G_31_8	0.09	0.79	0.107143	0.79
T_11_7_C_15_13	T_11_7	Sensitive	TRUE	Sensitive	C_15_13	Dependent	Emotional-Unreliable	4.48468e-07	G_41_33	GPCR neuroplasticity	G_28_15	TRUE	Dependent	Histone methylation	Emotional-reactivity		T_11_7_C_15_13	G_41_33	G_28_15	3	T_11_7_C_15_13	0.04	0.79	T_11_7_G_41_33	0.107143	0.47	C_15_13_G_28_15	0.08	0.79	0.107143	0.79
T_11_7_C_15_13	T_11_7	Sensitive	TRUE	Sensitive	C_15_13	Dependent	Emotional-Unreliable	4.48468e-07	G_41_33	GPCR neuroplasticity	G_5_1	TRUE	Dependent	CDK neuroplasticity	Emotional-reactivity		T_11_7_C_15_13	G_41_33	G_5_1	3	T_11_7_C_15_13	0.04	0.79	T_11_7_G_41_33	0.107143	0.47	C_15_13_G_5_1	0.17	0.79	0.17	0.79
T_11_7_C_15_13	T_11_7	Sensitive	TRUE	Sensitive	C_15_13	Dependent	Emotional-Unreliable	4.48468e-07	G_7_3	Neurogenesis	G_31_8	TRUE	Dependent	Neurotrophin	Emotional-reactivity		T_11_7_C_15_13	G_7_3	G_31_8	3	T_11_7_C_15_13	0.04	0.79	T_11_7_G_7_3	0.165414	0.47	C_15_13_G_31_8	0.09	0.79	0.165414	0.79
T_11_7_C_15_13	T_11_7	Sensitive	TRUE	Sensitive	C_15_13	Dependent	Emotional-Unreliable	4.48468e-07	G_7_3	Neurogenesis	G_28_15	TRUE	Dependent	Histone methylation	Emotional-reactivity		T_11_7_C_15_13	G_7_3	G_28_15	3	T_11_7_C_15_13	0.04	0.79	T_11_7_G_7_3	0.165414	0.47	C_15_13_G_28_15	0.08	0.79	0.165414	0.79
T_11_7_C_15_13	T_11_7	Sensitive	TRUE	Sensitive	C_15_13	Dependent	Emotional-Unreliable	4.48468e-07	G_7_3	Neurogenesis	G_5_1	TRUE	Dependent	CDK neuroplasticity	Emotional-reactivity		T_11_7_C_15_13	G_7_3	G_5_1	3	T_11_7_C_15_13	0.04	0.79	T_11_7_G_7_3	0.165414	0.47	C_15_13_G_5_1	0.17	0.79	0.17	0.79
T_11_7_C_15_13	T_11_7	Sensitive	TRUE	Sensitive	C_15_13	Dependent	Emotional-Unreliable	4.48468e-07	G_9_2	serotonin-cytokine interaction	G_31_8	TRUE	Dependent	Neurotrophin	Emotional-reactivity		T_11_7_C_15_13	G_9_2	G_31_8	3	T_11_7_C_15_13	0.04	0.79	T_11_7_G_9_2	0.0428571	0.47	C_15_13_G_31_8	0.09	0.79	0.09	0.79
T_11_7_C_15_13	T_11_7	Sensitive	TRUE	Sensitive	C_15_13	Dependent	Emotional-Unreliable	4.48468e-07	G_9_2	serotonin-cytokine interaction	G_28_15	TRUE	Dependent	Histone methylation	Emotional-reactivity		T_11_7_C_15_13	G_9_2	G_28_15	3	T_11_7_C_15_13	0.04	0.79	T_11_7_G_9_2	0.0428571	0.47	C_15_13_G_28_15	0.08	0.79	0.08	0.79
T_11_7_C_15_13	T_11_7	Sensitive	TRUE	Sensitive	C_15_13	Dependent	Emotional-Unreliable	4.48468e-07	G_9_2	serotonin-cytokine interaction	G_5_1	TRUE	Dependent	CDK neuroplasticity	Emotional-reactivity		T_11_7_C_15_13	G_9_2	G_5_1	3	T_11_7_C_15_13	0.04	0.79	T_11_7_G_9_2	0.0428571	0.47	C_15_13_G_5_1	0.17	0.79	0.17	0.79
T_11_7_C_3_2	T_11_7	Sensitive	TRUE	Sensitive	C_3_2	Apathetic	Emotional-Unreliable	2.054e-11	G_11_7	HPA stress reactivity	G_7_2	TRUE	Apathetic	GPCR dysregulation	Emotional-reactivity		T_11_7_C_3_2	G_11_7	G_7_2	3	T_11_7_C_3_2	0.04	1	T_11_7_G_11_7	0.0769231	0.47	C_3_2_G_7_2	0.09	1	0.09	1
T_13_13_C_8_7	T_13_13	Reliable	TRUE	Reliable	C_8_7	Organized	Reliable-Organized	6.0063e-06	G_5_3	regulation pathways	G_10_1	TRUE	Organized	Learning/Memory	Self-control		T_13_13_C_8_7	G_5_3	G_10_1	2	T_13_13_C_8_7	0.08	0.03	T_13_13_G_5_3	0.27907	0.0465116	C_8_7_G_10_1	0.07	0.06	0.27907	0.06
T_11_7_C_3_2	T_11_7	Sensitive	TRUE	Sensitive	C_3_2	Apathetic	Emotional-Unreliable	2.054e-11	G_13_3	ERK-conditioned impulsivity	G_7_2	TRUE	Apathetic	GPCR dysregulation	Emotional-reactivity		T_11_7_C_3_2	G_13_3	G_7_2	3	T_11_7_C_3_2	0.04	1	T_11_7_G_13_3	0.04	0.47	C_3_2_G_7_2	0.09	1	0.09	1
T_13_13_C_5_1	T_13_13	Reliable	TRUE	Reliable	C_5_1	Organized	Reliable-Organized	1.00326e-05	G_5_3	regulation pathways	G_10_1	TRUE	Organized	Learning/Memory	Self-control		T_13_13_C_5_1	G_5_3	G_10_1	2	T_13_13_C_5_1	0.08	0.03	T_13_13_G_5_3	0.27907	0.0465116	C_5_1_G_10_1	0.07	0.06	0.27907	0.06
T_5_1_C_4_3	T_5_1	Reliable	TRUE	Reliable	C_4_3	Creative	Reliable-Creative	-2.95319e-14	G_20_2	Akt-Neuroprotection	G_33_15	TRUE	Creative	ERK-Neurodevelopment	Self-awareness		T_5_1_C_4_3	G_20_2	G_33_15	1	T_5_1_C_4_3	0.97	0.04	T_5_1_G_20_2	0.4	0.12	C_4_3_G_33_15	0.97	0.23	0.97	0.23
T_5_1_C_5_5	T_5_1	Reliable	TRUE	Reliable	C_5_5	Creative	Reliable-Creative	-2.35367e-14	G_20_2	Akt-Neuroprotection	G_33_15	TRUE	Creative	ERK-Neurodevelopment	Self-awareness		T_5_1_C_5_5	G_20_2	G_33_15	1	T_5_1_C_5_5	1	0.04	T_5_1_G_20_2	0.4	0.12	C_5_5_G_33_15	1	0.23	1	0.23
T_5_1_C_7_2	T_5_1	Reliable	TRUE	Reliable	C_7_2	Creative	Reliable-Creative	1.63203e-13	G_20_2	Akt-Neuroprotection	G_33_15	TRUE	Creative	ERK-Neurodevelopment	Self-awareness		T_5_1_C_7_2	G_20_2	G_33_15	1	T_5_1_C_7_2	0.98	0.04	T_5_1_G_20_2	0.4	0.12	C_7_2_G_33_15	0.98	0.23	0.98	0.23
T_5_1_C_12_7	T_5_1	Reliable	TRUE	Reliable	C_12_7	Creative	Reliable-Creative	7.38443e-12	G_20_2	Akt-Neuroprotection	G_33_15	TRUE	Creative	ERK-Neurodevelopment	Self-awareness		T_5_1_C_12_7	G_20_2	G_33_15	1	T_5_1_C_12_7	0.9	0.04	T_5_1_G_20_2	0.4	0.12	C_12_7_G_33_15	0.9	0.23	0.9	0.23
T_5_1_C_11_3	T_5_1	Reliable	TRUE	Reliable	C_11_3	Creative	Reliable-Creative	2.71418e-11	G_20_2	Akt-Neuroprotection	G_33_15	TRUE	Creative	ERK-Neurodevelopment	Self-awareness		T_5_1_C_11_3	G_20_2	G_33_15	1	T_5_1_C_11_3	0.97	0.04	T_5_1_G_20_2	0.4	0.12	C_11_3_G_33_15	0.97	0.23	0.97	0.23
T_11_7_C_3_2	T_11_7	Sensitive	TRUE	Sensitive	C_3_2	Apathetic	Emotional-Unreliable	2.054e-11	G_21_16	Acetylcholine biosynthesis	G_7_2	TRUE	Apathetic	GPCR dysregulation	Emotional-reactivity		T_11_7_C_3_2	G_21_16	G_7_2	3	T_11_7_C_3_2	0.04	1	T_11_7_G_21_16	0.135135	0.47	C_3_2_G_7_2	0.09	1	0.135135	1
T_10_5_C_3_1	T_10_5	Reliable	TRUE	Reliable	C_3_1	Organized	Reliable-Organized	3.48424e-05	G_8_8	Global inositol/chemokine pathways	G_10_1	TRUE	Organized	Learning/Memory	Self-control		T_10_5_C_3_1	G_8_8	G_10_1	2	T_10_5_C_3_1	0.32	0	T_10_5_G_8_8	0.32	0.0669643	C_3_1_G_10_1	0.07	0.06	0.32	0.0669643
T_5_1_C_13_1	T_5_1	Reliable	TRUE	Reliable	C_13_1	Creative	Reliable-Creative	1.21862e-10	G_20_2	Akt-Neuroprotection	G_33_15	TRUE	Creative	ERK-Neurodevelopment	Self-awareness		T_5_1_C_13_1	G_20_2	G_33_15	1	T_5_1_C_13_1	0.9	0.04	T_5_1_G_20_2	0.4	0.12	C_13_1_G_33_15	0.9	0.23	0.9	0.23
T_5_1_C_6_1	T_5_1	Reliable	TRUE	Reliable	C_6_1	Creative	Reliable-Creative	2.17813e-07	G_20_2	Akt-Neuroprotection	G_33_15	TRUE	Creative	ERK-Neurodevelopment	Self-awareness		T_5_1_C_6_1	G_20_2	G_33_15	1	T_5_1_C_6_1	1	0.04	T_5_1_G_20_2	0.4	0.12	C_6_1_G_33_15	1	0.23	1	0.23
T_5_1_C_15_5	T_5_1	Reliable	TRUE	Reliable	C_15_5	Creative	Reliable-Creative	1.08905e-07	G_20_2	Akt-Neuroprotection	G_3_2	TRUE	Creative	PAK-Neuroprotection	Self-awareness		T_5_1_C_15_5	G_20_2	G_3_2	1	T_5_1_C_15_5	0.72	0.04	T_5_1_G_20_2	0.4	0.12	C_15_5_G_3_2	0.72	0.24	0.72	0.24
T_5_1_C_3_3	T_5_1	Reliable	TRUE	Reliable	C_3_3	Creative	Reliable-Creative	-3.08642e-14	G_20_2	Akt-Neuroprotection	G_20_2	TRUE	Creative	Akt-Neuroprotection	Self-awareness		T_5_1_C_3_3	G_20_2	G_20_2	1	T_5_1_C_3_3	0.92	0.04	T_5_1_G_20_2	0.4	0.12	C_3_3_G_20_2	0.92	0.12	0.92	0.12
T_5_1_C_4_3	T_5_1	Reliable	TRUE	Reliable	C_4_3	Creative	Reliable-Creative	-2.95319e-14	G_20_2	Akt-Neuroprotection	G_20_2	TRUE	Creative	Akt-Neuroprotection	Self-awareness		T_5_1_C_4_3	G_20_2	G_20_2	1	T_5_1_C_4_3	0.97	0.04	T_5_1_G_20_2	0.4	0.12	C_4_3_G_20_2	0.97	0.12	0.97	0.12
T_11_7_C_3_2	T_11_7	Sensitive	TRUE	Sensitive	C_3_2	Apathetic	Emotional-Unreliable	2.054e-11	G_26_14	Glucose transport	G_7_2	TRUE	Apathetic	GPCR dysregulation	Emotional-reactivity		T_11_7_C_3_2	G_26_14	G_7_2	3	T_11_7_C_3_2	0.04	1	T_11_7_G_26_14	0.0869565	0.47	C_3_2_G_7_2	0.09	1	0.09	1
T_10_5_C_3_1	T_10_5	Reliable	TRUE	Reliable	C_3_1	Organized	Reliable-Organized	3.48424e-05	G_13_10	cholinergic neuromodulation	G_10_1	TRUE	Organized	Learning/Memory	Self-control		T_10_5_C_3_1	G_13_10	G_10_1	2	T_10_5_C_3_1	0.32	0	T_10_5_G_13_10	0.32	0.0810811	C_3_1_G_10_1	0.07	0.06	0.32	0.0810811
T_11_7_C_3_2	T_11_7	Sensitive	TRUE	Sensitive	C_3_2	Apathetic	Emotional-Unreliable	2.054e-11	G_31_8	Neurotrophin	G_7_2	TRUE	Apathetic	GPCR dysregulation	Emotional-reactivity		T_11_7_C_3_2	G_31_8	G_7_2	3	T_11_7_C_3_2	0.04	1	T_11_7_G_31_8	0.0925926	0.537037	C_3_2_G_7_2	0.09	1	0.0925926	1
T_10_5_C_3_1	T_10_5	Reliable	TRUE	Reliable	C_3_1	Organized	Reliable-Organized	3.48424e-05	G_21_18	cognitive flexibility	G_10_1	TRUE	Organized	Learning/Memory	Self-control		T_10_5_C_3_1	G_21_18	G_10_1	2	T_10_5_C_3_1	0.32	0	T_10_5_G_21_18	0.32	0.0948276	C_3_1_G_10_1	0.07	0.06	0.32	0.0948276
T_11_7_C_3_2	T_11_7	Sensitive	TRUE	Sensitive	C_3_2	Apathetic	Emotional-Unreliable	2.054e-11	G_33_4	ERK-PKA interaction	G_7_2	TRUE	Apathetic	GPCR dysregulation	Emotional-reactivity		T_11_7_C_3_2	G_33_4	G_7_2	3	T_11_7_C_3_2	0.04	1	T_11_7_G_33_4	0.04	0.47	C_3_2_G_7_2	0.09	1	0.09	1
T_4_1_C_3_1	T_4_1	Reliable	TRUE	Reliable	C_3_1	Organized	Reliable-Organized	0.000356803	G_12_8	Neuroprotection	G_10_1	TRUE	Organized	Learning/Memory	Self-control		T_4_1_C_3_1	G_12_8	G_10_1	2	T_4_1_C_3_1	0.36	0	T_4_1_G_12_8	0.36	0.0346821	C_3_1_G_10_1	0.07	0.06	0.36	0.06
T_5_1_C_5_5	T_5_1	Reliable	TRUE	Reliable	C_5_5	Creative	Reliable-Creative	-2.35367e-14	G_20_2	Akt-Neuroprotection	G_20_2	TRUE	Creative	Akt-Neuroprotection	Self-awareness		T_5_1_C_5_5	G_20_2	G_20_2	1	T_5_1_C_5_5	1	0.04	T_5_1_G_20_2	0.4	0.12	C_5_5_G_20_2	1	0.12	1	0.12
T_5_1_C_8_8	T_5_1	Reliable	TRUE	Reliable	C_8_8	Creative	Reliable-Creative	2.11897e-12	G_20_2	Akt-Neuroprotection	G_20_2	TRUE	Creative	Akt-Neuroprotection	Self-awareness		T_5_1_C_8_8	G_20_2	G_20_2	1	T_5_1_C_8_8	1	0.04	T_5_1_G_20_2	0.4	0.12	C_8_8_G_20_2	1	0.12	1	0.12
T_5_1_C_13_1	T_5_1	Reliable	TRUE	Reliable	C_13_1	Creative	Reliable-Creative	1.21862e-10	G_20_2	Akt-Neuroprotection	G_20_2	TRUE	Creative	Akt-Neuroprotection	Self-awareness		T_5_1_C_13_1	G_20_2	G_20_2	1	T_5_1_C_13_1	0.9	0.04	T_5_1_G_20_2	0.4	0.12	C_13_1_G_20_2	0.9	0.12	0.9	0.12
T_4_1_C_3_1	T_4_1	Reliable	TRUE	Reliable	C_3_1	Organized	Reliable-Organized	0.000356803	G_8_8	Global inositol/chemokine pathways	G_10_1	TRUE	Organized	Learning/Memory	Self-control		T_4_1_C_3_1	G_8_8	G_10_1	2	T_4_1_C_3_1	0.36	0	T_4_1_G_8_8	0.36	0.0669643	C_3_1_G_10_1	0.07	0.06	0.36	0.0669643
T_4_1_C_3_1	T_4_1	Reliable	TRUE	Reliable	C_3_1	Organized	Reliable-Organized	0.000356803	G_5_3	regulation pathways	G_10_1	TRUE	Organized	Learning/Memory	Self-control		T_4_1_C_3_1	G_5_3	G_10_1	2	T_4_1_C_3_1	0.36	0	T_4_1_G_5_3	0.36	0.0465116	C_3_1_G_10_1	0.07	0.06	0.36	0.06
T_11_7_C_3_2	T_11_7	Sensitive	TRUE	Sensitive	C_3_2	Apathetic	Emotional-Unreliable	2.054e-11	G_41_33	GPCR neuroplasticity	G_7_2	TRUE	Apathetic	GPCR dysregulation	Emotional-reactivity		T_11_7_C_3_2	G_41_33	G_7_2	3	T_11_7_C_3_2	0.04	1	T_11_7_G_41_33	0.107143	0.47	C_3_2_G_7_2	0.09	1	0.107143	1
T_3_1_C_3_1	T_3_1	Antisocial	TRUE	Antisocial	C_3_1	Organized	Reliable-Organized	0.000489679	G_39_26	mTOR myelination	G_10_1	TRUE	Organized	Learning/Memory	Self-control		T_3_1_C_3_1	G_39_26	G_10_1	2	T_3_1_C_3_1	0.05	0.17	T_3_1_G_39_26	0.2	0.3	C_3_1_G_10_1	0.07	0.06	0.2	0.3
T_11_7_C_3_2	T_11_7	Sensitive	TRUE	Sensitive	C_3_2	Apathetic	Emotional-Unreliable	2.054e-11	G_7_3	Neurogenesis	G_7_2	TRUE	Apathetic	GPCR dysregulation	Emotional-reactivity		T_11_7_C_3_2	G_7_3	G_7_2	3	T_11_7_C_3_2	0.04	1	T_11_7_G_7_3	0.165414	0.47	C_3_2_G_7_2	0.09	1	0.165414	1
T_3_1_C_3_1	T_3_1	Antisocial	TRUE	Antisocial	C_3_1	Organized	Reliable-Organized	0.000489679	G_35_7	PI3K-based memory	G_10_1	TRUE	Organized	Learning/Memory	Self-control		T_3_1_C_3_1	G_35_7	G_10_1	2	T_3_1_C_3_1	0.05	0.17	T_3_1_G_35_7	0.09375	0.17	C_3_1_G_10_1	0.07	0.06	0.09375	0.17
T_11_7_C_3_2	T_11_7	Sensitive	TRUE	Sensitive	C_3_2	Apathetic	Emotional-Unreliable	2.054e-11	G_9_2	serotonin-cytokine interaction	G_7_2	TRUE	Apathetic	GPCR dysregulation	Emotional-reactivity		T_11_7_C_3_2	G_9_2	G_7_2	3	T_11_7_C_3_2	0.04	1	T_11_7_G_9_2	0.0428571	0.47	C_3_2_G_7_2	0.09	1	0.09	1
T_9_6_C_10_8	T_9_6	Antisocial	TRUE	Antisocial	C_10_8	Apathetic	Emotional-Unreliable	-1.66533e-14	G_22_6	Blood-brain barrier	G_19_9	TRUE	Apathetic	Aurora-B	Emotional-reactivity		T_9_6_C_10_8	G_22_6	G_19_9	3	T_9_6_C_10_8	0	0.79	T_9_6_G_22_6	0.0810811	0.65	C_10_8_G_19_9	0.1	0.79	0.1	0.79
T_11_7_C_8_3	T_11_7	Sensitive	TRUE	Sensitive	C_8_3	Apathetic	Emotional-Unreliable	9.35979e-11	G_11_7	HPA stress reactivity	G_21_3	TRUE	Apathetic	Cellular Senescence	Emotional-reactivity		T_11_7_C_8_3	G_11_7	G_21_3	3	T_11_7_C_8_3	0.04	0.64	T_11_7_G_11_7	0.0769231	0.47	C_8_3_G_21_3	0.1	0.64	0.1	0.64
T_11_7_C_8_3	T_11_7	Sensitive	TRUE	Sensitive	C_8_3	Apathetic	Emotional-Unreliable	9.35979e-11	G_13_3	ERK-conditioned impulsivity	G_21_3	TRUE	Apathetic	Cellular Senescence	Emotional-reactivity		T_11_7_C_8_3	G_13_3	G_21_3	3	T_11_7_C_8_3	0.04	0.64	T_11_7_G_13_3	0.04	0.47	C_8_3_G_21_3	0.1	0.64	0.1	0.64
T_5_1_C_3_3	T_5_1	Reliable	TRUE	Reliable	C_3_3	Creative	Reliable-Creative	-3.08642e-14	G_20_2	Akt-Neuroprotection	G_12_1	TRUE	Creative	Episodic learning	Self-awareness		T_5_1_C_3_3	G_20_2	G_12_1	1	T_5_1_C_3_3	0.92	0.04	T_5_1_G_20_2	0.4	0.12	C_3_3_G_12_1	0.92	0.06	0.92	0.12
T_11_7_C_8_3	T_11_7	Sensitive	TRUE	Sensitive	C_8_3	Apathetic	Emotional-Unreliable	9.35979e-11	G_21_16	Acetylcholine biosynthesis	G_21_3	TRUE	Apathetic	Cellular Senescence	Emotional-reactivity		T_11_7_C_8_3	G_21_16	G_21_3	3	T_11_7_C_8_3	0.04	0.64	T_11_7_G_21_16	0.135135	0.47	C_8_3_G_21_3	0.1	0.64	0.135135	0.64
T_5_1_C_4_3	T_5_1	Reliable	TRUE	Reliable	C_4_3	Creative	Reliable-Creative	-2.95319e-14	G_20_2	Akt-Neuroprotection	G_12_1	TRUE	Creative	Episodic learning	Self-awareness		T_5_1_C_4_3	G_20_2	G_12_1	1	T_5_1_C_4_3	0.97	0.04	T_5_1_G_20_2	0.4	0.12	C_4_3_G_12_1	0.97	0.06	0.97	0.12
T_11_7_C_8_3	T_11_7	Sensitive	TRUE	Sensitive	C_8_3	Apathetic	Emotional-Unreliable	9.35979e-11	G_26_14	Glucose transport	G_21_3	TRUE	Apathetic	Cellular Senescence	Emotional-reactivity		T_11_7_C_8_3	G_26_14	G_21_3	3	T_11_7_C_8_3	0.04	0.64	T_11_7_G_26_14	0.0869565	0.47	C_8_3_G_21_3	0.1	0.64	0.1	0.64
T_11_7_C_8_3	T_11_7	Sensitive	TRUE	Sensitive	C_8_3	Apathetic	Emotional-Unreliable	9.35979e-11	G_31_8	Neurotrophin	G_21_3	TRUE	Apathetic	Cellular Senescence	Emotional-reactivity		T_11_7_C_8_3	G_31_8	G_21_3	3	T_11_7_C_8_3	0.04	0.64	T_11_7_G_31_8	0.0925926	0.537037	C_8_3_G_21_3	0.1	0.64	0.1	0.64
T_11_7_C_8_3	T_11_7	Sensitive	TRUE	Sensitive	C_8_3	Apathetic	Emotional-Unreliable	9.35979e-11	G_33_4	ERK-PKA interaction	G_21_3	TRUE	Apathetic	Cellular Senescence	Emotional-reactivity		T_11_7_C_8_3	G_33_4	G_21_3	3	T_11_7_C_8_3	0.04	0.64	T_11_7_G_33_4	0.04	0.47	C_8_3_G_21_3	0.1	0.64	0.1	0.64
T_5_1_C_5_5	T_5_1	Reliable	TRUE	Reliable	C_5_5	Creative	Reliable-Creative	-2.35367e-14	G_20_2	Akt-Neuroprotection	G_12_1	TRUE	Creative	Episodic learning	Self-awareness		T_5_1_C_5_5	G_20_2	G_12_1	1	T_5_1_C_5_5	1	0.04	T_5_1_G_20_2	0.4	0.12	C_5_5_G_12_1	1	0.06	1	0.12
T_11_7_C_8_3	T_11_7	Sensitive	TRUE	Sensitive	C_8_3	Apathetic	Emotional-Unreliable	9.35979e-11	G_41_33	GPCR neuroplasticity	G_21_3	TRUE	Apathetic	Cellular Senescence	Emotional-reactivity		T_11_7_C_8_3	G_41_33	G_21_3	3	T_11_7_C_8_3	0.04	0.64	T_11_7_G_41_33	0.107143	0.47	C_8_3_G_21_3	0.1	0.64	0.107143	0.64
T_11_7_C_8_3	T_11_7	Sensitive	TRUE	Sensitive	C_8_3	Apathetic	Emotional-Unreliable	9.35979e-11	G_7_3	Neurogenesis	G_21_3	TRUE	Apathetic	Cellular Senescence	Emotional-reactivity		T_11_7_C_8_3	G_7_3	G_21_3	3	T_11_7_C_8_3	0.04	0.64	T_11_7_G_7_3	0.165414	0.47	C_8_3_G_21_3	0.1	0.64	0.165414	0.64
T_11_7_C_8_3	T_11_7	Sensitive	TRUE	Sensitive	C_8_3	Apathetic	Emotional-Unreliable	9.35979e-11	G_9_2	serotonin-cytokine interaction	G_21_3	TRUE	Apathetic	Cellular Senescence	Emotional-reactivity		T_11_7_C_8_3	G_9_2	G_21_3	3	T_11_7_C_8_3	0.04	0.64	T_11_7_G_9_2	0.0428571	0.47	C_8_3_G_21_3	0.1	0.64	0.1	0.64
T_10_5_C_3_3	T_10_5	Reliable	TRUE	Reliable	C_3_3	Creative	Reliable-Creative	1.91071e-05	G_8_8	Global inositol/chemokine pathways	G_12_1	TRUE	Creative	Episodic learning	Self-awareness		T_10_5_C_3_3	G_8_8	G_12_1	1	T_10_5_C_3_3	0.92	0	T_10_5_G_8_8	0.32	0.0669643	C_3_3_G_12_1	0.92	0.06	0.92	0.0669643
T_5_1_C_12_7	T_5_1	Reliable	TRUE	Reliable	C_12_7	Creative	Reliable-Creative	7.38443e-12	G_20_2	Akt-Neuroprotection	G_12_1	TRUE	Creative	Episodic learning	Self-awareness		T_5_1_C_12_7	G_20_2	G_12_1	1	T_5_1_C_12_7	0.9	0.04	T_5_1_G_20_2	0.4	0.12	C_12_7_G_12_1	0.9	0.06	0.9	0.12
T_9_6_C_10_8	T_9_6	Antisocial	TRUE	Antisocial	C_10_8	Apathetic	Emotional-Unreliable	-1.66533e-14	G_35_22	PI3K-based memory	G_19_9	TRUE	Apathetic	Aurora-B	Emotional-reactivity		T_9_6_C_10_8	G_35_22	G_19_9	3	T_9_6_C_10_8	0	0.79	T_9_6_G_35_22	0.0697674	0.65	C_10_8_G_19_9	0.1	0.79	0.1	0.79
T_9_6_C_10_8	T_9_6	Antisocial	TRUE	Antisocial	C_10_8	Apathetic	Emotional-Unreliable	-1.66533e-14	G_28_15	Estrogen neuroplasticity	G_19_9	TRUE	Apathetic	Aurora-B	Emotional-reactivity		T_9_6_C_10_8	G_28_15	G_19_9	3	T_9_6_C_10_8	0	0.79	T_9_6_G_28_15	0.0792079	0.65	C_10_8_G_19_9	0.1	0.79	0.1	0.79
T_11_7_C_10_8	T_11_7	Sensitive	TRUE	Sensitive	C_10_8	Apathetic	Emotional-Unreliable	3.31069e-13	G_31_8	Neurotrophin	G_19_9	TRUE	Apathetic	Aurora-B	Emotional-reactivity		T_11_7_C_10_8	G_31_8	G_19_9	3	T_11_7_C_10_8	0.04	0.79	T_11_7_G_31_8	0.0925926	0.537037	C_10_8_G_19_9	0.1	0.79	0.1	0.79
T_11_7_C_10_8	T_11_7	Sensitive	TRUE	Sensitive	C_10_8	Apathetic	Emotional-Unreliable	3.31069e-13	G_13_3	ERK-conditioned impulsivity	G_19_9	TRUE	Apathetic	Aurora-B	Emotional-reactivity		T_11_7_C_10_8	G_13_3	G_19_9	3	T_11_7_C_10_8	0.04	0.79	T_11_7_G_13_3	0.04	0.47	C_10_8_G_19_9	0.1	0.79	0.1	0.79
T_5_1_C_11_6	T_5_1	Reliable	TRUE	Reliable	C_11_6	Apathetic	Reliable-Creative	3.3557e-05	G_20_2	Akt-Neuroprotection	G_20_3	TRUE	Apathetic	Fatty acid oxidation	Self-awareness		T_5_1_C_11_6	G_20_2	G_20_3	1	T_5_1_C_11_6	0.4	0.71	T_5_1_G_20_2	0.4	0.12	C_11_6_G_20_3	0.03	0.71	0.4	0.71
T_5_1_C_9_6	T_5_1	Reliable	TRUE	Reliable	C_9_6	Organized	Reliable-Creative	1.65407e-05	G_20_2	Akt-Neuroprotection	G_27_25	TRUE	Organized	Org3-RNA	Self-awareness		T_5_1_C_9_6	G_20_2	G_27_25	1	T_5_1_C_9_6	0.4	0.04	T_5_1_G_20_2	0.4	0.12	C_9_6_G_27_25	0.11	0.07	0.4	0.12
T_11_7_C_10_8	T_11_7	Sensitive	TRUE	Sensitive	C_10_8	Apathetic	Emotional-Unreliable	3.31069e-13	G_38_38	ion permeability	G_19_9	TRUE	Apathetic	Aurora-B	Emotional-reactivity		T_11_7_C_10_8	G_38_38	G_19_9	3	T_11_7_C_10_8	0.04	0.79	T_11_7_G_38_38	0.04	0.47	C_10_8_G_19_9	0.1	0.79	0.1	0.79
T_6_1_C_3_1	T_6_1	Reliable	TRUE	Reliable	C_3_1	Organized	Reliable-Organized	-1.53211e-14	G_21_17	TGFβ resistance to aging	G_3_1	TRUE	Organized	Inositol-Calcium signaling	Self-control		T_6_1_C_3_1	G_21_17	G_3_1	2	T_6_1_C_3_1	0.22	0	T_6_1_G_21_17	0.22	0.0895522	C_3_1_G_3_1	0.06	0.1	0.22	0.1
T_12_7_C_11_6	T_12_7	Antisocial	TRUE	Antisocial	C_11_6	Apathetic	Reliable-Creative	1.42432e-05	G_16_1	PI3K-based memory	G_36_29	TRUE	Apathetic	Electron transport	Emotional-reactivity		T_12_7_C_11_6	G_16_1	G_36_29	1	T_12_7_C_11_6	0.02	0.71	T_12_7_G_16_1	0.157407	0.47	C_11_6_G_36_29	0.08	0.71	0.157407	0.71
T_12_7_C_11_6	T_12_7	Antisocial	TRUE	Antisocial	C_11_6	Apathetic	Reliable-Creative	1.42432e-05	G_16_1	PI3K-based memory	G_20_3	TRUE	Apathetic	Fatty acid oxidation	Self-awareness		T_12_7_C_11_6	G_16_1	G_20_3	1	T_12_7_C_11_6	0.02	0.71	T_12_7_G_16_1	0.157407	0.47	C_11_6_G_20_3	0.03	0.71	0.157407	0.71
T_12_7_C_11_6	T_12_7	Antisocial	TRUE	Antisocial	C_11_6	Apathetic	Reliable-Creative	1.42432e-05	G_28_15	Estrogen neuroplasticity	G_36_29	TRUE	Apathetic	Electron transport	Emotional-reactivity		T_12_7_C_11_6	G_28_15	G_36_29	1	T_12_7_C_11_6	0.02	0.71	T_12_7_G_28_15	0.0792079	0.47	C_11_6_G_36_29	0.08	0.71	0.08	0.71
T_12_7_C_11_6	T_12_7	Antisocial	TRUE	Antisocial	C_11_6	Apathetic	Reliable-Creative	1.42432e-05	G_28_15	Estrogen neuroplasticity	G_20_3	TRUE	Apathetic	Fatty acid oxidation	Self-awareness		T_12_7_C_11_6	G_28_15	G_20_3	1	T_12_7_C_11_6	0.02	0.71	T_12_7_G_28_15	0.0792079	0.47	C_11_6_G_20_3	0.03	0.71	0.0792079	0.71
T_6_1_C_4_4	T_6_1	Reliable	TRUE	Reliable	C_4_4	Organized	Reliable-Organized	6.06182e-14	G_21_17	TGFβ resistance to aging	G_3_1	TRUE	Organized	Inositol-Calcium signaling	Self-control		T_6_1_C_4_4	G_21_17	G_3_1	2	T_6_1_C_4_4	0.22	0	T_6_1_G_21_17	0.22	0.0895522	C_4_4_G_3_1	0.06	0.1	0.22	0.1
T_6_1_C_3_1	T_6_1	Reliable	TRUE	Reliable	C_3_1	Organized	Reliable-Organized	-1.53211e-14	G_21_17	TGFβ resistance to aging	G_8_8	TRUE	Organized	Global inositol/chemokine pathways	Self-control		T_6_1_C_3_1	G_21_17	G_8_8	2	T_6_1_C_3_1	0.22	0	T_6_1_G_21_17	0.22	0.0895522	C_3_1_G_8_8	0.08	0.07	0.22	0.0895522
T_11_7_C_10_8	T_11_7	Sensitive	TRUE	Sensitive	C_10_8	Apathetic	Emotional-Unreliable	3.31069e-13	G_11_7	HPA stress reactivity	G_19_9	TRUE	Apathetic	Aurora-B	Emotional-reactivity		T_11_7_C_10_8	G_11_7	G_19_9	3	T_11_7_C_10_8	0.04	0.79	T_11_7_G_11_7	0.0769231	0.47	C_10_8_G_19_9	0.1	0.79	0.1	0.79
T_12_7_C_12_6	T_12_7	Antisocial	TRUE	Antisocial	C_12_6	Dependent	Emotional-Unreliable	4.61423e-06	G_16_1	PI3K-based memory	G_31_8	TRUE	Dependent	Neurotrophin	Emotional-reactivity		T_12_7_C_12_6	G_16_1	G_31_8	3	T_12_7_C_12_6	0.09	0.47	T_12_7_G_16_1	0.157407	0.47	C_12_6_G_31_8	0.09	0.54	0.157407	0.54
T_11_7_C_10_8	T_11_7	Sensitive	TRUE	Sensitive	C_10_8	Apathetic	Emotional-Unreliable	3.31069e-13	G_26_14	Glucose transport	G_19_9	TRUE	Apathetic	Aurora-B	Emotional-reactivity		T_11_7_C_10_8	G_26_14	G_19_9	3	T_11_7_C_10_8	0.04	0.79	T_11_7_G_26_14	0.0869565	0.47	C_10_8_G_19_9	0.1	0.79	0.1	0.79
T_12_7_C_12_6	T_12_7	Antisocial	TRUE	Antisocial	C_12_6	Dependent	Emotional-Unreliable	4.61423e-06	G_28_15	Estrogen neuroplasticity	G_31_8	TRUE	Dependent	Neurotrophin	Emotional-reactivity		T_12_7_C_12_6	G_28_15	G_31_8	3	T_12_7_C_12_6	0.09	0.47	T_12_7_G_28_15	0.0792079	0.47	C_12_6_G_31_8	0.09	0.54	0.09	0.54
T_6_1_C_8_7	T_6_1	Reliable	TRUE	Reliable	C_8_7	Organized	Reliable-Organized	-6.21725e-15	G_21_17	TGFβ resistance to aging	G_8_8	TRUE	Organized	Global inositol/chemokine pathways	Self-control		T_6_1_C_8_7	G_21_17	G_8_8	2	T_6_1_C_8_7	0.22	0	T_6_1_G_21_17	0.22	0.0895522	C_8_7_G_8_8	0.08	0.07	0.22	0.0895522
T_6_1_C_5_1	T_6_1	Reliable	TRUE	Reliable	C_5_1	Organized	Reliable-Organized	1.75415e-14	G_21_17	TGFβ resistance to aging	G_8_8	TRUE	Organized	Global inositol/chemokine pathways	Self-control		T_6_1_C_5_1	G_21_17	G_8_8	2	T_6_1_C_5_1	0.22	0	T_6_1_G_21_17	0.22	0.0895522	C_5_1_G_8_8	0.08	0.07	0.22	0.0895522
T_6_1_C_4_4	T_6_1	Reliable	TRUE	Reliable	C_4_4	Organized	Reliable-Organized	6.06182e-14	G_21_17	TGFβ resistance to aging	G_8_8	TRUE	Organized	Global inositol/chemokine pathways	Self-control		T_6_1_C_4_4	G_21_17	G_8_8	2	T_6_1_C_4_4	0.22	0	T_6_1_G_21_17	0.22	0.0895522	C_4_4_G_8_8	0.08	0.07	0.22	0.0895522
T_12_7_C_15_13	T_12_7	Antisocial	TRUE	Antisocial	C_15_13	Dependent	Emotional-Unreliable	1.43754e-06	G_16_1	PI3K-based memory	G_5_1	TRUE	Dependent	CDK neuroplasticity	Emotional-reactivity		T_12_7_C_15_13	G_16_1	G_5_1	3	T_12_7_C_15_13	0.02	0.79	T_12_7_G_16_1	0.157407	0.47	C_15_13_G_5_1	0.17	0.79	0.17	0.79
T_12_7_C_15_13	T_12_7	Antisocial	TRUE	Antisocial	C_15_13	Dependent	Emotional-Unreliable	1.43754e-06	G_16_1	PI3K-based memory	G_31_8	TRUE	Dependent	Neurotrophin	Emotional-reactivity		T_12_7_C_15_13	G_16_1	G_31_8	3	T_12_7_C_15_13	0.02	0.79	T_12_7_G_16_1	0.157407	0.47	C_15_13_G_31_8	0.09	0.79	0.157407	0.79
T_12_7_C_15_13	T_12_7	Antisocial	TRUE	Antisocial	C_15_13	Dependent	Emotional-Unreliable	1.43754e-06	G_16_1	PI3K-based memory	G_28_15	TRUE	Dependent	Histone methylation	Emotional-reactivity		T_12_7_C_15_13	G_16_1	G_28_15	3	T_12_7_C_15_13	0.02	0.79	T_12_7_G_16_1	0.157407	0.47	C_15_13_G_28_15	0.08	0.79	0.157407	0.79
T_12_7_C_15_13	T_12_7	Antisocial	TRUE	Antisocial	C_15_13	Dependent	Emotional-Unreliable	1.43754e-06	G_28_15	Estrogen neuroplasticity	G_5_1	TRUE	Dependent	CDK neuroplasticity	Emotional-reactivity		T_12_7_C_15_13	G_28_15	G_5_1	3	T_12_7_C_15_13	0.02	0.79	T_12_7_G_28_15	0.0792079	0.47	C_15_13_G_5_1	0.17	0.79	0.17	0.79
T_12_7_C_15_13	T_12_7	Antisocial	TRUE	Antisocial	C_15_13	Dependent	Emotional-Unreliable	1.43754e-06	G_28_15	Estrogen neuroplasticity	G_31_8	TRUE	Dependent	Neurotrophin	Emotional-reactivity		T_12_7_C_15_13	G_28_15	G_31_8	3	T_12_7_C_15_13	0.02	0.79	T_12_7_G_28_15	0.0792079	0.47	C_15_13_G_31_8	0.09	0.79	0.09	0.79
T_12_7_C_15_13	T_12_7	Antisocial	TRUE	Antisocial	C_15_13	Dependent	Emotional-Unreliable	1.43754e-06	G_28_15	Estrogen neuroplasticity	G_28_15	TRUE	Dependent	Histone methylation	Emotional-reactivity		T_12_7_C_15_13	G_28_15	G_28_15	3	T_12_7_C_15_13	0.02	0.79	T_12_7_G_28_15	0.0792079	0.47	C_15_13_G_28_15	0.08	0.79	0.08	0.79
T_6_1_C_14_13	T_6_1	Reliable	TRUE	Reliable	C_14_13	Organized	Reliable-Organized	-2.81997e-14	G_21_17	TGFβ resistance to aging	G_11_4	TRUE	Organized	Inositol signaling	Self-control		T_6_1_C_14_13	G_21_17	G_11_4	2	T_6_1_C_14_13	0.22	0	T_6_1_G_21_17	0.22	0.0895522	C_14_13_G_11_4	0.09	0.04	0.22	0.0895522
T_6_1_C_3_1	T_6_1	Reliable	TRUE	Reliable	C_3_1	Organized	Reliable-Organized	-1.53211e-14	G_21_17	TGFβ resistance to aging	G_11_4	TRUE	Organized	Inositol signaling	Self-control		T_6_1_C_3_1	G_21_17	G_11_4	2	T_6_1_C_3_1	0.22	0	T_6_1_G_21_17	0.22	0.0895522	C_3_1_G_11_4	0.07	0.04	0.22	0.0895522
T_6_1_C_8_7	T_6_1	Reliable	TRUE	Reliable	C_8_7	Organized	Reliable-Organized	-6.21725e-15	G_21_17	TGFβ resistance to aging	G_11_4	TRUE	Organized	Inositol signaling	Self-control		T_6_1_C_8_7	G_21_17	G_11_4	2	T_6_1_C_8_7	0.22	0	T_6_1_G_21_17	0.22	0.0895522	C_8_7_G_11_4	0.07	0.04	0.22	0.0895522
T_12_7_C_3_2	T_12_7	Antisocial	TRUE	Antisocial	C_3_2	Apathetic	Emotional-Unreliable	2.84508e-08	G_16_1	PI3K-based memory	G_7_2	TRUE	Apathetic	GPCR dysregulation	Emotional-reactivity		T_12_7_C_3_2	G_16_1	G_7_2	3	T_12_7_C_3_2	0.02	1	T_12_7_G_16_1	0.157407	0.47	C_3_2_G_7_2	0.09	1	0.157407	1
T_11_7_C_10_8	T_11_7	Sensitive	TRUE	Sensitive	C_10_8	Apathetic	Emotional-Unreliable	3.31069e-13	G_41_33	GPCR neuroplasticity	G_19_9	TRUE	Apathetic	Aurora-B	Emotional-reactivity		T_11_7_C_10_8	G_41_33	G_19_9	3	T_11_7_C_10_8	0.04	0.79	T_11_7_G_41_33	0.107143	0.47	C_10_8_G_19_9	0.1	0.79	0.107143	0.79
T_12_7_C_3_2	T_12_7	Antisocial	TRUE	Antisocial	C_3_2	Apathetic	Emotional-Unreliable	2.84508e-08	G_28_15	Estrogen neuroplasticity	G_7_2	TRUE	Apathetic	GPCR dysregulation	Emotional-reactivity		T_12_7_C_3_2	G_28_15	G_7_2	3	T_12_7_C_3_2	0.02	1	T_12_7_G_28_15	0.0792079	0.47	C_3_2_G_7_2	0.09	1	0.09	1
T_11_7_C_10_8	T_11_7	Sensitive	TRUE	Sensitive	C_10_8	Apathetic	Emotional-Unreliable	3.31069e-13	G_7_3	Neurogenesis	G_19_9	TRUE	Apathetic	Aurora-B	Emotional-reactivity		T_11_7_C_10_8	G_7_3	G_19_9	3	T_11_7_C_10_8	0.04	0.79	T_11_7_G_7_3	0.165414	0.47	C_10_8_G_19_9	0.1	0.79	0.165414	0.79
T_6_1_C_5_1	T_6_1	Reliable	TRUE	Reliable	C_5_1	Organized	Reliable-Organized	1.75415e-14	G_21_17	TGFβ resistance to aging	G_11_4	TRUE	Organized	Inositol signaling	Self-control		T_6_1_C_5_1	G_21_17	G_11_4	2	T_6_1_C_5_1	0.22	0	T_6_1_G_21_17	0.22	0.0895522	C_5_1_G_11_4	0.07	0.04	0.22	0.0895522
T_6_1_C_6_5	T_6_1	Reliable	TRUE	Reliable	C_6_5	Organized	Reliable-Organized	5.72875e-14	G_21_17	TGFβ resistance to aging	G_11_4	TRUE	Organized	Inositol signaling	Self-control		T_6_1_C_6_5	G_21_17	G_11_4	2	T_6_1_C_6_5	0.22	0	T_6_1_G_21_17	0.22	0.0895522	C_6_5_G_11_4	0.07	0.04	0.22	0.0895522
T_6_1_C_4_4	T_6_1	Reliable	TRUE	Reliable	C_4_4	Organized	Reliable-Organized	6.06182e-14	G_21_17	TGFβ resistance to aging	G_11_4	TRUE	Organized	Inositol signaling	Self-control		T_6_1_C_4_4	G_21_17	G_11_4	2	T_6_1_C_4_4	0.22	0	T_6_1_G_21_17	0.22	0.0895522	C_4_4_G_11_4	0.07	0.04	0.22	0.0895522
T_6_1_C_7_7	T_6_1	Reliable	TRUE	Reliable	C_7_7	Organized	Reliable-Organized	8.01581e-14	G_21_17	TGFβ resistance to aging	G_11_4	TRUE	Organized	Inositol signaling	Self-control		T_6_1_C_7_7	G_21_17	G_11_4	2	T_6_1_C_7_7	0.22	0	T_6_1_G_21_17	0.22	0.0895522	C_7_7_G_11_4	0.07	0.04	0.22	0.0895522
T_12_7_C_4_2	T_12_7	Antisocial	TRUE	Antisocial	C_4_2	Dependent	Emotional-Unreliable	0.000166825	G_16_1	PI3K-based memory	G_31_8	TRUE	Dependent	Neurotrophin	Emotional-reactivity		T_12_7_C_4_2	G_16_1	G_31_8	3	T_12_7_C_4_2	0.02	0.47	T_12_7_G_16_1	0.157407	0.47	C_4_2_G_31_8	0.09	0.54	0.157407	0.54
T_12_7_C_4_2	T_12_7	Antisocial	TRUE	Antisocial	C_4_2	Dependent	Emotional-Unreliable	0.000166825	G_16_1	PI3K-based memory	G_28_15	TRUE	Dependent	Histone methylation	Emotional-reactivity		T_12_7_C_4_2	G_16_1	G_28_15	3	T_12_7_C_4_2	0.02	0.47	T_12_7_G_16_1	0.157407	0.47	C_4_2_G_28_15	0.08	0.45	0.157407	0.47
T_12_7_C_4_2	T_12_7	Antisocial	TRUE	Antisocial	C_4_2	Dependent	Emotional-Unreliable	0.000166825	G_16_1	PI3K-based memory	G_5_1	TRUE	Dependent	CDK neuroplasticity	Emotional-reactivity		T_12_7_C_4_2	G_16_1	G_5_1	3	T_12_7_C_4_2	0.02	0.47	T_12_7_G_16_1	0.157407	0.47	C_4_2_G_5_1	0.17	0.45	0.17	0.47
T_11_7_C_10_8	T_11_7	Sensitive	TRUE	Sensitive	C_10_8	Apathetic	Emotional-Unreliable	3.31069e-13	G_21_16	Acetylcholine biosynthesis	G_19_9	TRUE	Apathetic	Aurora-B	Emotional-reactivity		T_11_7_C_10_8	G_21_16	G_19_9	3	T_11_7_C_10_8	0.04	0.79	T_11_7_G_21_16	0.135135	0.47	C_10_8_G_19_9	0.1	0.79	0.135135	0.79
T_12_7_C_4_2	T_12_7	Antisocial	TRUE	Antisocial	C_4_2	Dependent	Emotional-Unreliable	0.000166825	G_28_15	Estrogen neuroplasticity	G_31_8	TRUE	Dependent	Neurotrophin	Emotional-reactivity		T_12_7_C_4_2	G_28_15	G_31_8	3	T_12_7_C_4_2	0.02	0.47	T_12_7_G_28_15	0.0792079	0.47	C_4_2_G_31_8	0.09	0.54	0.09	0.54
T_12_7_C_4_2	T_12_7	Antisocial	TRUE	Antisocial	C_4_2	Dependent	Emotional-Unreliable	0.000166825	G_28_15	Estrogen neuroplasticity	G_28_15	TRUE	Dependent	Histone methylation	Emotional-reactivity		T_12_7_C_4_2	G_28_15	G_28_15	3	T_12_7_C_4_2	0.02	0.47	T_12_7_G_28_15	0.0792079	0.47	C_4_2_G_28_15	0.08	0.45	0.08	0.47
T_12_7_C_4_2	T_12_7	Antisocial	TRUE	Antisocial	C_4_2	Dependent	Emotional-Unreliable	0.000166825	G_28_15	Estrogen neuroplasticity	G_5_1	TRUE	Dependent	CDK neuroplasticity	Emotional-reactivity		T_12_7_C_4_2	G_28_15	G_5_1	3	T_12_7_C_4_2	0.02	0.47	T_12_7_G_28_15	0.0792079	0.47	C_4_2_G_5_1	0.17	0.45	0.17	0.47
T_11_7_C_10_8	T_11_7	Sensitive	TRUE	Sensitive	C_10_8	Apathetic	Emotional-Unreliable	3.31069e-13	G_19_3	Glucuronidase habit extinction	G_19_9	TRUE	Apathetic	Aurora-B	Emotional-reactivity		T_11_7_C_10_8	G_19_3	G_19_9	3	T_11_7_C_10_8	0.04	0.79	T_11_7_G_19_3	0.0833333	0.47	C_10_8_G_19_9	0.1	0.79	0.1	0.79
T_6_1_C_14_13	T_6_1	Reliable	TRUE	Reliable	C_14_13	Organized	Reliable-Organized	-2.81997e-14	G_21_17	TGFβ resistance to aging	G_12_8	TRUE	Organized	Neuroprotection	Self-control		T_6_1_C_14_13	G_21_17	G_12_8	2	T_6_1_C_14_13	0.22	0	T_6_1_G_21_17	0.22	0.0895522	C_14_13_G_12_8	0.09	0.03	0.22	0.0895522
T_6_1_C_3_1	T_6_1	Reliable	TRUE	Reliable	C_3_1	Organized	Reliable-Organized	-1.53211e-14	G_21_17	TGFβ resistance to aging	G_12_8	TRUE	Organized	Neuroprotection	Self-control		T_6_1_C_3_1	G_21_17	G_12_8	2	T_6_1_C_3_1	0.22	0	T_6_1_G_21_17	0.22	0.0895522	C_3_1_G_12_8	0.09	0.03	0.22	0.0895522
T_12_7_C_8_3	T_12_7	Antisocial	TRUE	Antisocial	C_8_3	Apathetic	Emotional-Unreliable	1.56027e-06	G_16_1	PI3K-based memory	G_21_3	TRUE	Apathetic	Cellular Senescence	Emotional-reactivity		T_12_7_C_8_3	G_16_1	G_21_3	3	T_12_7_C_8_3	0.02	0.64	T_12_7_G_16_1	0.157407	0.47	C_8_3_G_21_3	0.1	0.64	0.157407	0.64
T_12_7_C_8_3	T_12_7	Antisocial	TRUE	Antisocial	C_8_3	Apathetic	Emotional-Unreliable	1.56027e-06	G_28_15	Estrogen neuroplasticity	G_21_3	TRUE	Apathetic	Cellular Senescence	Emotional-reactivity		T_12_7_C_8_3	G_28_15	G_21_3	3	T_12_7_C_8_3	0.02	0.64	T_12_7_G_28_15	0.0792079	0.47	C_8_3_G_21_3	0.1	0.64	0.1	0.64
T_6_1_C_5_1	T_6_1	Reliable	TRUE	Reliable	C_5_1	Organized	Reliable-Organized	1.75415e-14	G_21_17	TGFβ resistance to aging	G_12_8	TRUE	Organized	Neuroprotection	Self-control		T_6_1_C_5_1	G_21_17	G_12_8	2	T_6_1_C_5_1	0.22	0	T_6_1_G_21_17	0.22	0.0895522	C_5_1_G_12_8	0.09	0.03	0.22	0.0895522
T_11_7_C_10_8	T_11_7	Sensitive	TRUE	Sensitive	C_10_8	Apathetic	Emotional-Unreliable	3.31069e-13	G_9_2	serotonin-cytokine interaction	G_19_9	TRUE	Apathetic	Aurora-B	Emotional-reactivity		T_11_7_C_10_8	G_9_2	G_19_9	3	T_11_7_C_10_8	0.04	0.79	T_11_7_G_9_2	0.0428571	0.47	C_10_8_G_19_9	0.1	0.79	0.1	0.79
T_13_13_C_15_7	T_13_13	Reliable	TRUE	Reliable	C_15_7	Dependent	Reliable-Organized	1.77433e-05	G_5_3	regulation pathways	G_17_14	TRUE	Dependent	Dep-RNA	Emotional-reactivity		T_13_13_C_15_7	G_5_3	G_17_14	2	T_13_13_C_15_7	0.08	0.03	T_13_13_G_5_3	0.27907	0.0465116	C_15_7_G_17_14	0.09	0.15	0.27907	0.15
T_11_7_C_10_8	T_11_7	Sensitive	TRUE	Sensitive	C_10_8	Apathetic	Emotional-Unreliable	3.31069e-13	G_33_4	ERK-PKA interaction	G_19_9	TRUE	Apathetic	Aurora-B	Emotional-reactivity		T_11_7_C_10_8	G_33_4	G_19_9	3	T_11_7_C_10_8	0.04	0.79	T_11_7_G_33_4	0.04	0.47	C_10_8_G_19_9	0.1	0.79	0.1	0.79
T_13_13_C_3_1	T_13_13	Reliable	TRUE	Reliable	C_3_1	Organized	Reliable-Organized	1.71299e-07	G_5_3	regulation pathways	G_3_1	TRUE	Organized	Inositol-Calcium signaling	Self-control		T_13_13_C_3_1	G_5_3	G_3_1	2	T_13_13_C_3_1	0.08	0.03	T_13_13_G_5_3	0.27907	0.0465116	C_3_1_G_3_1	0.06	0.1	0.27907	0.1
T_13_13_C_3_1	T_13_13	Reliable	TRUE	Reliable	C_3_1	Organized	Reliable-Organized	1.71299e-07	G_5_3	regulation pathways	G_11_4	TRUE	Organized	Inositol signaling	Self-control		T_13_13_C_3_1	G_5_3	G_11_4	2	T_13_13_C_3_1	0.08	0.03	T_13_13_G_5_3	0.27907	0.0465116	C_3_1_G_11_4	0.07	0.04	0.27907	0.0465116
T_13_13_C_3_1	T_13_13	Reliable	TRUE	Reliable	C_3_1	Organized	Reliable-Organized	1.71299e-07	G_5_3	regulation pathways	G_12_8	TRUE	Organized	Neuroprotection	Self-control		T_13_13_C_3_1	G_5_3	G_12_8	2	T_13_13_C_3_1	0.08	0.03	T_13_13_G_5_3	0.27907	0.0465116	C_3_1_G_12_8	0.09	0.03	0.27907	0.0465116
T_10_5_C_3_3	T_10_5	Reliable	TRUE	Reliable	C_3_3	Creative	Reliable-Creative	1.91071e-05	G_21_18	cognitive flexibility	G_12_1	TRUE	Creative	Episodic learning	Self-awareness		T_10_5_C_3_3	G_21_18	G_12_1	1	T_10_5_C_3_3	0.92	0	T_10_5_G_21_18	0.32	0.0948276	C_3_3_G_12_1	0.92	0.06	0.92	0.0948276
T_13_13_C_3_1	T_13_13	Reliable	TRUE	Reliable	C_3_1	Organized	Reliable-Organized	1.71299e-07	G_5_3	regulation pathways	G_8_8	TRUE	Organized	Global inositol/chemokine pathways	Self-control		T_13_13_C_3_1	G_5_3	G_8_8	2	T_13_13_C_3_1	0.08	0.03	T_13_13_G_5_3	0.27907	0.0465116	C_3_1_G_8_8	0.08	0.07	0.27907	0.07
T_13_3_C_10_8	T_13_3	Antisocial	TRUE	Antisocial	C_10_8	Apathetic	Emotional-Unreliable	4.16422e-11	G_22_6	Blood-brain barrier	G_19_9	TRUE	Apathetic	Aurora-B	Emotional-reactivity		T_13_3_C_10_8	G_22_6	G_19_9	3	T_13_3_C_10_8	0.02	0.79	T_13_3_G_22_6	0.0810811	0.55	C_10_8_G_19_9	0.1	0.79	0.1	0.79
T_13_13_C_4_4	T_13_13	Reliable	TRUE	Reliable	C_4_4	Organized	Reliable-Organized	1.12237e-07	G_5_3	regulation pathways	G_24_6	TRUE	Organized	GFI1-Neurite outgrowth	Self-control		T_13_13_C_4_4	G_5_3	G_24_6	2	T_13_13_C_4_4	0.08	0.03	T_13_13_G_5_3	0.27907	0.0465116	C_4_4_G_24_6	0.1	0.08	0.27907	0.08
T_13_13_C_4_4	T_13_13	Reliable	TRUE	Reliable	C_4_4	Organized	Reliable-Organized	1.12237e-07	G_5_3	regulation pathways	G_11_4	TRUE	Organized	Inositol signaling	Self-control		T_13_13_C_4_4	G_5_3	G_11_4	2	T_13_13_C_4_4	0.08	0.03	T_13_13_G_5_3	0.27907	0.0465116	C_4_4_G_11_4	0.07	0.04	0.27907	0.0465116
T_13_13_C_4_4	T_13_13	Reliable	TRUE	Reliable	C_4_4	Organized	Reliable-Organized	1.12237e-07	G_5_3	regulation pathways	G_12_8	TRUE	Organized	Neuroprotection	Self-control		T_13_13_C_4_4	G_5_3	G_12_8	2	T_13_13_C_4_4	0.08	0.03	T_13_13_G_5_3	0.27907	0.0465116	C_4_4_G_12_8	0.09	0.03	0.27907	0.0465116
T_13_13_C_4_4	T_13_13	Reliable	TRUE	Reliable	C_4_4	Organized	Reliable-Organized	1.12237e-07	G_5_3	regulation pathways	G_3_1	TRUE	Organized	Inositol-Calcium signaling	Self-control		T_13_13_C_4_4	G_5_3	G_3_1	2	T_13_13_C_4_4	0.08	0.03	T_13_13_G_5_3	0.27907	0.0465116	C_4_4_G_3_1	0.06	0.1	0.27907	0.1
T_13_13_C_4_4	T_13_13	Reliable	TRUE	Reliable	C_4_4	Organized	Reliable-Organized	1.12237e-07	G_5_3	regulation pathways	G_8_8	TRUE	Organized	Global inositol/chemokine pathways	Self-control		T_13_13_C_4_4	G_5_3	G_8_8	2	T_13_13_C_4_4	0.08	0.03	T_13_13_G_5_3	0.27907	0.0465116	C_4_4_G_8_8	0.08	0.07	0.27907	0.07
T_13_13_C_5_1	T_13_13	Reliable	TRUE	Reliable	C_5_1	Organized	Reliable-Organized	1.00326e-05	G_5_3	regulation pathways	G_12_8	TRUE	Organized	Neuroprotection	Self-control		T_13_13_C_5_1	G_5_3	G_12_8	2	T_13_13_C_5_1	0.08	0.03	T_13_13_G_5_3	0.27907	0.0465116	C_5_1_G_12_8	0.09	0.03	0.27907	0.0465116
T_13_3_C_10_8	T_13_3	Antisocial	TRUE	Antisocial	C_10_8	Apathetic	Emotional-Unreliable	4.16422e-11	G_35_22	PI3K-based memory	G_19_9	TRUE	Apathetic	Aurora-B	Emotional-reactivity		T_13_3_C_10_8	G_35_22	G_19_9	3	T_13_3_C_10_8	0.02	0.79	T_13_3_G_35_22	0.0697674	0.55	C_10_8_G_19_9	0.1	0.79	0.1	0.79
T_13_13_C_5_1	T_13_13	Reliable	TRUE	Reliable	C_5_1	Organized	Reliable-Organized	1.00326e-05	G_5_3	regulation pathways	G_8_8	TRUE	Organized	Global inositol/chemokine pathways	Self-control		T_13_13_C_5_1	G_5_3	G_8_8	2	T_13_13_C_5_1	0.08	0.03	T_13_13_G_5_3	0.27907	0.0465116	C_5_1_G_8_8	0.08	0.07	0.27907	0.07
T_13_13_C_5_1	T_13_13	Reliable	TRUE	Reliable	C_5_1	Organized	Reliable-Organized	1.00326e-05	G_5_3	regulation pathways	G_11_4	TRUE	Organized	Inositol signaling	Self-control		T_13_13_C_5_1	G_5_3	G_11_4	2	T_13_13_C_5_1	0.08	0.03	T_13_13_G_5_3	0.27907	0.0465116	C_5_1_G_11_4	0.07	0.04	0.27907	0.0465116
T_13_13_C_6_5	T_13_13	Reliable	TRUE	Reliable	C_6_5	Organized	Reliable-Organized	2.77305e-05	G_5_3	regulation pathways	G_11_4	TRUE	Organized	Inositol signaling	Self-control		T_13_13_C_6_5	G_5_3	G_11_4	2	T_13_13_C_6_5	0.08	0.03	T_13_13_G_5_3	0.27907	0.0465116	C_6_5_G_11_4	0.07	0.04	0.27907	0.0465116
T_13_13_C_7_7	T_13_13	Reliable	TRUE	Reliable	C_7_7	Organized	Reliable-Organized	2.70699e-09	G_5_3	regulation pathways	G_12_8	TRUE	Organized	Neuroprotection	Self-control		T_13_13_C_7_7	G_5_3	G_12_8	2	T_13_13_C_7_7	0.08	0.03	T_13_13_G_5_3	0.27907	0.0465116	C_7_7_G_12_8	0.09	0.03	0.27907	0.0465116
T_13_13_C_7_7	T_13_13	Reliable	TRUE	Reliable	C_7_7	Organized	Reliable-Organized	2.70699e-09	G_5_3	regulation pathways	G_11_4	TRUE	Organized	Inositol signaling	Self-control		T_13_13_C_7_7	G_5_3	G_11_4	2	T_13_13_C_7_7	0.08	0.03	T_13_13_G_5_3	0.27907	0.0465116	C_7_7_G_11_4	0.07	0.04	0.27907	0.0465116
T_13_13_C_8_7	T_13_13	Reliable	TRUE	Reliable	C_8_7	Organized	Reliable-Organized	6.0063e-06	G_5_3	regulation pathways	G_11_4	TRUE	Organized	Inositol signaling	Self-control		T_13_13_C_8_7	G_5_3	G_11_4	2	T_13_13_C_8_7	0.08	0.03	T_13_13_G_5_3	0.27907	0.0465116	C_8_7_G_11_4	0.07	0.04	0.27907	0.0465116
T_13_13_C_8_7	T_13_13	Reliable	TRUE	Reliable	C_8_7	Organized	Reliable-Organized	6.0063e-06	G_5_3	regulation pathways	G_8_8	TRUE	Organized	Global inositol/chemokine pathways	Self-control		T_13_13_C_8_7	G_5_3	G_8_8	2	T_13_13_C_8_7	0.08	0.03	T_13_13_G_5_3	0.27907	0.0465116	C_8_7_G_8_8	0.08	0.07	0.27907	0.07
T_13_3_C_10_8	T_13_3	Antisocial	TRUE	Antisocial	C_10_8	Apathetic	Emotional-Unreliable	4.16422e-11	G_28_15	Estrogen neuroplasticity	G_19_9	TRUE	Apathetic	Aurora-B	Emotional-reactivity		T_13_3_C_10_8	G_28_15	G_19_9	3	T_13_3_C_10_8	0.02	0.79	T_13_3_G_28_15	0.0792079	0.55	C_10_8_G_19_9	0.1	0.79	0.1	0.79
T_13_13_C_9_6	T_13_13	Reliable	TRUE	Reliable	C_9_6	Organized	Reliable-Creative	0.000432953	G_5_3	regulation pathways	G_27_25	TRUE	Organized	Org3-RNA	Self-awareness		T_13_13_C_9_6	G_5_3	G_27_25	1	T_13_13_C_9_6	0.11	0.03	T_13_13_G_5_3	0.27907	0.0465116	C_9_6_G_27_25	0.11	0.07	0.27907	0.07
T_6_1_C_4_4	T_6_1	Reliable	TRUE	Reliable	C_4_4	Organized	Reliable-Organized	6.06182e-14	G_21_17	TGFβ resistance to aging	G_12_8	TRUE	Organized	Neuroprotection	Self-control		T_6_1_C_4_4	G_21_17	G_12_8	2	T_6_1_C_4_4	0.22	0	T_6_1_G_21_17	0.22	0.0895522	C_4_4_G_12_8	0.09	0.03	0.22	0.0895522
T_6_1_C_7_7	T_6_1	Reliable	TRUE	Reliable	C_7_7	Organized	Reliable-Organized	8.01581e-14	G_21_17	TGFβ resistance to aging	G_12_8	TRUE	Organized	Neuroprotection	Self-control		T_6_1_C_7_7	G_21_17	G_12_8	2	T_6_1_C_7_7	0.22	0	T_6_1_G_21_17	0.22	0.0895522	C_7_7_G_12_8	0.09	0.03	0.22	0.0895522
T_6_1_C_9_8	T_6_1	Reliable	TRUE	Reliable	C_9_8	Organized	Reliable-Organized	2.08033e-06	G_21_17	TGFβ resistance to aging	G_12_8	TRUE	Organized	Neuroprotection	Self-control		T_6_1_C_9_8	G_21_17	G_12_8	2	T_6_1_C_9_8	0.22	0	T_6_1_G_21_17	0.22	0.0895522	C_9_8_G_12_8	0.12	0.03	0.22	0.0895522
T_6_1_C_14_13	T_6_1	Reliable	TRUE	Reliable	C_14_13	Organized	Reliable-Organized	-2.81997e-14	G_21_17	TGFβ resistance to aging	G_24_6	TRUE	Organized	GFI1-Neurite outgrowth	Self-control		T_6_1_C_14_13	G_21_17	G_24_6	2	T_6_1_C_14_13	0.22	0	T_6_1_G_21_17	0.22	0.0895522	C_14_13_G_24_6	0.1	0.08	0.22	0.0895522
T_13_3_C_10_8	T_13_3	Antisocial	TRUE	Antisocial	C_10_8	Apathetic	Emotional-Unreliable	4.16422e-11	G_38_13	Glucuronidase habit extinction	G_19_9	TRUE	Apathetic	Aurora-B	Emotional-reactivity		T_13_3_C_10_8	G_38_13	G_19_9	3	T_13_3_C_10_8	0.02	0.79	T_13_3_G_38_13	0.133333	0.55	C_10_8_G_19_9	0.1	0.79	0.133333	0.79
T_12_7_C_10_8	T_12_7	Antisocial	TRUE	Antisocial	C_10_8	Apathetic	Emotional-Unreliable	3.29195e-07	G_28_15	Estrogen neuroplasticity	G_19_9	TRUE	Apathetic	Aurora-B	Emotional-reactivity		T_12_7_C_10_8	G_28_15	G_19_9	3	T_12_7_C_10_8	0.02	0.79	T_12_7_G_28_15	0.0792079	0.47	C_10_8_G_19_9	0.1	0.79	0.1	0.79
T_12_7_C_10_8	T_12_7	Antisocial	TRUE	Antisocial	C_10_8	Apathetic	Emotional-Unreliable	3.29195e-07	G_37_14	neuroexcitability	G_19_9	TRUE	Apathetic	Aurora-B	Emotional-reactivity		T_12_7_C_10_8	G_37_14	G_19_9	3	T_12_7_C_10_8	0.02	0.79	T_12_7_G_37_14	0.047619	0.47	C_10_8_G_19_9	0.1	0.79	0.1	0.79
T_12_7_C_10_8	T_12_7	Antisocial	TRUE	Antisocial	C_10_8	Apathetic	Emotional-Unreliable	3.29195e-07	G_16_1	PI3K-based memory	G_19_9	TRUE	Apathetic	Aurora-B	Emotional-reactivity		T_12_7_C_10_8	G_16_1	G_19_9	3	T_12_7_C_10_8	0.02	0.79	T_12_7_G_16_1	0.157407	0.47	C_10_8_G_19_9	0.1	0.79	0.157407	0.79
T_6_1_C_4_4	T_6_1	Reliable	TRUE	Reliable	C_4_4	Organized	Reliable-Organized	6.06182e-14	G_21_17	TGFβ resistance to aging	G_24_6	TRUE	Organized	GFI1-Neurite outgrowth	Self-control		T_6_1_C_4_4	G_21_17	G_24_6	2	T_6_1_C_4_4	0.22	0	T_6_1_G_21_17	0.22	0.0895522	C_4_4_G_24_6	0.1	0.08	0.22	0.0895522
T_8_6_C_10_8	T_8_6	Sensitive	TRUE	Sensitive	C_10_8	Apathetic	Emotional-Unreliable	1.15964e-06	G_7_2	GPCR dysregulation	G_19_9	TRUE	Apathetic	Aurora-B	Emotional-reactivity		T_8_6_C_10_8	G_7_2	G_19_9	3	T_8_6_C_10_8	0	0.79	T_8_6_G_7_2	0.0947867	0.55	C_10_8_G_19_9	0.1	0.79	0.1	0.79
T_6_1_C_14_13	T_6_1	Reliable	TRUE	Reliable	C_14_13	Organized	Reliable-Organized	-2.81997e-14	G_21_17	TGFβ resistance to aging	G_23_19	TRUE	Organized	Org2-RNA	Self-control		T_6_1_C_14_13	G_21_17	G_23_19	2	T_6_1_C_14_13	0.22	0	T_6_1_G_21_17	0.22	0.0895522	C_14_13_G_23_19	0.09	0.03	0.22	0.0895522
T_6_1_C_15_7	T_6_1	Reliable	TRUE	Reliable	C_15_7	Dependent	Reliable-Organized	2.37012e-08	G_21_17	TGFβ resistance to aging	G_17_14	TRUE	Dependent	Dep-RNA	Emotional-reactivity		T_6_1_C_15_7	G_21_17	G_17_14	2	T_6_1_C_15_7	0.22	0.02	T_6_1_G_21_17	0.22	0.0895522	C_15_7_G_17_14	0.09	0.15	0.22	0.15
T_6_1_C_3_1	T_6_1	Reliable	TRUE	Reliable	C_3_1	Organized	Reliable-Organized	-1.53211e-14	G_21_17	TGFβ resistance to aging	G_21_4	TRUE	Organized	Org1-RNA	Self-control		T_6_1_C_3_1	G_21_17	G_21_4	2	T_6_1_C_3_1	0.22	0	T_6_1_G_21_17	0.22	0.0895522	C_3_1_G_21_4	0.07	0.07	0.22	0.0895522
T_8_6_C_10_8	T_8_6	Sensitive	TRUE	Sensitive	C_10_8	Apathetic	Emotional-Unreliable	1.15964e-06	G_31_8	Neurotrophin	G_19_9	TRUE	Apathetic	Aurora-B	Emotional-reactivity		T_8_6_C_10_8	G_31_8	G_19_9	3	T_8_6_C_10_8	0	0.79	T_8_6_G_31_8	0.0925926	0.55	C_10_8_G_19_9	0.1	0.79	0.1	0.79
T_13_3_C_12_6	T_13_3	Antisocial	TRUE	Antisocial	C_12_6	Dependent	Emotional-Unreliable	3.53932e-06	G_28_15	Estrogen neuroplasticity	G_31_8	TRUE	Dependent	Neurotrophin	Emotional-reactivity		T_13_3_C_12_6	G_28_15	G_31_8	3	T_13_3_C_12_6	0.09	0.55	T_13_3_G_28_15	0.0792079	0.55	C_12_6_G_31_8	0.09	0.54	0.09	0.55
T_8_6_C_10_8	T_8_6	Sensitive	TRUE	Sensitive	C_10_8	Apathetic	Emotional-Unreliable	1.15964e-06	G_13_3	ERK-conditioned impulsivity	G_19_9	TRUE	Apathetic	Aurora-B	Emotional-reactivity		T_8_6_C_10_8	G_13_3	G_19_9	3	T_8_6_C_10_8	0	0.79	T_8_6_G_13_3	0.0315789	0.55	C_10_8_G_19_9	0.1	0.79	0.1	0.79
T_13_3_C_12_6	T_13_3	Antisocial	TRUE	Antisocial	C_12_6	Dependent	Emotional-Unreliable	3.53932e-06	G_35_22	PI3K-based memory	G_31_8	TRUE	Dependent	Neurotrophin	Emotional-reactivity		T_13_3_C_12_6	G_35_22	G_31_8	3	T_13_3_C_12_6	0.09	0.55	T_13_3_G_35_22	0.0697674	0.55	C_12_6_G_31_8	0.09	0.54	0.09	0.55
T_8_6_C_10_8	T_8_6	Sensitive	TRUE	Sensitive	C_10_8	Apathetic	Emotional-Unreliable	1.15964e-06	G_38_38	ion permeability	G_19_9	TRUE	Apathetic	Aurora-B	Emotional-reactivity		T_8_6_C_10_8	G_38_38	G_19_9	3	T_8_6_C_10_8	0	0.79	T_8_6_G_38_38	0	0.55	C_10_8_G_19_9	0.1	0.79	0.1	0.79
T_8_6_C_10_8	T_8_6	Sensitive	TRUE	Sensitive	C_10_8	Apathetic	Emotional-Unreliable	1.15964e-06	G_11_7	HPA stress reactivity	G_19_9	TRUE	Apathetic	Aurora-B	Emotional-reactivity		T_8_6_C_10_8	G_11_7	G_19_9	3	T_8_6_C_10_8	0	0.79	T_8_6_G_11_7	0.0769231	0.55	C_10_8_G_19_9	0.1	0.79	0.1	0.79
T_8_6_C_10_8	T_8_6	Sensitive	TRUE	Sensitive	C_10_8	Apathetic	Emotional-Unreliable	1.15964e-06	G_25_3	Acetylcholine biosynthesis	G_19_9	TRUE	Apathetic	Aurora-B	Emotional-reactivity		T_8_6_C_10_8	G_25_3	G_19_9	3	T_8_6_C_10_8	0	0.79	T_8_6_G_25_3	0.125	0.55	C_10_8_G_19_9	0.1	0.79	0.125	0.79
T_8_6_C_10_8	T_8_6	Sensitive	TRUE	Sensitive	C_10_8	Apathetic	Emotional-Unreliable	1.15964e-06	G_7_3	Neurogenesis	G_19_9	TRUE	Apathetic	Aurora-B	Emotional-reactivity		T_8_6_C_10_8	G_7_3	G_19_9	3	T_8_6_C_10_8	0	0.79	T_8_6_G_7_3	0.165414	0.55	C_10_8_G_19_9	0.1	0.79	0.165414	0.79
T_8_6_C_10_8	T_8_6	Sensitive	TRUE	Sensitive	C_10_8	Apathetic	Emotional-Unreliable	1.15964e-06	G_21_16	Acetylcholine biosynthesis	G_19_9	TRUE	Apathetic	Aurora-B	Emotional-reactivity		T_8_6_C_10_8	G_21_16	G_19_9	3	T_8_6_C_10_8	0	0.79	T_8_6_G_21_16	0.135135	0.55	C_10_8_G_19_9	0.1	0.79	0.135135	0.79
T_9_6_C_3_2	T_9_6	Antisocial	TRUE	Antisocial	C_3_2	Apathetic	Emotional-Unreliable	-5.24025e-14	G_22_6	Blood-brain barrier	G_7_2	TRUE	Apathetic	GPCR dysregulation	Emotional-reactivity		T_9_6_C_3_2	G_22_6	G_7_2	3	T_9_6_C_3_2	0	1	T_9_6_G_22_6	0.0810811	0.65	C_3_2_G_7_2	0.09	1	0.09	1
T_13_3_C_14_5	T_13_3	Antisocial	TRUE	Antisocial	C_14_5	Dependent	Emotional-Unreliable	3.01135e-06	G_28_15	Estrogen neuroplasticity	G_7_7	TRUE	Dependent	Olfaction	Emotional-reactivity		T_13_3_C_14_5	G_28_15	G_7_7	3	T_13_3_C_14_5	0.02	0.55	T_13_3_G_28_15	0.0792079	0.55	C_14_5_G_7_7	0.03	0.29	0.0792079	0.55
T_13_3_C_14_5	T_13_3	Antisocial	TRUE	Antisocial	C_14_5	Dependent	Emotional-Unreliable	3.01135e-06	G_28_15	Estrogen neuroplasticity	G_28_15	TRUE	Dependent	Histone methylation	Emotional-reactivity		T_13_3_C_14_5	G_28_15	G_28_15	3	T_13_3_C_14_5	0.02	0.55	T_13_3_G_28_15	0.0792079	0.55	C_14_5_G_28_15	0.08	0.38	0.08	0.55
T_13_3_C_14_5	T_13_3	Antisocial	TRUE	Antisocial	C_14_5	Dependent	Emotional-Unreliable	3.01135e-06	G_35_22	PI3K-based memory	G_7_7	TRUE	Dependent	Olfaction	Emotional-reactivity		T_13_3_C_14_5	G_35_22	G_7_7	3	T_13_3_C_14_5	0.02	0.55	T_13_3_G_35_22	0.0697674	0.55	C_14_5_G_7_7	0.03	0.29	0.0697674	0.55
T_13_3_C_14_5	T_13_3	Antisocial	TRUE	Antisocial	C_14_5	Dependent	Emotional-Unreliable	3.01135e-06	G_35_22	PI3K-based memory	G_28_15	TRUE	Dependent	Histone methylation	Emotional-reactivity		T_13_3_C_14_5	G_35_22	G_28_15	3	T_13_3_C_14_5	0.02	0.55	T_13_3_G_35_22	0.0697674	0.55	C_14_5_G_28_15	0.08	0.38	0.08	0.55
T_13_3_C_3_2	T_13_3	Antisocial	TRUE	Antisocial	C_3_2	Apathetic	Emotional-Unreliable	-2.35367e-14	G_22_6	Blood-brain barrier	G_7_2	TRUE	Apathetic	GPCR dysregulation	Emotional-reactivity		T_13_3_C_3_2	G_22_6	G_7_2	3	T_13_3_C_3_2	0.02	1	T_13_3_G_22_6	0.0810811	0.55	C_3_2_G_7_2	0.09	1	0.09	1
T_13_3_C_15_13	T_13_3	Antisocial	TRUE	Antisocial	C_15_13	Dependent	Emotional-Unreliable	6.6791e-12	G_28_15	Estrogen neuroplasticity	G_31_8	TRUE	Dependent	Neurotrophin	Emotional-reactivity		T_13_3_C_15_13	G_28_15	G_31_8	3	T_13_3_C_15_13	0.02	0.79	T_13_3_G_28_15	0.0792079	0.55	C_15_13_G_31_8	0.09	0.79	0.09	0.79
T_13_3_C_15_13	T_13_3	Antisocial	TRUE	Antisocial	C_15_13	Dependent	Emotional-Unreliable	6.6791e-12	G_28_15	Estrogen neuroplasticity	G_5_1	TRUE	Dependent	CDK neuroplasticity	Emotional-reactivity		T_13_3_C_15_13	G_28_15	G_5_1	3	T_13_3_C_15_13	0.02	0.79	T_13_3_G_28_15	0.0792079	0.55	C_15_13_G_5_1	0.17	0.79	0.17	0.79
T_13_3_C_15_13	T_13_3	Antisocial	TRUE	Antisocial	C_15_13	Dependent	Emotional-Unreliable	6.6791e-12	G_28_15	Estrogen neuroplasticity	G_28_15	TRUE	Dependent	Histone methylation	Emotional-reactivity		T_13_3_C_15_13	G_28_15	G_28_15	3	T_13_3_C_15_13	0.02	0.79	T_13_3_G_28_15	0.0792079	0.55	C_15_13_G_28_15	0.08	0.79	0.08	0.79
T_13_3_C_15_13	T_13_3	Antisocial	TRUE	Antisocial	C_15_13	Dependent	Emotional-Unreliable	6.6791e-12	G_35_22	PI3K-based memory	G_31_8	TRUE	Dependent	Neurotrophin	Emotional-reactivity		T_13_3_C_15_13	G_35_22	G_31_8	3	T_13_3_C_15_13	0.02	0.79	T_13_3_G_35_22	0.0697674	0.55	C_15_13_G_31_8	0.09	0.79	0.09	0.79
T_13_3_C_15_13	T_13_3	Antisocial	TRUE	Antisocial	C_15_13	Dependent	Emotional-Unreliable	6.6791e-12	G_35_22	PI3K-based memory	G_5_1	TRUE	Dependent	CDK neuroplasticity	Emotional-reactivity		T_13_3_C_15_13	G_35_22	G_5_1	3	T_13_3_C_15_13	0.02	0.79	T_13_3_G_35_22	0.0697674	0.55	C_15_13_G_5_1	0.17	0.79	0.17	0.79
T_13_3_C_15_13	T_13_3	Antisocial	TRUE	Antisocial	C_15_13	Dependent	Emotional-Unreliable	6.6791e-12	G_35_22	PI3K-based memory	G_28_15	TRUE	Dependent	Histone methylation	Emotional-reactivity		T_13_3_C_15_13	G_35_22	G_28_15	3	T_13_3_C_15_13	0.02	0.79	T_13_3_G_35_22	0.0697674	0.55	C_15_13_G_28_15	0.08	0.79	0.08	0.79
T_8_6_C_10_8	T_8_6	Sensitive	TRUE	Sensitive	C_10_8	Apathetic	Emotional-Unreliable	1.15964e-06	G_9_2	serotonin-cytokine interaction	G_19_9	TRUE	Apathetic	Aurora-B	Emotional-reactivity		T_8_6_C_10_8	G_9_2	G_19_9	3	T_8_6_C_10_8	0	0.79	T_8_6_G_9_2	0.0428571	0.55	C_10_8_G_19_9	0.1	0.79	0.1	0.79
T_13_3_C_3_2	T_13_3	Antisocial	TRUE	Antisocial	C_3_2	Apathetic	Emotional-Unreliable	-2.35367e-14	G_28_15	Estrogen neuroplasticity	G_7_2	TRUE	Apathetic	GPCR dysregulation	Emotional-reactivity		T_13_3_C_3_2	G_28_15	G_7_2	3	T_13_3_C_3_2	0.02	1	T_13_3_G_28_15	0.0792079	0.55	C_3_2_G_7_2	0.09	1	0.09	1
T_8_6_C_10_8	T_8_6	Sensitive	TRUE	Sensitive	C_10_8	Apathetic	Emotional-Unreliable	1.15964e-06	G_33_4	ERK-PKA interaction	G_19_9	TRUE	Apathetic	Aurora-B	Emotional-reactivity		T_8_6_C_10_8	G_33_4	G_19_9	3	T_8_6_C_10_8	0	0.79	T_8_6_G_33_4	0	0.55	C_10_8_G_19_9	0.1	0.79	0.1	0.79
T_13_3_C_3_2	T_13_3	Antisocial	TRUE	Antisocial	C_3_2	Apathetic	Emotional-Unreliable	-2.35367e-14	G_35_22	PI3K-based memory	G_7_2	TRUE	Apathetic	GPCR dysregulation	Emotional-reactivity		T_13_3_C_3_2	G_35_22	G_7_2	3	T_13_3_C_3_2	0.02	1	T_13_3_G_35_22	0.0697674	0.55	C_3_2_G_7_2	0.09	1	0.09	1
T_13_3_C_14_5	T_13_3	Antisocial	TRUE	Antisocial	C_14_5	Dependent	Emotional-Unreliable	3.01135e-06	G_22_6	Blood-brain barrier	G_7_7	TRUE	Dependent	Olfaction	Emotional-reactivity		T_13_3_C_14_5	G_22_6	G_7_7	3	T_13_3_C_14_5	0.02	0.55	T_13_3_G_22_6	0.0810811	0.55	C_14_5_G_7_7	0.03	0.29	0.0810811	0.55
T_9_6_C_14_5	T_9_6	Antisocial	TRUE	Antisocial	C_14_5	Dependent	Emotional-Unreliable	5.67028e-05	G_22_6	Blood-brain barrier	G_7_7	TRUE	Dependent	Olfaction	Emotional-reactivity		T_9_6_C_14_5	G_22_6	G_7_7	3	T_9_6_C_14_5	0	0.65	T_9_6_G_22_6	0.0810811	0.65	C_14_5_G_7_7	0.03	0.29	0.0810811	0.65
T_9_6_C_11_10	T_9_6	Antisocial	TRUE	Antisocial	C_11_10	Apathetic	Emotional-Unreliable	3.56719e-05	G_22_6	Blood-brain barrier	G_36_29	TRUE	Apathetic	Electron transport	Emotional-reactivity		T_9_6_C_11_10	G_22_6	G_36_29	3	T_9_6_C_11_10	0.03	0.65	T_9_6_G_22_6	0.0810811	0.65	C_11_10_G_36_29	0.08	0.5	0.0810811	0.65
T_13_3_C_4_2	T_13_3	Antisocial	TRUE	Antisocial	C_4_2	Dependent	Emotional-Unreliable	1.55469e-05	G_28_15	Estrogen neuroplasticity	G_5_1	TRUE	Dependent	CDK neuroplasticity	Emotional-reactivity		T_13_3_C_4_2	G_28_15	G_5_1	3	T_13_3_C_4_2	0.02	0.55	T_13_3_G_28_15	0.0792079	0.55	C_4_2_G_5_1	0.17	0.45	0.17	0.55
T_13_3_C_4_2	T_13_3	Antisocial	TRUE	Antisocial	C_4_2	Dependent	Emotional-Unreliable	1.55469e-05	G_28_15	Estrogen neuroplasticity	G_28_15	TRUE	Dependent	Histone methylation	Emotional-reactivity		T_13_3_C_4_2	G_28_15	G_28_15	3	T_13_3_C_4_2	0.02	0.55	T_13_3_G_28_15	0.0792079	0.55	C_4_2_G_28_15	0.08	0.45	0.08	0.55
T_6_5_C_10_8	T_6_5	Antisocial	TRUE	Antisocial	C_10_8	Apathetic	Emotional-Unreliable	2.04492e-06	G_7_7	Olfaction	G_19_9	TRUE	Apathetic	Aurora-B	Emotional-reactivity		T_6_5_C_10_8	G_7_7	G_19_9	3	T_6_5_C_10_8	0.02	0.79	T_6_5_G_7_7	0.0344828	0.36	C_10_8_G_19_9	0.1	0.79	0.1	0.79
T_13_3_C_4_2	T_13_3	Antisocial	TRUE	Antisocial	C_4_2	Dependent	Emotional-Unreliable	1.55469e-05	G_28_15	Estrogen neuroplasticity	G_31_8	TRUE	Dependent	Neurotrophin	Emotional-reactivity		T_13_3_C_4_2	G_28_15	G_31_8	3	T_13_3_C_4_2	0.02	0.55	T_13_3_G_28_15	0.0792079	0.55	C_4_2_G_31_8	0.09	0.54	0.09	0.55
T_13_3_C_4_2	T_13_3	Antisocial	TRUE	Antisocial	C_4_2	Dependent	Emotional-Unreliable	1.55469e-05	G_35_22	PI3K-based memory	G_5_1	TRUE	Dependent	CDK neuroplasticity	Emotional-reactivity		T_13_3_C_4_2	G_35_22	G_5_1	3	T_13_3_C_4_2	0.02	0.55	T_13_3_G_35_22	0.0697674	0.55	C_4_2_G_5_1	0.17	0.45	0.17	0.55
T_13_3_C_4_2	T_13_3	Antisocial	TRUE	Antisocial	C_4_2	Dependent	Emotional-Unreliable	1.55469e-05	G_35_22	PI3K-based memory	G_28_15	TRUE	Dependent	Histone methylation	Emotional-reactivity		T_13_3_C_4_2	G_35_22	G_28_15	3	T_13_3_C_4_2	0.02	0.55	T_13_3_G_35_22	0.0697674	0.55	C_4_2_G_28_15	0.08	0.45	0.08	0.55
T_6_5_C_10_8	T_6_5	Antisocial	TRUE	Antisocial	C_10_8	Apathetic	Emotional-Unreliable	2.04492e-06	G_35_22	PI3K-based memory	G_19_9	TRUE	Apathetic	Aurora-B	Emotional-reactivity		T_6_5_C_10_8	G_35_22	G_19_9	3	T_6_5_C_10_8	0.02	0.79	T_6_5_G_35_22	0.0697674	0.36	C_10_8_G_19_9	0.1	0.79	0.1	0.79
T_13_3_C_4_2	T_13_3	Antisocial	TRUE	Antisocial	C_4_2	Dependent	Emotional-Unreliable	1.55469e-05	G_35_22	PI3K-based memory	G_31_8	TRUE	Dependent	Neurotrophin	Emotional-reactivity		T_13_3_C_4_2	G_35_22	G_31_8	3	T_13_3_C_4_2	0.02	0.55	T_13_3_G_35_22	0.0697674	0.55	C_4_2_G_31_8	0.09	0.54	0.09	0.55
T_13_3_C_15_13	T_13_3	Antisocial	TRUE	Antisocial	C_15_13	Dependent	Emotional-Unreliable	6.6791e-12	G_22_6	Blood-brain barrier	G_31_8	TRUE	Dependent	Neurotrophin	Emotional-reactivity		T_13_3_C_15_13	G_22_6	G_31_8	3	T_13_3_C_15_13	0.02	0.79	T_13_3_G_22_6	0.0810811	0.55	C_15_13_G_31_8	0.09	0.79	0.09	0.79
T_9_6_C_15_13	T_9_6	Antisocial	TRUE	Antisocial	C_15_13	Dependent	Emotional-Unreliable	1.78298e-08	G_22_6	Blood-brain barrier	G_31_8	TRUE	Dependent	Neurotrophin	Emotional-reactivity		T_9_6_C_15_13	G_22_6	G_31_8	3	T_9_6_C_15_13	0	0.79	T_9_6_G_22_6	0.0810811	0.65	C_15_13_G_31_8	0.09	0.79	0.09	0.79
T_13_3_C_7_4	T_13_3	Antisocial	TRUE	Antisocial	C_7_4	Dependent	Emotional-Unreliable	2.6973e-06	G_28_15	Estrogen neuroplasticity	G_5_1	TRUE	Dependent	CDK neuroplasticity	Emotional-reactivity		T_13_3_C_7_4	G_28_15	G_5_1	3	T_13_3_C_7_4	0.02	0.74	T_13_3_G_28_15	0.0792079	0.55	C_7_4_G_5_1	0.17	0.74	0.17	0.74
T_13_3_C_7_4	T_13_3	Antisocial	TRUE	Antisocial	C_7_4	Dependent	Emotional-Unreliable	2.6973e-06	G_35_22	PI3K-based memory	G_5_1	TRUE	Dependent	CDK neuroplasticity	Emotional-reactivity		T_13_3_C_7_4	G_35_22	G_5_1	3	T_13_3_C_7_4	0.02	0.74	T_13_3_G_35_22	0.0697674	0.55	C_7_4_G_5_1	0.17	0.74	0.17	0.74
T_13_3_C_8_3	T_13_3	Antisocial	TRUE	Antisocial	C_8_3	Apathetic	Emotional-Unreliable	6.62555e-09	G_28_15	Estrogen neuroplasticity	G_21_3	TRUE	Apathetic	Cellular Senescence	Emotional-reactivity		T_13_3_C_8_3	G_28_15	G_21_3	3	T_13_3_C_8_3	0.02	0.64	T_13_3_G_28_15	0.0792079	0.55	C_8_3_G_21_3	0.1	0.64	0.1	0.64
T_13_3_C_8_3	T_13_3	Antisocial	TRUE	Antisocial	C_8_3	Apathetic	Emotional-Unreliable	6.62555e-09	G_35_22	PI3K-based memory	G_21_3	TRUE	Apathetic	Cellular Senescence	Emotional-reactivity		T_13_3_C_8_3	G_35_22	G_21_3	3	T_13_3_C_8_3	0.02	0.64	T_13_3_G_35_22	0.0697674	0.55	C_8_3_G_21_3	0.1	0.64	0.1	0.64
T_13_3_C_12_6	T_13_3	Antisocial	TRUE	Antisocial	C_12_6	Dependent	Emotional-Unreliable	3.53932e-06	G_22_6	Blood-brain barrier	G_31_8	TRUE	Dependent	Neurotrophin	Emotional-reactivity		T_13_3_C_12_6	G_22_6	G_31_8	3	T_13_3_C_12_6	0.09	0.55	T_13_3_G_22_6	0.0810811	0.55	C_12_6_G_31_8	0.09	0.54	0.09	0.55
T_13_4_C_11_3	T_13_4	Sensitive	TRUE	Sensitive	C_11_3	Creative	Reliable-Creative	0.000329706	G_25_3	Acetylcholine biosynthesis	G_33_15	TRUE	Creative	ERK-Neurodevelopment	Self-awareness		T_13_4_C_11_3	G_25_3	G_33_15	1	T_13_4_C_11_3	0.97	0.05	T_13_4_G_25_3	0.28	0.5	C_11_3_G_33_15	0.97	0.23	0.97	0.5
T_13_4_C_11_3	T_13_4	Sensitive	TRUE	Sensitive	C_11_3	Creative	Reliable-Creative	0.000329706	G_25_3	Acetylcholine biosynthesis	G_9_8	TRUE	Creative	Neuroregulation	Self-awareness		T_13_4_C_11_3	G_25_3	G_9_8	1	T_13_4_C_11_3	0.97	0.05	T_13_4_G_25_3	0.28	0.5	C_11_3_G_9_8	0.97	0.12	0.97	0.5
T_13_4_C_12_7	T_13_4	Sensitive	TRUE	Sensitive	C_12_7	Creative	Reliable-Creative	3.01645e-05	G_25_3	Acetylcholine biosynthesis	G_7_3	TRUE	Creative	Neurogenesis	Emotional-reactivity		T_13_4_C_12_7	G_25_3	G_7_3	1	T_13_4_C_12_7	0.9	0.05	T_13_4_G_25_3	0.28	0.5	C_12_7_G_7_3	0.9	0.36	0.9	0.5
T_13_4_C_12_7	T_13_4	Sensitive	TRUE	Sensitive	C_12_7	Creative	Reliable-Creative	3.01645e-05	G_25_3	Acetylcholine biosynthesis	G_12_1	TRUE	Creative	Episodic learning	Self-awareness		T_13_4_C_12_7	G_25_3	G_12_1	1	T_13_4_C_12_7	0.9	0.05	T_13_4_G_25_3	0.28	0.5	C_12_7_G_12_1	0.9	0.06	0.9	0.5
T_13_4_C_12_7	T_13_4	Sensitive	TRUE	Sensitive	C_12_7	Creative	Reliable-Creative	3.01645e-05	G_25_3	Acetylcholine biosynthesis	G_33_15	TRUE	Creative	ERK-Neurodevelopment	Self-awareness		T_13_4_C_12_7	G_25_3	G_33_15	1	T_13_4_C_12_7	0.9	0.05	T_13_4_G_25_3	0.28	0.5	C_12_7_G_33_15	0.9	0.23	0.9	0.5
T_13_4_C_12_7	T_13_4	Sensitive	TRUE	Sensitive	C_12_7	Creative	Reliable-Creative	3.01645e-05	G_25_3	Acetylcholine biosynthesis	G_19_5	TRUE	Creative	DARPP320-Neuroplasticity	Self-awareness		T_13_4_C_12_7	G_25_3	G_19_5	1	T_13_4_C_12_7	0.9	0.05	T_13_4_G_25_3	0.28	0.5	C_12_7_G_19_5	0.9	0.22	0.9	0.5
T_13_4_C_3_3	T_13_4	Sensitive	TRUE	Sensitive	C_3_3	Creative	Reliable-Creative	4.13338e-06	G_25_3	Acetylcholine biosynthesis	G_9_8	TRUE	Creative	Neuroregulation	Self-awareness		T_13_4_C_3_3	G_25_3	G_9_8	1	T_13_4_C_3_3	0.92	0.05	T_13_4_G_25_3	0.28	0.5	C_3_3_G_9_8	0.92	0.12	0.92	0.5
T_6_4_C_10_8	T_6_4	Antisocial	TRUE	Antisocial	C_10_8	Apathetic	Emotional-Unreliable	2.14828e-05	G_14_12	Ras-based stress memory	G_19_9	TRUE	Apathetic	Aurora-B	Emotional-reactivity		T_6_4_C_10_8	G_14_12	G_19_9	3	T_6_4_C_10_8	0.07	0.79	T_6_4_G_14_12	0.120482	0.19	C_10_8_G_19_9	0.1	0.79	0.120482	0.79
T_13_4_C_3_3	T_13_4	Sensitive	TRUE	Sensitive	C_3_3	Creative	Reliable-Creative	4.13338e-06	G_25_3	Acetylcholine biosynthesis	G_20_2	TRUE	Creative	Akt-Neuroprotection	Self-awareness		T_13_4_C_3_3	G_25_3	G_20_2	1	T_13_4_C_3_3	0.92	0.05	T_13_4_G_25_3	0.28	0.5	C_3_3_G_20_2	0.92	0.12	0.92	0.5
T_13_4_C_3_3	T_13_4	Sensitive	TRUE	Sensitive	C_3_3	Creative	Reliable-Creative	4.13338e-06	G_25_3	Acetylcholine biosynthesis	G_19_5	TRUE	Creative	DARPP320-Neuroplasticity	Self-awareness		T_13_4_C_3_3	G_25_3	G_19_5	1	T_13_4_C_3_3	0.92	0.05	T_13_4_G_25_3	0.28	0.5	C_3_3_G_19_5	0.92	0.22	0.92	0.5
T_13_4_C_3_3	T_13_4	Sensitive	TRUE	Sensitive	C_3_3	Creative	Reliable-Creative	4.13338e-06	G_25_3	Acetylcholine biosynthesis	G_12_1	TRUE	Creative	Episodic learning	Self-awareness		T_13_4_C_3_3	G_25_3	G_12_1	1	T_13_4_C_3_3	0.92	0.05	T_13_4_G_25_3	0.28	0.5	C_3_3_G_12_1	0.92	0.06	0.92	0.5
T_13_4_C_3_3	T_13_4	Sensitive	TRUE	Sensitive	C_3_3	Creative	Reliable-Creative	4.13338e-06	G_25_3	Acetylcholine biosynthesis	G_33_15	TRUE	Creative	ERK-Neurodevelopment	Self-awareness		T_13_4_C_3_3	G_25_3	G_33_15	1	T_13_4_C_3_3	0.92	0.05	T_13_4_G_25_3	0.28	0.5	C_3_3_G_33_15	0.92	0.23	0.92	0.5
T_13_4_C_3_3	T_13_4	Sensitive	TRUE	Sensitive	C_3_3	Creative	Reliable-Creative	4.13338e-06	G_25_3	Acetylcholine biosynthesis	G_7_3	TRUE	Creative	Neurogenesis	Emotional-reactivity		T_13_4_C_3_3	G_25_3	G_7_3	1	T_13_4_C_3_3	0.92	0.05	T_13_4_G_25_3	0.28	0.5	C_3_3_G_7_3	0.92	0.36	0.92	0.5
T_13_4_C_4_3	T_13_4	Sensitive	TRUE	Sensitive	C_4_3	Creative	Reliable-Creative	0.000110892	G_25_3	Acetylcholine biosynthesis	G_33_15	TRUE	Creative	ERK-Neurodevelopment	Self-awareness		T_13_4_C_4_3	G_25_3	G_33_15	1	T_13_4_C_4_3	0.97	0.05	T_13_4_G_25_3	0.28	0.5	C_4_3_G_33_15	0.97	0.23	0.97	0.5
T_13_4_C_4_3	T_13_4	Sensitive	TRUE	Sensitive	C_4_3	Creative	Reliable-Creative	0.000110892	G_25_3	Acetylcholine biosynthesis	G_9_8	TRUE	Creative	Neuroregulation	Self-awareness		T_13_4_C_4_3	G_25_3	G_9_8	1	T_13_4_C_4_3	0.97	0.05	T_13_4_G_25_3	0.28	0.5	C_4_3_G_9_8	0.97	0.12	0.97	0.5
T_13_4_C_4_3	T_13_4	Sensitive	TRUE	Sensitive	C_4_3	Creative	Reliable-Creative	0.000110892	G_25_3	Acetylcholine biosynthesis	G_12_1	TRUE	Creative	Episodic learning	Self-awareness		T_13_4_C_4_3	G_25_3	G_12_1	1	T_13_4_C_4_3	0.97	0.05	T_13_4_G_25_3	0.28	0.5	C_4_3_G_12_1	0.97	0.06	0.97	0.5
T_13_4_C_4_3	T_13_4	Sensitive	TRUE	Sensitive	C_4_3	Creative	Reliable-Creative	0.000110892	G_25_3	Acetylcholine biosynthesis	G_7_3	TRUE	Creative	Neurogenesis	Emotional-reactivity		T_13_4_C_4_3	G_25_3	G_7_3	1	T_13_4_C_4_3	0.97	0.05	T_13_4_G_25_3	0.28	0.5	C_4_3_G_7_3	0.97	0.36	0.97	0.5
T_13_4_C_4_3	T_13_4	Sensitive	TRUE	Sensitive	C_4_3	Creative	Reliable-Creative	0.000110892	G_25_3	Acetylcholine biosynthesis	G_20_2	TRUE	Creative	Akt-Neuroprotection	Self-awareness		T_13_4_C_4_3	G_25_3	G_20_2	1	T_13_4_C_4_3	0.97	0.05	T_13_4_G_25_3	0.28	0.5	C_4_3_G_20_2	0.97	0.12	0.97	0.5
T_13_4_C_5_5	T_13_4	Sensitive	TRUE	Sensitive	C_5_5	Creative	Reliable-Creative	0.000126225	G_25_3	Acetylcholine biosynthesis	G_7_3	TRUE	Creative	Neurogenesis	Emotional-reactivity		T_13_4_C_5_5	G_25_3	G_7_3	1	T_13_4_C_5_5	1	0.05	T_13_4_G_25_3	0.28	0.5	C_5_5_G_7_3	1	0.36	1	0.5
T_13_4_C_5_5	T_13_4	Sensitive	TRUE	Sensitive	C_5_5	Creative	Reliable-Creative	0.000126225	G_25_3	Acetylcholine biosynthesis	G_20_2	TRUE	Creative	Akt-Neuroprotection	Self-awareness		T_13_4_C_5_5	G_25_3	G_20_2	1	T_13_4_C_5_5	1	0.05	T_13_4_G_25_3	0.28	0.5	C_5_5_G_20_2	1	0.12	1	0.5
T_13_4_C_5_5	T_13_4	Sensitive	TRUE	Sensitive	C_5_5	Creative	Reliable-Creative	0.000126225	G_25_3	Acetylcholine biosynthesis	G_12_1	TRUE	Creative	Episodic learning	Self-awareness		T_13_4_C_5_5	G_25_3	G_12_1	1	T_13_4_C_5_5	1	0.05	T_13_4_G_25_3	0.28	0.5	C_5_5_G_12_1	1	0.06	1	0.5
T_13_4_C_5_5	T_13_4	Sensitive	TRUE	Sensitive	C_5_5	Creative	Reliable-Creative	0.000126225	G_25_3	Acetylcholine biosynthesis	G_33_15	TRUE	Creative	ERK-Neurodevelopment	Self-awareness		T_13_4_C_5_5	G_25_3	G_33_15	1	T_13_4_C_5_5	1	0.05	T_13_4_G_25_3	0.28	0.5	C_5_5_G_33_15	1	0.23	1	0.5
T_13_4_C_5_5	T_13_4	Sensitive	TRUE	Sensitive	C_5_5	Creative	Reliable-Creative	0.000126225	G_25_3	Acetylcholine biosynthesis	G_19_5	TRUE	Creative	DARPP320-Neuroplasticity	Self-awareness		T_13_4_C_5_5	G_25_3	G_19_5	1	T_13_4_C_5_5	1	0.05	T_13_4_G_25_3	0.28	0.5	C_5_5_G_19_5	1	0.22	1	0.5
T_13_4_C_6_1	T_13_4	Sensitive	TRUE	Sensitive	C_6_1	Creative	Reliable-Creative	0.000220554	G_25_3	Acetylcholine biosynthesis	G_33_15	TRUE	Creative	ERK-Neurodevelopment	Self-awareness		T_13_4_C_6_1	G_25_3	G_33_15	1	T_13_4_C_6_1	1	0.05	T_13_4_G_25_3	0.28	0.5	C_6_1_G_33_15	1	0.23	1	0.5
T_6_4_C_10_8	T_6_4	Antisocial	TRUE	Antisocial	C_10_8	Apathetic	Emotional-Unreliable	2.14828e-05	G_36_18	brain-RNA-biogenesis	G_19_9	TRUE	Apathetic	Aurora-B	Emotional-reactivity		T_6_4_C_10_8	G_36_18	G_19_9	3	T_6_4_C_10_8	0.07	0.79	T_6_4_G_36_18	0.07	0.263158	C_10_8_G_19_9	0.1	0.79	0.1	0.79
T_13_4_C_7_2	T_13_4	Sensitive	TRUE	Sensitive	C_7_2	Creative	Reliable-Creative	0.000250597	G_25_3	Acetylcholine biosynthesis	G_33_15	TRUE	Creative	ERK-Neurodevelopment	Self-awareness		T_13_4_C_7_2	G_25_3	G_33_15	1	T_13_4_C_7_2	0.98	0.05	T_13_4_G_25_3	0.28	0.5	C_7_2_G_33_15	0.98	0.23	0.98	0.5
T_13_7_C_9_5	T_13_7	Sensitive	TRUE	Sensitive	C_9_5	Dependent	Emotional-Unreliable	0.000147944	G_39_21	RGS negative emotionality	G_5_1	TRUE	Dependent	CDK neuroplasticity	Emotional-reactivity		T_13_7_C_9_5	G_39_21	G_5_1	3	T_13_7_C_9_5	0.24	0.26	T_13_7_G_39_21	0.24	0.0714286	C_9_5_G_5_1	0.17	0.4	0.24	0.4
T_13_9_C_11_10	T_13_9	Sensitive	TRUE	Sensitive	C_11_10	Apathetic	Emotional-Unreliable	0.000193936	G_31_8	Neurotrophin	G_36_29	TRUE	Apathetic	Electron transport	Emotional-reactivity		T_13_9_C_11_10	G_31_8	G_36_29	3	T_13_9_C_11_10	0.03	0.5	T_13_9_G_31_8	0.0925926	0.537037	C_11_10_G_36_29	0.08	0.5	0.0925926	0.537037
T_13_9_C_11_10	T_13_9	Sensitive	TRUE	Sensitive	C_11_10	Apathetic	Emotional-Unreliable	0.000193936	G_38_23	sensory sensitivity	G_36_29	TRUE	Apathetic	Electron transport	Emotional-reactivity		T_13_9_C_11_10	G_38_23	G_36_29	3	T_13_9_C_11_10	0.03	0.5	T_13_9_G_38_23	0.0512821	0.487179	C_11_10_G_36_29	0.08	0.5	0.08	0.5
T_13_9_C_11_10	T_13_9	Sensitive	TRUE	Sensitive	C_11_10	Apathetic	Emotional-Unreliable	0.000193936	G_7_2	GPCR dysregulation	G_36_29	TRUE	Apathetic	Electron transport	Emotional-reactivity		T_13_9_C_11_10	G_7_2	G_36_29	3	T_13_9_C_11_10	0.03	0.5	T_13_9_G_7_2	0.0947867	0.48	C_11_10_G_36_29	0.08	0.5	0.0947867	0.5
T_13_9_C_11_10	T_13_9	Sensitive	TRUE	Sensitive	C_11_10	Apathetic	Emotional-Unreliable	0.000193936	G_7_3	Neurogenesis	G_36_29	TRUE	Apathetic	Electron transport	Emotional-reactivity		T_13_9_C_11_10	G_7_3	G_36_29	3	T_13_9_C_11_10	0.03	0.5	T_13_9_G_7_3	0.165414	0.48	C_11_10_G_36_29	0.08	0.5	0.165414	0.5
T_13_9_C_14_5	T_13_9	Sensitive	TRUE	Sensitive	C_14_5	Dependent	Emotional-Unreliable	0.000221901	G_31_8	Neurotrophin	G_7_7	TRUE	Dependent	Olfaction	Emotional-reactivity		T_13_9_C_14_5	G_31_8	G_7_7	3	T_13_9_C_14_5	0.02	0.48	T_13_9_G_31_8	0.0925926	0.537037	C_14_5_G_7_7	0.03	0.29	0.0925926	0.537037
T_13_9_C_14_5	T_13_9	Sensitive	TRUE	Sensitive	C_14_5	Dependent	Emotional-Unreliable	0.000221901	G_31_8	Neurotrophin	G_28_15	TRUE	Dependent	Histone methylation	Emotional-reactivity		T_13_9_C_14_5	G_31_8	G_28_15	3	T_13_9_C_14_5	0.02	0.48	T_13_9_G_31_8	0.0925926	0.537037	C_14_5_G_28_15	0.08	0.38	0.0925926	0.537037
T_13_9_C_14_5	T_13_9	Sensitive	TRUE	Sensitive	C_14_5	Dependent	Emotional-Unreliable	0.000221901	G_38_23	sensory sensitivity	G_7_7	TRUE	Dependent	Olfaction	Emotional-reactivity		T_13_9_C_14_5	G_38_23	G_7_7	3	T_13_9_C_14_5	0.02	0.48	T_13_9_G_38_23	0.0512821	0.487179	C_14_5_G_7_7	0.03	0.29	0.0512821	0.487179
T_13_9_C_14_5	T_13_9	Sensitive	TRUE	Sensitive	C_14_5	Dependent	Emotional-Unreliable	0.000221901	G_38_23	sensory sensitivity	G_28_15	TRUE	Dependent	Histone methylation	Emotional-reactivity		T_13_9_C_14_5	G_38_23	G_28_15	3	T_13_9_C_14_5	0.02	0.48	T_13_9_G_38_23	0.0512821	0.487179	C_14_5_G_28_15	0.08	0.38	0.08	0.487179
T_13_9_C_14_5	T_13_9	Sensitive	TRUE	Sensitive	C_14_5	Dependent	Emotional-Unreliable	0.000221901	G_7_2	GPCR dysregulation	G_7_7	TRUE	Dependent	Olfaction	Emotional-reactivity		T_13_9_C_14_5	G_7_2	G_7_7	3	T_13_9_C_14_5	0.02	0.48	T_13_9_G_7_2	0.0947867	0.48	C_14_5_G_7_7	0.03	0.29	0.0947867	0.48
T_13_9_C_14_5	T_13_9	Sensitive	TRUE	Sensitive	C_14_5	Dependent	Emotional-Unreliable	0.000221901	G_7_2	GPCR dysregulation	G_28_15	TRUE	Dependent	Histone methylation	Emotional-reactivity		T_13_9_C_14_5	G_7_2	G_28_15	3	T_13_9_C_14_5	0.02	0.48	T_13_9_G_7_2	0.0947867	0.48	C_14_5_G_28_15	0.08	0.38	0.0947867	0.48
T_13_9_C_14_5	T_13_9	Sensitive	TRUE	Sensitive	C_14_5	Dependent	Emotional-Unreliable	0.000221901	G_7_3	Neurogenesis	G_7_7	TRUE	Dependent	Olfaction	Emotional-reactivity		T_13_9_C_14_5	G_7_3	G_7_7	3	T_13_9_C_14_5	0.02	0.48	T_13_9_G_7_3	0.165414	0.48	C_14_5_G_7_7	0.03	0.29	0.165414	0.48
T_13_9_C_14_5	T_13_9	Sensitive	TRUE	Sensitive	C_14_5	Dependent	Emotional-Unreliable	0.000221901	G_7_3	Neurogenesis	G_28_15	TRUE	Dependent	Histone methylation	Emotional-reactivity		T_13_9_C_14_5	G_7_3	G_28_15	3	T_13_9_C_14_5	0.02	0.48	T_13_9_G_7_3	0.165414	0.48	C_14_5_G_28_15	0.08	0.38	0.165414	0.48
T_13_9_C_15_13	T_13_9	Sensitive	TRUE	Sensitive	C_15_13	Dependent	Emotional-Unreliable	1.5516e-07	G_31_8	Neurotrophin	G_5_1	TRUE	Dependent	CDK neuroplasticity	Emotional-reactivity		T_13_9_C_15_13	G_31_8	G_5_1	3	T_13_9_C_15_13	0.02	0.79	T_13_9_G_31_8	0.0925926	0.537037	C_15_13_G_5_1	0.17	0.79	0.17	0.79
T_13_9_C_15_13	T_13_9	Sensitive	TRUE	Sensitive	C_15_13	Dependent	Emotional-Unreliable	1.5516e-07	G_31_8	Neurotrophin	G_28_15	TRUE	Dependent	Histone methylation	Emotional-reactivity		T_13_9_C_15_13	G_31_8	G_28_15	3	T_13_9_C_15_13	0.02	0.79	T_13_9_G_31_8	0.0925926	0.537037	C_15_13_G_28_15	0.08	0.79	0.0925926	0.79
T_13_9_C_15_13	T_13_9	Sensitive	TRUE	Sensitive	C_15_13	Dependent	Emotional-Unreliable	1.5516e-07	G_31_8	Neurotrophin	G_31_8	TRUE	Dependent	Neurotrophin	Emotional-reactivity		T_13_9_C_15_13	G_31_8	G_31_8	3	T_13_9_C_15_13	0.02	0.79	T_13_9_G_31_8	0.0925926	0.537037	C_15_13_G_31_8	0.09	0.79	0.0925926	0.79
T_13_9_C_15_13	T_13_9	Sensitive	TRUE	Sensitive	C_15_13	Dependent	Emotional-Unreliable	1.5516e-07	G_38_23	sensory sensitivity	G_5_1	TRUE	Dependent	CDK neuroplasticity	Emotional-reactivity		T_13_9_C_15_13	G_38_23	G_5_1	3	T_13_9_C_15_13	0.02	0.79	T_13_9_G_38_23	0.0512821	0.487179	C_15_13_G_5_1	0.17	0.79	0.17	0.79
T_13_9_C_15_13	T_13_9	Sensitive	TRUE	Sensitive	C_15_13	Dependent	Emotional-Unreliable	1.5516e-07	G_38_23	sensory sensitivity	G_28_15	TRUE	Dependent	Histone methylation	Emotional-reactivity		T_13_9_C_15_13	G_38_23	G_28_15	3	T_13_9_C_15_13	0.02	0.79	T_13_9_G_38_23	0.0512821	0.487179	C_15_13_G_28_15	0.08	0.79	0.08	0.79
T_13_9_C_15_13	T_13_9	Sensitive	TRUE	Sensitive	C_15_13	Dependent	Emotional-Unreliable	1.5516e-07	G_38_23	sensory sensitivity	G_31_8	TRUE	Dependent	Neurotrophin	Emotional-reactivity		T_13_9_C_15_13	G_38_23	G_31_8	3	T_13_9_C_15_13	0.02	0.79	T_13_9_G_38_23	0.0512821	0.487179	C_15_13_G_31_8	0.09	0.79	0.09	0.79
T_13_9_C_15_13	T_13_9	Sensitive	TRUE	Sensitive	C_15_13	Dependent	Emotional-Unreliable	1.5516e-07	G_7_2	GPCR dysregulation	G_5_1	TRUE	Dependent	CDK neuroplasticity	Emotional-reactivity		T_13_9_C_15_13	G_7_2	G_5_1	3	T_13_9_C_15_13	0.02	0.79	T_13_9_G_7_2	0.0947867	0.48	C_15_13_G_5_1	0.17	0.79	0.17	0.79
T_13_9_C_15_13	T_13_9	Sensitive	TRUE	Sensitive	C_15_13	Dependent	Emotional-Unreliable	1.5516e-07	G_7_2	GPCR dysregulation	G_28_15	TRUE	Dependent	Histone methylation	Emotional-reactivity		T_13_9_C_15_13	G_7_2	G_28_15	3	T_13_9_C_15_13	0.02	0.79	T_13_9_G_7_2	0.0947867	0.48	C_15_13_G_28_15	0.08	0.79	0.0947867	0.79
T_13_9_C_15_13	T_13_9	Sensitive	TRUE	Sensitive	C_15_13	Dependent	Emotional-Unreliable	1.5516e-07	G_7_2	GPCR dysregulation	G_31_8	TRUE	Dependent	Neurotrophin	Emotional-reactivity		T_13_9_C_15_13	G_7_2	G_31_8	3	T_13_9_C_15_13	0.02	0.79	T_13_9_G_7_2	0.0947867	0.48	C_15_13_G_31_8	0.09	0.79	0.0947867	0.79
T_13_9_C_15_13	T_13_9	Sensitive	TRUE	Sensitive	C_15_13	Dependent	Emotional-Unreliable	1.5516e-07	G_7_3	Neurogenesis	G_5_1	TRUE	Dependent	CDK neuroplasticity	Emotional-reactivity		T_13_9_C_15_13	G_7_3	G_5_1	3	T_13_9_C_15_13	0.02	0.79	T_13_9_G_7_3	0.165414	0.48	C_15_13_G_5_1	0.17	0.79	0.17	0.79
T_13_9_C_15_13	T_13_9	Sensitive	TRUE	Sensitive	C_15_13	Dependent	Emotional-Unreliable	1.5516e-07	G_7_3	Neurogenesis	G_28_15	TRUE	Dependent	Histone methylation	Emotional-reactivity		T_13_9_C_15_13	G_7_3	G_28_15	3	T_13_9_C_15_13	0.02	0.79	T_13_9_G_7_3	0.165414	0.48	C_15_13_G_28_15	0.08	0.79	0.165414	0.79
T_13_9_C_15_13	T_13_9	Sensitive	TRUE	Sensitive	C_15_13	Dependent	Emotional-Unreliable	1.5516e-07	G_7_3	Neurogenesis	G_31_8	TRUE	Dependent	Neurotrophin	Emotional-reactivity		T_13_9_C_15_13	G_7_3	G_31_8	3	T_13_9_C_15_13	0.02	0.79	T_13_9_G_7_3	0.165414	0.48	C_15_13_G_31_8	0.09	0.79	0.165414	0.79
T_14_5_C_10_8	T_14_5	Antisocial	TRUE	Antisocial	C_10_8	Apathetic	Emotional-Unreliable	0.000260297	G_7_7	Olfaction	G_19_9	TRUE	Apathetic	Aurora-B	Emotional-reactivity		T_14_5_C_10_8	G_7_7	G_19_9	3	T_14_5_C_10_8	0	0.79	T_14_5_G_7_7	0.0344828	0.41	C_10_8_G_19_9	0.1	0.79	0.1	0.79
T_13_9_C_3_2	T_13_9	Sensitive	TRUE	Sensitive	C_3_2	Apathetic	Emotional-Unreliable	1.41472e-08	G_31_8	Neurotrophin	G_7_2	TRUE	Apathetic	GPCR dysregulation	Emotional-reactivity		T_13_9_C_3_2	G_31_8	G_7_2	3	T_13_9_C_3_2	0.02	1	T_13_9_G_31_8	0.0925926	0.537037	C_3_2_G_7_2	0.09	1	0.0925926	1
T_3_3_C_6_3	T_3_3	Sensitive	TRUE	Sensitive	C_6_3	Dependent	Emotional-Unreliable	2.85327e-14	G_7_2	GPCR dysregulation	G_22_6	TRUE	Dependent	Blood-brain barrier	Emotional-reactivity		T_3_3_C_6_3	G_7_2	G_22_6	3	T_3_3_C_6_3	0.01	0.38	T_3_3_G_7_2	0.0947867	0.38	C_6_3_G_22_6	0.08	0.32	0.0947867	0.38
T_13_9_C_3_2	T_13_9	Sensitive	TRUE	Sensitive	C_3_2	Apathetic	Emotional-Unreliable	1.41472e-08	G_38_23	sensory sensitivity	G_7_2	TRUE	Apathetic	GPCR dysregulation	Emotional-reactivity		T_13_9_C_3_2	G_38_23	G_7_2	3	T_13_9_C_3_2	0.02	1	T_13_9_G_38_23	0.0512821	0.487179	C_3_2_G_7_2	0.09	1	0.09	1
T_3_3_C_6_3	T_3_3	Sensitive	TRUE	Sensitive	C_6_3	Dependent	Emotional-Unreliable	2.85327e-14	G_31_8	Neurotrophin	G_22_6	TRUE	Dependent	Blood-brain barrier	Emotional-reactivity		T_3_3_C_6_3	G_31_8	G_22_6	3	T_3_3_C_6_3	0.01	0.38	T_3_3_G_31_8	0.0925926	0.537037	C_6_3_G_22_6	0.08	0.32	0.0925926	0.537037
T_13_9_C_3_2	T_13_9	Sensitive	TRUE	Sensitive	C_3_2	Apathetic	Emotional-Unreliable	1.41472e-08	G_7_2	GPCR dysregulation	G_7_2	TRUE	Apathetic	GPCR dysregulation	Emotional-reactivity		T_13_9_C_3_2	G_7_2	G_7_2	3	T_13_9_C_3_2	0.02	1	T_13_9_G_7_2	0.0947867	0.48	C_3_2_G_7_2	0.09	1	0.0947867	1
T_3_3_C_6_3	T_3_3	Sensitive	TRUE	Sensitive	C_6_3	Dependent	Emotional-Unreliable	2.85327e-14	G_13_3	ERK-conditioned impulsivity	G_22_6	TRUE	Dependent	Blood-brain barrier	Emotional-reactivity		T_3_3_C_6_3	G_13_3	G_22_6	3	T_3_3_C_6_3	0.01	0.38	T_3_3_G_13_3	0.0315789	0.38	C_6_3_G_22_6	0.08	0.32	0.08	0.38
T_13_9_C_3_2	T_13_9	Sensitive	TRUE	Sensitive	C_3_2	Apathetic	Emotional-Unreliable	1.41472e-08	G_7_3	Neurogenesis	G_7_2	TRUE	Apathetic	GPCR dysregulation	Emotional-reactivity		T_13_9_C_3_2	G_7_3	G_7_2	3	T_13_9_C_3_2	0.02	1	T_13_9_G_7_3	0.165414	0.48	C_3_2_G_7_2	0.09	1	0.165414	1
T_13_9_C_4_2	T_13_9	Sensitive	TRUE	Sensitive	C_4_2	Dependent	Emotional-Unreliable	1.64888e-07	G_31_8	Neurotrophin	G_28_15	TRUE	Dependent	Histone methylation	Emotional-reactivity		T_13_9_C_4_2	G_31_8	G_28_15	3	T_13_9_C_4_2	0.02	0.48	T_13_9_G_31_8	0.0925926	0.537037	C_4_2_G_28_15	0.08	0.45	0.0925926	0.537037
T_13_9_C_4_2	T_13_9	Sensitive	TRUE	Sensitive	C_4_2	Dependent	Emotional-Unreliable	1.64888e-07	G_31_8	Neurotrophin	G_31_8	TRUE	Dependent	Neurotrophin	Emotional-reactivity		T_13_9_C_4_2	G_31_8	G_31_8	3	T_13_9_C_4_2	0.02	0.48	T_13_9_G_31_8	0.0925926	0.537037	C_4_2_G_31_8	0.09	0.54	0.0925926	0.54
T_3_3_C_6_3	T_3_3	Sensitive	TRUE	Sensitive	C_6_3	Dependent	Emotional-Unreliable	2.85327e-14	G_38_38	ion permeability	G_22_6	TRUE	Dependent	Blood-brain barrier	Emotional-reactivity		T_3_3_C_6_3	G_38_38	G_22_6	3	T_3_3_C_6_3	0.01	0.38	T_3_3_G_38_38	0.01	0.38	C_6_3_G_22_6	0.08	0.32	0.08	0.38
T_13_9_C_4_2	T_13_9	Sensitive	TRUE	Sensitive	C_4_2	Dependent	Emotional-Unreliable	1.64888e-07	G_31_8	Neurotrophin	G_5_1	TRUE	Dependent	CDK neuroplasticity	Emotional-reactivity		T_13_9_C_4_2	G_31_8	G_5_1	3	T_13_9_C_4_2	0.02	0.48	T_13_9_G_31_8	0.0925926	0.537037	C_4_2_G_5_1	0.17	0.45	0.17	0.537037
T_13_9_C_4_2	T_13_9	Sensitive	TRUE	Sensitive	C_4_2	Dependent	Emotional-Unreliable	1.64888e-07	G_38_23	sensory sensitivity	G_28_15	TRUE	Dependent	Histone methylation	Emotional-reactivity		T_13_9_C_4_2	G_38_23	G_28_15	3	T_13_9_C_4_2	0.02	0.48	T_13_9_G_38_23	0.0512821	0.487179	C_4_2_G_28_15	0.08	0.45	0.08	0.487179
T_13_9_C_4_2	T_13_9	Sensitive	TRUE	Sensitive	C_4_2	Dependent	Emotional-Unreliable	1.64888e-07	G_38_23	sensory sensitivity	G_31_8	TRUE	Dependent	Neurotrophin	Emotional-reactivity		T_13_9_C_4_2	G_38_23	G_31_8	3	T_13_9_C_4_2	0.02	0.48	T_13_9_G_38_23	0.0512821	0.487179	C_4_2_G_31_8	0.09	0.54	0.09	0.54
T_3_3_C_6_3	T_3_3	Sensitive	TRUE	Sensitive	C_6_3	Dependent	Emotional-Unreliable	2.85327e-14	G_41_33	GPCR neuroplasticity	G_22_6	TRUE	Dependent	Blood-brain barrier	Emotional-reactivity		T_3_3_C_6_3	G_41_33	G_22_6	3	T_3_3_C_6_3	0.01	0.38	T_3_3_G_41_33	0.107143	0.38	C_6_3_G_22_6	0.08	0.32	0.107143	0.38
T_13_9_C_4_2	T_13_9	Sensitive	TRUE	Sensitive	C_4_2	Dependent	Emotional-Unreliable	1.64888e-07	G_38_23	sensory sensitivity	G_5_1	TRUE	Dependent	CDK neuroplasticity	Emotional-reactivity		T_13_9_C_4_2	G_38_23	G_5_1	3	T_13_9_C_4_2	0.02	0.48	T_13_9_G_38_23	0.0512821	0.487179	C_4_2_G_5_1	0.17	0.45	0.17	0.487179
T_13_9_C_4_2	T_13_9	Sensitive	TRUE	Sensitive	C_4_2	Dependent	Emotional-Unreliable	1.64888e-07	G_7_2	GPCR dysregulation	G_28_15	TRUE	Dependent	Histone methylation	Emotional-reactivity		T_13_9_C_4_2	G_7_2	G_28_15	3	T_13_9_C_4_2	0.02	0.48	T_13_9_G_7_2	0.0947867	0.48	C_4_2_G_28_15	0.08	0.45	0.0947867	0.48
T_13_9_C_4_2	T_13_9	Sensitive	TRUE	Sensitive	C_4_2	Dependent	Emotional-Unreliable	1.64888e-07	G_7_2	GPCR dysregulation	G_31_8	TRUE	Dependent	Neurotrophin	Emotional-reactivity		T_13_9_C_4_2	G_7_2	G_31_8	3	T_13_9_C_4_2	0.02	0.48	T_13_9_G_7_2	0.0947867	0.48	C_4_2_G_31_8	0.09	0.54	0.0947867	0.54
T_3_3_C_6_3	T_3_3	Sensitive	TRUE	Sensitive	C_6_3	Dependent	Emotional-Unreliable	2.85327e-14	G_21_16	Acetylcholine biosynthesis	G_22_6	TRUE	Dependent	Blood-brain barrier	Emotional-reactivity		T_3_3_C_6_3	G_21_16	G_22_6	3	T_3_3_C_6_3	0.01	0.38	T_3_3_G_21_16	0.135135	0.38	C_6_3_G_22_6	0.08	0.32	0.135135	0.38
T_13_9_C_4_2	T_13_9	Sensitive	TRUE	Sensitive	C_4_2	Dependent	Emotional-Unreliable	1.64888e-07	G_7_2	GPCR dysregulation	G_5_1	TRUE	Dependent	CDK neuroplasticity	Emotional-reactivity		T_13_9_C_4_2	G_7_2	G_5_1	3	T_13_9_C_4_2	0.02	0.48	T_13_9_G_7_2	0.0947867	0.48	C_4_2_G_5_1	0.17	0.45	0.17	0.48
T_13_9_C_4_2	T_13_9	Sensitive	TRUE	Sensitive	C_4_2	Dependent	Emotional-Unreliable	1.64888e-07	G_7_3	Neurogenesis	G_28_15	TRUE	Dependent	Histone methylation	Emotional-reactivity		T_13_9_C_4_2	G_7_3	G_28_15	3	T_13_9_C_4_2	0.02	0.48	T_13_9_G_7_3	0.165414	0.48	C_4_2_G_28_15	0.08	0.45	0.165414	0.48
T_13_9_C_4_2	T_13_9	Sensitive	TRUE	Sensitive	C_4_2	Dependent	Emotional-Unreliable	1.64888e-07	G_7_3	Neurogenesis	G_31_8	TRUE	Dependent	Neurotrophin	Emotional-reactivity		T_13_9_C_4_2	G_7_3	G_31_8	3	T_13_9_C_4_2	0.02	0.48	T_13_9_G_7_3	0.165414	0.48	C_4_2_G_31_8	0.09	0.54	0.165414	0.54
T_3_3_C_6_3	T_3_3	Sensitive	TRUE	Sensitive	C_6_3	Dependent	Emotional-Unreliable	2.85327e-14	G_9_2	serotonin-cytokine interaction	G_22_6	TRUE	Dependent	Blood-brain barrier	Emotional-reactivity		T_3_3_C_6_3	G_9_2	G_22_6	3	T_3_3_C_6_3	0.01	0.38	T_3_3_G_9_2	0.0428571	0.38	C_6_3_G_22_6	0.08	0.32	0.08	0.38
T_13_9_C_4_2	T_13_9	Sensitive	TRUE	Sensitive	C_4_2	Dependent	Emotional-Unreliable	1.64888e-07	G_7_3	Neurogenesis	G_5_1	TRUE	Dependent	CDK neuroplasticity	Emotional-reactivity		T_13_9_C_4_2	G_7_3	G_5_1	3	T_13_9_C_4_2	0.02	0.48	T_13_9_G_7_3	0.165414	0.48	C_4_2_G_5_1	0.17	0.45	0.17	0.48
T_13_9_C_5_3	T_13_9	Sensitive	TRUE	Sensitive	C_5_3	Dependent	Emotional-Unreliable	8.7758e-07	G_31_8	Neurotrophin	G_5_1	TRUE	Dependent	CDK neuroplasticity	Emotional-reactivity		T_13_9_C_5_3	G_31_8	G_5_1	3	T_13_9_C_5_3	0.02	0.48	T_13_9_G_31_8	0.0925926	0.537037	C_5_3_G_5_1	0.17	0.4	0.17	0.537037
T_13_9_C_5_3	T_13_9	Sensitive	TRUE	Sensitive	C_5_3	Dependent	Emotional-Unreliable	8.7758e-07	G_38_23	sensory sensitivity	G_5_1	TRUE	Dependent	CDK neuroplasticity	Emotional-reactivity		T_13_9_C_5_3	G_38_23	G_5_1	3	T_13_9_C_5_3	0.02	0.48	T_13_9_G_38_23	0.0512821	0.487179	C_5_3_G_5_1	0.17	0.4	0.17	0.487179
T_13_9_C_5_3	T_13_9	Sensitive	TRUE	Sensitive	C_5_3	Dependent	Emotional-Unreliable	8.7758e-07	G_7_2	GPCR dysregulation	G_5_1	TRUE	Dependent	CDK neuroplasticity	Emotional-reactivity		T_13_9_C_5_3	G_7_2	G_5_1	3	T_13_9_C_5_3	0.02	0.48	T_13_9_G_7_2	0.0947867	0.48	C_5_3_G_5_1	0.17	0.4	0.17	0.48
T_13_9_C_5_3	T_13_9	Sensitive	TRUE	Sensitive	C_5_3	Dependent	Emotional-Unreliable	8.7758e-07	G_7_3	Neurogenesis	G_5_1	TRUE	Dependent	CDK neuroplasticity	Emotional-reactivity		T_13_9_C_5_3	G_7_3	G_5_1	3	T_13_9_C_5_3	0.02	0.48	T_13_9_G_7_3	0.165414	0.48	C_5_3_G_5_1	0.17	0.4	0.17	0.48
T_13_9_C_7_4	T_13_9	Sensitive	TRUE	Sensitive	C_7_4	Dependent	Emotional-Unreliable	0.000143603	G_31_8	Neurotrophin	G_5_1	TRUE	Dependent	CDK neuroplasticity	Emotional-reactivity		T_13_9_C_7_4	G_31_8	G_5_1	3	T_13_9_C_7_4	0.02	0.74	T_13_9_G_31_8	0.0925926	0.537037	C_7_4_G_5_1	0.17	0.74	0.17	0.74
T_13_9_C_7_4	T_13_9	Sensitive	TRUE	Sensitive	C_7_4	Dependent	Emotional-Unreliable	0.000143603	G_38_23	sensory sensitivity	G_5_1	TRUE	Dependent	CDK neuroplasticity	Emotional-reactivity		T_13_9_C_7_4	G_38_23	G_5_1	3	T_13_9_C_7_4	0.02	0.74	T_13_9_G_38_23	0.0512821	0.487179	C_7_4_G_5_1	0.17	0.74	0.17	0.74
T_13_9_C_7_4	T_13_9	Sensitive	TRUE	Sensitive	C_7_4	Dependent	Emotional-Unreliable	0.000143603	G_7_2	GPCR dysregulation	G_5_1	TRUE	Dependent	CDK neuroplasticity	Emotional-reactivity		T_13_9_C_7_4	G_7_2	G_5_1	3	T_13_9_C_7_4	0.02	0.74	T_13_9_G_7_2	0.0947867	0.48	C_7_4_G_5_1	0.17	0.74	0.17	0.74
T_13_9_C_7_4	T_13_9	Sensitive	TRUE	Sensitive	C_7_4	Dependent	Emotional-Unreliable	0.000143603	G_7_3	Neurogenesis	G_5_1	TRUE	Dependent	CDK neuroplasticity	Emotional-reactivity		T_13_9_C_7_4	G_7_3	G_5_1	3	T_13_9_C_7_4	0.02	0.74	T_13_9_G_7_3	0.165414	0.48	C_7_4_G_5_1	0.17	0.74	0.17	0.74
T_13_9_C_9_5	T_13_9	Sensitive	TRUE	Sensitive	C_9_5	Dependent	Emotional-Unreliable	4.42756e-06	G_31_8	Neurotrophin	G_5_1	TRUE	Dependent	CDK neuroplasticity	Emotional-reactivity		T_13_9_C_9_5	G_31_8	G_5_1	3	T_13_9_C_9_5	0.02	0.48	T_13_9_G_31_8	0.0925926	0.537037	C_9_5_G_5_1	0.17	0.4	0.17	0.537037
T_13_9_C_9_5	T_13_9	Sensitive	TRUE	Sensitive	C_9_5	Dependent	Emotional-Unreliable	4.42756e-06	G_38_23	sensory sensitivity	G_5_1	TRUE	Dependent	CDK neuroplasticity	Emotional-reactivity		T_13_9_C_9_5	G_38_23	G_5_1	3	T_13_9_C_9_5	0.02	0.48	T_13_9_G_38_23	0.0512821	0.487179	C_9_5_G_5_1	0.17	0.4	0.17	0.487179
T_13_9_C_9_5	T_13_9	Sensitive	TRUE	Sensitive	C_9_5	Dependent	Emotional-Unreliable	4.42756e-06	G_7_2	GPCR dysregulation	G_5_1	TRUE	Dependent	CDK neuroplasticity	Emotional-reactivity		T_13_9_C_9_5	G_7_2	G_5_1	3	T_13_9_C_9_5	0.02	0.48	T_13_9_G_7_2	0.0947867	0.48	C_9_5_G_5_1	0.17	0.4	0.17	0.48
T_13_9_C_9_5	T_13_9	Sensitive	TRUE	Sensitive	C_9_5	Dependent	Emotional-Unreliable	4.42756e-06	G_7_3	Neurogenesis	G_5_1	TRUE	Dependent	CDK neuroplasticity	Emotional-reactivity		T_13_9_C_9_5	G_7_3	G_5_1	3	T_13_9_C_9_5	0.02	0.48	T_13_9_G_7_3	0.165414	0.48	C_9_5_G_5_1	0.17	0.4	0.17	0.48
T_14_1_C_12_5	T_14_1	Sensitive	TRUE	Sensitive	C_12_5	Apathetic	Emotional-Unreliable	0.000166202	G_12_11	Ras-Akt interaction	G_7_2	TRUE	Apathetic	GPCR dysregulation	Emotional-reactivity		T_14_1_C_12_5	G_12_11	G_7_2	3	T_14_1_C_12_5	0	0.2	T_14_1_G_12_11	0.0285714	0.209524	C_12_5_G_7_2	0.09	0.23	0.09	0.23
T_14_1_C_12_5	T_14_1	Sensitive	TRUE	Sensitive	C_12_5	Apathetic	Emotional-Unreliable	0.000166202	G_7_2	GPCR dysregulation	G_7_2	TRUE	Apathetic	GPCR dysregulation	Emotional-reactivity		T_14_1_C_12_5	G_7_2	G_7_2	3	T_14_1_C_12_5	0	0.2	T_14_1_G_7_2	0.0947867	0.232227	C_12_5_G_7_2	0.09	0.23	0.0947867	0.232227
T_14_1_C_14_5	T_14_1	Sensitive	TRUE	Sensitive	C_14_5	Dependent	Emotional-Unreliable	5.79732e-07	G_12_11	Ras-Akt interaction	G_28_15	TRUE	Dependent	Histone methylation	Emotional-reactivity		T_14_1_C_14_5	G_12_11	G_28_15	3	T_14_1_C_14_5	0	0.29	T_14_1_G_12_11	0.0285714	0.209524	C_14_5_G_28_15	0.08	0.38	0.08	0.38
T_14_1_C_14_5	T_14_1	Sensitive	TRUE	Sensitive	C_14_5	Dependent	Emotional-Unreliable	5.79732e-07	G_12_11	Ras-Akt interaction	G_7_7	TRUE	Dependent	Olfaction	Emotional-reactivity		T_14_1_C_14_5	G_12_11	G_7_7	3	T_14_1_C_14_5	0	0.29	T_14_1_G_12_11	0.0285714	0.209524	C_14_5_G_7_7	0.03	0.29	0.03	0.29
T_14_1_C_14_5	T_14_1	Sensitive	TRUE	Sensitive	C_14_5	Dependent	Emotional-Unreliable	5.79732e-07	G_7_2	GPCR dysregulation	G_28_15	TRUE	Dependent	Histone methylation	Emotional-reactivity		T_14_1_C_14_5	G_7_2	G_28_15	3	T_14_1_C_14_5	0	0.29	T_14_1_G_7_2	0.0947867	0.232227	C_14_5_G_28_15	0.08	0.38	0.0947867	0.38
T_14_1_C_14_5	T_14_1	Sensitive	TRUE	Sensitive	C_14_5	Dependent	Emotional-Unreliable	5.79732e-07	G_7_2	GPCR dysregulation	G_7_7	TRUE	Dependent	Olfaction	Emotional-reactivity		T_14_1_C_14_5	G_7_2	G_7_7	3	T_14_1_C_14_5	0	0.29	T_14_1_G_7_2	0.0947867	0.232227	C_14_5_G_7_7	0.03	0.29	0.0947867	0.29
T_14_1_C_15_13	T_14_1	Sensitive	TRUE	Sensitive	C_15_13	Dependent	Emotional-Unreliable	2.90098e-07	G_12_11	Ras-Akt interaction	G_5_1	TRUE	Dependent	CDK neuroplasticity	Emotional-reactivity		T_14_1_C_15_13	G_12_11	G_5_1	3	T_14_1_C_15_13	0	0.79	T_14_1_G_12_11	0.0285714	0.209524	C_15_13_G_5_1	0.17	0.79	0.17	0.79
T_14_1_C_15_13	T_14_1	Sensitive	TRUE	Sensitive	C_15_13	Dependent	Emotional-Unreliable	2.90098e-07	G_12_11	Ras-Akt interaction	G_28_15	TRUE	Dependent	Histone methylation	Emotional-reactivity		T_14_1_C_15_13	G_12_11	G_28_15	3	T_14_1_C_15_13	0	0.79	T_14_1_G_12_11	0.0285714	0.209524	C_15_13_G_28_15	0.08	0.79	0.08	0.79
T_14_1_C_15_13	T_14_1	Sensitive	TRUE	Sensitive	C_15_13	Dependent	Emotional-Unreliable	2.90098e-07	G_12_11	Ras-Akt interaction	G_31_8	TRUE	Dependent	Neurotrophin	Emotional-reactivity		T_14_1_C_15_13	G_12_11	G_31_8	3	T_14_1_C_15_13	0	0.79	T_14_1_G_12_11	0.0285714	0.209524	C_15_13_G_31_8	0.09	0.79	0.09	0.79
T_14_1_C_15_13	T_14_1	Sensitive	TRUE	Sensitive	C_15_13	Dependent	Emotional-Unreliable	2.90098e-07	G_7_2	GPCR dysregulation	G_5_1	TRUE	Dependent	CDK neuroplasticity	Emotional-reactivity		T_14_1_C_15_13	G_7_2	G_5_1	3	T_14_1_C_15_13	0	0.79	T_14_1_G_7_2	0.0947867	0.232227	C_15_13_G_5_1	0.17	0.79	0.17	0.79
T_14_1_C_15_13	T_14_1	Sensitive	TRUE	Sensitive	C_15_13	Dependent	Emotional-Unreliable	2.90098e-07	G_7_2	GPCR dysregulation	G_28_15	TRUE	Dependent	Histone methylation	Emotional-reactivity		T_14_1_C_15_13	G_7_2	G_28_15	3	T_14_1_C_15_13	0	0.79	T_14_1_G_7_2	0.0947867	0.232227	C_15_13_G_28_15	0.08	0.79	0.0947867	0.79
T_14_1_C_15_13	T_14_1	Sensitive	TRUE	Sensitive	C_15_13	Dependent	Emotional-Unreliable	2.90098e-07	G_7_2	GPCR dysregulation	G_31_8	TRUE	Dependent	Neurotrophin	Emotional-reactivity		T_14_1_C_15_13	G_7_2	G_31_8	3	T_14_1_C_15_13	0	0.79	T_14_1_G_7_2	0.0947867	0.232227	C_15_13_G_31_8	0.09	0.79	0.0947867	0.79
T_14_1_C_3_2	T_14_1	Sensitive	TRUE	Sensitive	C_3_2	Apathetic	Emotional-Unreliable	0.000286858	G_12_11	Ras-Akt interaction	G_7_2	TRUE	Apathetic	GPCR dysregulation	Emotional-reactivity		T_14_1_C_3_2	G_12_11	G_7_2	3	T_14_1_C_3_2	0	1	T_14_1_G_12_11	0.0285714	0.209524	C_3_2_G_7_2	0.09	1	0.09	1
T_8_6_C_6_3	T_8_6	Sensitive	TRUE	Sensitive	C_6_3	Dependent	Emotional-Unreliable	3.68152e-11	G_7_2	GPCR dysregulation	G_22_6	TRUE	Dependent	Blood-brain barrier	Emotional-reactivity		T_8_6_C_6_3	G_7_2	G_22_6	3	T_8_6_C_6_3	0	0.55	T_8_6_G_7_2	0.0947867	0.55	C_6_3_G_22_6	0.08	0.32	0.0947867	0.55
T_14_1_C_3_2	T_14_1	Sensitive	TRUE	Sensitive	C_3_2	Apathetic	Emotional-Unreliable	0.000286858	G_7_2	GPCR dysregulation	G_7_2	TRUE	Apathetic	GPCR dysregulation	Emotional-reactivity		T_14_1_C_3_2	G_7_2	G_7_2	3	T_14_1_C_3_2	0	1	T_14_1_G_7_2	0.0947867	0.232227	C_3_2_G_7_2	0.09	1	0.0947867	1
T_8_6_C_6_3	T_8_6	Sensitive	TRUE	Sensitive	C_6_3	Dependent	Emotional-Unreliable	3.68152e-11	G_31_8	Neurotrophin	G_22_6	TRUE	Dependent	Blood-brain barrier	Emotional-reactivity		T_8_6_C_6_3	G_31_8	G_22_6	3	T_8_6_C_6_3	0	0.55	T_8_6_G_31_8	0.0925926	0.55	C_6_3_G_22_6	0.08	0.32	0.0925926	0.55
T_8_6_C_6_3	T_8_6	Sensitive	TRUE	Sensitive	C_6_3	Dependent	Emotional-Unreliable	3.68152e-11	G_13_3	ERK-conditioned impulsivity	G_22_6	TRUE	Dependent	Blood-brain barrier	Emotional-reactivity		T_8_6_C_6_3	G_13_3	G_22_6	3	T_8_6_C_6_3	0	0.55	T_8_6_G_13_3	0.0315789	0.55	C_6_3_G_22_6	0.08	0.32	0.08	0.55
T_14_1_C_4_2	T_14_1	Sensitive	TRUE	Sensitive	C_4_2	Dependent	Emotional-Unreliable	3.31679e-07	G_12_11	Ras-Akt interaction	G_28_15	TRUE	Dependent	Histone methylation	Emotional-reactivity		T_14_1_C_4_2	G_12_11	G_28_15	3	T_14_1_C_4_2	0	0.45	T_14_1_G_12_11	0.0285714	0.209524	C_4_2_G_28_15	0.08	0.45	0.08	0.45
T_14_1_C_4_2	T_14_1	Sensitive	TRUE	Sensitive	C_4_2	Dependent	Emotional-Unreliable	3.31679e-07	G_12_11	Ras-Akt interaction	G_5_1	TRUE	Dependent	CDK neuroplasticity	Emotional-reactivity		T_14_1_C_4_2	G_12_11	G_5_1	3	T_14_1_C_4_2	0	0.45	T_14_1_G_12_11	0.0285714	0.209524	C_4_2_G_5_1	0.17	0.45	0.17	0.45
T_14_1_C_4_2	T_14_1	Sensitive	TRUE	Sensitive	C_4_2	Dependent	Emotional-Unreliable	3.31679e-07	G_12_11	Ras-Akt interaction	G_31_8	TRUE	Dependent	Neurotrophin	Emotional-reactivity		T_14_1_C_4_2	G_12_11	G_31_8	3	T_14_1_C_4_2	0	0.45	T_14_1_G_12_11	0.0285714	0.209524	C_4_2_G_31_8	0.09	0.54	0.09	0.54
T_8_6_C_6_3	T_8_6	Sensitive	TRUE	Sensitive	C_6_3	Dependent	Emotional-Unreliable	3.68152e-11	G_38_38	ion permeability	G_22_6	TRUE	Dependent	Blood-brain barrier	Emotional-reactivity		T_8_6_C_6_3	G_38_38	G_22_6	3	T_8_6_C_6_3	0	0.55	T_8_6_G_38_38	0	0.55	C_6_3_G_22_6	0.08	0.32	0.08	0.55
T_14_1_C_4_2	T_14_1	Sensitive	TRUE	Sensitive	C_4_2	Dependent	Emotional-Unreliable	3.31679e-07	G_7_2	GPCR dysregulation	G_28_15	TRUE	Dependent	Histone methylation	Emotional-reactivity		T_14_1_C_4_2	G_7_2	G_28_15	3	T_14_1_C_4_2	0	0.45	T_14_1_G_7_2	0.0947867	0.232227	C_4_2_G_28_15	0.08	0.45	0.0947867	0.45
T_14_1_C_4_2	T_14_1	Sensitive	TRUE	Sensitive	C_4_2	Dependent	Emotional-Unreliable	3.31679e-07	G_7_2	GPCR dysregulation	G_5_1	TRUE	Dependent	CDK neuroplasticity	Emotional-reactivity		T_14_1_C_4_2	G_7_2	G_5_1	3	T_14_1_C_4_2	0	0.45	T_14_1_G_7_2	0.0947867	0.232227	C_4_2_G_5_1	0.17	0.45	0.17	0.45
T_14_1_C_4_2	T_14_1	Sensitive	TRUE	Sensitive	C_4_2	Dependent	Emotional-Unreliable	3.31679e-07	G_7_2	GPCR dysregulation	G_31_8	TRUE	Dependent	Neurotrophin	Emotional-reactivity		T_14_1_C_4_2	G_7_2	G_31_8	3	T_14_1_C_4_2	0	0.45	T_14_1_G_7_2	0.0947867	0.232227	C_4_2_G_31_8	0.09	0.54	0.0947867	0.54
T_14_1_C_5_3	T_14_1	Sensitive	TRUE	Sensitive	C_5_3	Dependent	Emotional-Unreliable	0.000151176	G_12_11	Ras-Akt interaction	G_5_1	TRUE	Dependent	CDK neuroplasticity	Emotional-reactivity		T_14_1_C_5_3	G_12_11	G_5_1	3	T_14_1_C_5_3	0.02	0.29	T_14_1_G_12_11	0.0285714	0.209524	C_5_3_G_5_1	0.17	0.4	0.17	0.4
T_14_1_C_5_3	T_14_1	Sensitive	TRUE	Sensitive	C_5_3	Dependent	Emotional-Unreliable	0.000151176	G_7_2	GPCR dysregulation	G_5_1	TRUE	Dependent	CDK neuroplasticity	Emotional-reactivity		T_14_1_C_5_3	G_7_2	G_5_1	3	T_14_1_C_5_3	0.02	0.29	T_14_1_G_7_2	0.0947867	0.232227	C_5_3_G_5_1	0.17	0.4	0.17	0.4
T_14_1_C_6_3	T_14_1	Sensitive	TRUE	Sensitive	C_6_3	Dependent	Emotional-Unreliable	2.624e-05	G_12_11	Ras-Akt interaction	G_7_7	TRUE	Dependent	Olfaction	Emotional-reactivity		T_14_1_C_6_3	G_12_11	G_7_7	3	T_14_1_C_6_3	0	0.32	T_14_1_G_12_11	0.0285714	0.209524	C_6_3_G_7_7	0.03	0.32	0.03	0.32
T_8_6_C_6_3	T_8_6	Sensitive	TRUE	Sensitive	C_6_3	Dependent	Emotional-Unreliable	3.68152e-11	G_11_7	HPA stress reactivity	G_22_6	TRUE	Dependent	Blood-brain barrier	Emotional-reactivity		T_8_6_C_6_3	G_11_7	G_22_6	3	T_8_6_C_6_3	0	0.55	T_8_6_G_11_7	0.0769231	0.55	C_6_3_G_22_6	0.08	0.32	0.08	0.55
T_14_1_C_6_3	T_14_1	Sensitive	TRUE	Sensitive	C_6_3	Dependent	Emotional-Unreliable	2.624e-05	G_12_11	Ras-Akt interaction	G_17_14	TRUE	Dependent	Dep-RNA	Emotional-reactivity		T_14_1_C_6_3	G_12_11	G_17_14	3	T_14_1_C_6_3	0	0.32	T_14_1_G_12_11	0.0285714	0.209524	C_6_3_G_17_14	0.09	0.32	0.09	0.32
T_14_1_C_6_3	T_14_1	Sensitive	TRUE	Sensitive	C_6_3	Dependent	Emotional-Unreliable	2.624e-05	G_7_2	GPCR dysregulation	G_7_7	TRUE	Dependent	Olfaction	Emotional-reactivity		T_14_1_C_6_3	G_7_2	G_7_7	3	T_14_1_C_6_3	0	0.32	T_14_1_G_7_2	0.0947867	0.232227	C_6_3_G_7_7	0.03	0.32	0.0947867	0.32
T_8_6_C_6_3	T_8_6	Sensitive	TRUE	Sensitive	C_6_3	Dependent	Emotional-Unreliable	3.68152e-11	G_25_3	Acetylcholine biosynthesis	G_22_6	TRUE	Dependent	Blood-brain barrier	Emotional-reactivity		T_8_6_C_6_3	G_25_3	G_22_6	3	T_8_6_C_6_3	0	0.55	T_8_6_G_25_3	0.125	0.55	C_6_3_G_22_6	0.08	0.32	0.125	0.55
T_14_1_C_6_3	T_14_1	Sensitive	TRUE	Sensitive	C_6_3	Dependent	Emotional-Unreliable	2.624e-05	G_7_2	GPCR dysregulation	G_17_14	TRUE	Dependent	Dep-RNA	Emotional-reactivity		T_14_1_C_6_3	G_7_2	G_17_14	3	T_14_1_C_6_3	0	0.32	T_14_1_G_7_2	0.0947867	0.232227	C_6_3_G_17_14	0.09	0.32	0.0947867	0.32
T_14_1_C_7_4	T_14_1	Sensitive	TRUE	Sensitive	C_7_4	Dependent	Emotional-Unreliable	0.000208293	G_12_11	Ras-Akt interaction	G_5_1	TRUE	Dependent	CDK neuroplasticity	Emotional-reactivity		T_14_1_C_7_4	G_12_11	G_5_1	3	T_14_1_C_7_4	0	0.74	T_14_1_G_12_11	0.0285714	0.209524	C_7_4_G_5_1	0.17	0.74	0.17	0.74
T_14_1_C_7_4	T_14_1	Sensitive	TRUE	Sensitive	C_7_4	Dependent	Emotional-Unreliable	0.000208293	G_7_2	GPCR dysregulation	G_5_1	TRUE	Dependent	CDK neuroplasticity	Emotional-reactivity		T_14_1_C_7_4	G_7_2	G_5_1	3	T_14_1_C_7_4	0	0.74	T_14_1_G_7_2	0.0947867	0.232227	C_7_4_G_5_1	0.17	0.74	0.17	0.74
T_14_1_C_8_3	T_14_1	Sensitive	TRUE	Sensitive	C_8_3	Apathetic	Emotional-Unreliable	0.000346656	G_12_11	Ras-Akt interaction	G_21_3	TRUE	Apathetic	Cellular Senescence	Emotional-reactivity		T_14_1_C_8_3	G_12_11	G_21_3	3	T_14_1_C_8_3	0	0.64	T_14_1_G_12_11	0.0285714	0.209524	C_8_3_G_21_3	0.1	0.64	0.1	0.64
T_14_1_C_8_3	T_14_1	Sensitive	TRUE	Sensitive	C_8_3	Apathetic	Emotional-Unreliable	0.000346656	G_7_2	GPCR dysregulation	G_21_3	TRUE	Apathetic	Cellular Senescence	Emotional-reactivity		T_14_1_C_8_3	G_7_2	G_21_3	3	T_14_1_C_8_3	0	0.64	T_14_1_G_7_2	0.0947867	0.232227	C_8_3_G_21_3	0.1	0.64	0.1	0.64
T_14_1_C_9_5	T_14_1	Sensitive	TRUE	Sensitive	C_9_5	Dependent	Emotional-Unreliable	5.67458e-11	G_12_11	Ras-Akt interaction	G_5_1	TRUE	Dependent	CDK neuroplasticity	Emotional-reactivity		T_14_1_C_9_5	G_12_11	G_5_1	3	T_14_1_C_9_5	0	0.26	T_14_1_G_12_11	0.0285714	0.209524	C_9_5_G_5_1	0.17	0.4	0.17	0.4
T_14_1_C_9_5	T_14_1	Sensitive	TRUE	Sensitive	C_9_5	Dependent	Emotional-Unreliable	5.67458e-11	G_7_2	GPCR dysregulation	G_5_1	TRUE	Dependent	CDK neuroplasticity	Emotional-reactivity		T_14_1_C_9_5	G_7_2	G_5_1	3	T_14_1_C_9_5	0	0.26	T_14_1_G_7_2	0.0947867	0.232227	C_9_5_G_5_1	0.17	0.4	0.17	0.4
T_14_4_C_11_3	T_14_4	Reliable	TRUE	Reliable	C_11_3	Creative	Reliable-Creative	0.000128405	G_21_18	cognitive flexibility	G_9_8	TRUE	Creative	Neuroregulation	Self-awareness		T_14_4_C_11_3	G_21_18	G_9_8	1	T_14_4_C_11_3	0.97	0.03	T_14_4_G_21_18	0.43	0.0948276	C_11_3_G_9_8	0.97	0.12	0.97	0.12
T_14_4_C_11_3	T_14_4	Reliable	TRUE	Reliable	C_11_3	Creative	Reliable-Creative	0.000128405	G_21_18	cognitive flexibility	G_33_15	TRUE	Creative	ERK-Neurodevelopment	Self-awareness		T_14_4_C_11_3	G_21_18	G_33_15	1	T_14_4_C_11_3	0.97	0.03	T_14_4_G_21_18	0.43	0.0948276	C_11_3_G_33_15	0.97	0.23	0.97	0.23
T_14_4_C_12_7	T_14_4	Reliable	TRUE	Reliable	C_12_7	Creative	Reliable-Creative	5.63654e-05	G_21_18	cognitive flexibility	G_33_15	TRUE	Creative	ERK-Neurodevelopment	Self-awareness		T_14_4_C_12_7	G_21_18	G_33_15	1	T_14_4_C_12_7	0.9	0.04	T_14_4_G_21_18	0.43	0.0948276	C_12_7_G_33_15	0.9	0.23	0.9	0.23
T_14_4_C_12_7	T_14_4	Reliable	TRUE	Reliable	C_12_7	Creative	Reliable-Creative	5.63654e-05	G_21_18	cognitive flexibility	G_12_1	TRUE	Creative	Episodic learning	Self-awareness		T_14_4_C_12_7	G_21_18	G_12_1	1	T_14_4_C_12_7	0.9	0.04	T_14_4_G_21_18	0.43	0.0948276	C_12_7_G_12_1	0.9	0.06	0.9	0.0948276
T_10_5_C_4_3	T_10_5	Reliable	TRUE	Reliable	C_4_3	Creative	Reliable-Creative	8.14085e-05	G_8_8	Global inositol/chemokine pathways	G_12_1	TRUE	Creative	Episodic learning	Self-awareness		T_10_5_C_4_3	G_8_8	G_12_1	1	T_10_5_C_4_3	0.97	0	T_10_5_G_8_8	0.32	0.0669643	C_4_3_G_12_1	0.97	0.06	0.97	0.0669643
T_14_4_C_12_7	T_14_4	Reliable	TRUE	Reliable	C_12_7	Creative	Reliable-Creative	5.63654e-05	G_21_18	cognitive flexibility	G_7_3	TRUE	Creative	Neurogenesis	Emotional-reactivity		T_14_4_C_12_7	G_21_18	G_7_3	1	T_14_4_C_12_7	0.9	0.04	T_14_4_G_21_18	0.43	0.0948276	C_12_7_G_7_3	0.9	0.36	0.9	0.36
T_8_6_C_6_3	T_8_6	Sensitive	TRUE	Sensitive	C_6_3	Dependent	Emotional-Unreliable	3.68152e-11	G_7_3	Neurogenesis	G_22_6	TRUE	Dependent	Blood-brain barrier	Emotional-reactivity		T_8_6_C_6_3	G_7_3	G_22_6	3	T_8_6_C_6_3	0	0.55	T_8_6_G_7_3	0.165414	0.55	C_6_3_G_22_6	0.08	0.32	0.165414	0.55
T_14_4_C_13_1	T_14_4	Reliable	TRUE	Reliable	C_13_1	Creative	Reliable-Creative	9.65748e-07	G_21_18	cognitive flexibility	G_33_15	TRUE	Creative	ERK-Neurodevelopment	Self-awareness		T_14_4_C_13_1	G_21_18	G_33_15	1	T_14_4_C_13_1	0.9	0.03	T_14_4_G_21_18	0.43	0.0948276	C_13_1_G_33_15	0.9	0.23	0.9	0.23
T_14_4_C_13_1	T_14_4	Reliable	TRUE	Reliable	C_13_1	Creative	Reliable-Creative	9.65748e-07	G_21_18	cognitive flexibility	G_20_2	TRUE	Creative	Akt-Neuroprotection	Self-awareness		T_14_4_C_13_1	G_21_18	G_20_2	1	T_14_4_C_13_1	0.9	0.03	T_14_4_G_21_18	0.43	0.0948276	C_13_1_G_20_2	0.9	0.12	0.9	0.12
T_14_4_C_15_5	T_14_4	Reliable	TRUE	Reliable	C_15_5	Creative	Reliable-Creative	0.000132965	G_21_18	cognitive flexibility	G_3_2	TRUE	Creative	PAK-Neuroprotection	Self-awareness		T_14_4_C_15_5	G_21_18	G_3_2	1	T_14_4_C_15_5	0.72	0.03	T_14_4_G_21_18	0.43	0.0948276	C_15_5_G_3_2	0.72	0.24	0.72	0.24
T_9_6_C_12_6	T_9_6	Antisocial	TRUE	Antisocial	C_12_6	Dependent	Emotional-Unreliable	1.02901e-05	G_22_6	Blood-brain barrier	G_31_8	TRUE	Dependent	Neurotrophin	Emotional-reactivity		T_9_6_C_12_6	G_22_6	G_31_8	3	T_9_6_C_12_6	0.09	0.65	T_9_6_G_22_6	0.0810811	0.65	C_12_6_G_31_8	0.09	0.54	0.09	0.65
T_14_4_C_3_3	T_14_4	Reliable	TRUE	Reliable	C_3_3	Creative	Reliable-Creative	2.57041e-10	G_21_18	cognitive flexibility	G_33_15	TRUE	Creative	ERK-Neurodevelopment	Self-awareness		T_14_4_C_3_3	G_21_18	G_33_15	1	T_14_4_C_3_3	0.92	0.03	T_14_4_G_21_18	0.43	0.0948276	C_3_3_G_33_15	0.92	0.23	0.92	0.23
T_14_4_C_3_3	T_14_4	Reliable	TRUE	Reliable	C_3_3	Creative	Reliable-Creative	2.57041e-10	G_21_18	cognitive flexibility	G_20_2	TRUE	Creative	Akt-Neuroprotection	Self-awareness		T_14_4_C_3_3	G_21_18	G_20_2	1	T_14_4_C_3_3	0.92	0.03	T_14_4_G_21_18	0.43	0.0948276	C_3_3_G_20_2	0.92	0.12	0.92	0.12
T_14_4_C_3_3	T_14_4	Reliable	TRUE	Reliable	C_3_3	Creative	Reliable-Creative	2.57041e-10	G_21_18	cognitive flexibility	G_7_3	TRUE	Creative	Neurogenesis	Emotional-reactivity		T_14_4_C_3_3	G_21_18	G_7_3	1	T_14_4_C_3_3	0.92	0.03	T_14_4_G_21_18	0.43	0.0948276	C_3_3_G_7_3	0.92	0.36	0.92	0.36
T_14_4_C_3_3	T_14_4	Reliable	TRUE	Reliable	C_3_3	Creative	Reliable-Creative	2.57041e-10	G_21_18	cognitive flexibility	G_9_8	TRUE	Creative	Neuroregulation	Self-awareness		T_14_4_C_3_3	G_21_18	G_9_8	1	T_14_4_C_3_3	0.92	0.03	T_14_4_G_21_18	0.43	0.0948276	C_3_3_G_9_8	0.92	0.12	0.92	0.12
T_8_6_C_6_3	T_8_6	Sensitive	TRUE	Sensitive	C_6_3	Dependent	Emotional-Unreliable	3.68152e-11	G_21_16	Acetylcholine biosynthesis	G_22_6	TRUE	Dependent	Blood-brain barrier	Emotional-reactivity		T_8_6_C_6_3	G_21_16	G_22_6	3	T_8_6_C_6_3	0	0.55	T_8_6_G_21_16	0.135135	0.55	C_6_3_G_22_6	0.08	0.32	0.135135	0.55
T_10_5_C_4_3	T_10_5	Reliable	TRUE	Reliable	C_4_3	Creative	Reliable-Creative	8.14085e-05	G_21_18	cognitive flexibility	G_12_1	TRUE	Creative	Episodic learning	Self-awareness		T_10_5_C_4_3	G_21_18	G_12_1	1	T_10_5_C_4_3	0.97	0	T_10_5_G_21_18	0.32	0.0948276	C_4_3_G_12_1	0.97	0.06	0.97	0.0948276
T_14_4_C_4_3	T_14_4	Reliable	TRUE	Reliable	C_4_3	Creative	Reliable-Creative	9.54956e-11	G_21_18	cognitive flexibility	G_20_2	TRUE	Creative	Akt-Neuroprotection	Self-awareness		T_14_4_C_4_3	G_21_18	G_20_2	1	T_14_4_C_4_3	0.97	0.03	T_14_4_G_21_18	0.43	0.0948276	C_4_3_G_20_2	0.97	0.12	0.97	0.12
T_14_4_C_4_3	T_14_4	Reliable	TRUE	Reliable	C_4_3	Creative	Reliable-Creative	9.54956e-11	G_21_18	cognitive flexibility	G_9_8	TRUE	Creative	Neuroregulation	Self-awareness		T_14_4_C_4_3	G_21_18	G_9_8	1	T_14_4_C_4_3	0.97	0.03	T_14_4_G_21_18	0.43	0.0948276	C_4_3_G_9_8	0.97	0.12	0.97	0.12
T_8_2_C_5_5	T_8_2	Reliable	TRUE	Reliable	C_5_5	Creative	Reliable-Creative	8.15488e-05	G_21_18	cognitive flexibility	G_12_1	TRUE	Creative	Episodic learning	Self-awareness		T_8_2_C_5_5	G_21_18	G_12_1	1	T_8_2_C_5_5	1	0.02	T_8_2_G_21_18	0.3	0.0948276	C_5_5_G_12_1	1	0.06	1	0.0948276
T_14_4_C_4_3	T_14_4	Reliable	TRUE	Reliable	C_4_3	Creative	Reliable-Creative	9.54956e-11	G_21_18	cognitive flexibility	G_7_3	TRUE	Creative	Neurogenesis	Emotional-reactivity		T_14_4_C_4_3	G_21_18	G_7_3	1	T_14_4_C_4_3	0.97	0.03	T_14_4_G_21_18	0.43	0.0948276	C_4_3_G_7_3	0.97	0.36	0.97	0.36
T_14_4_C_4_3	T_14_4	Reliable	TRUE	Reliable	C_4_3	Creative	Reliable-Creative	9.54956e-11	G_21_18	cognitive flexibility	G_33_15	TRUE	Creative	ERK-Neurodevelopment	Self-awareness		T_14_4_C_4_3	G_21_18	G_33_15	1	T_14_4_C_4_3	0.97	0.03	T_14_4_G_21_18	0.43	0.0948276	C_4_3_G_33_15	0.97	0.23	0.97	0.23
T_14_4_C_5_5	T_14_4	Reliable	TRUE	Reliable	C_5_5	Creative	Reliable-Creative	1.21196e-10	G_21_18	cognitive flexibility	G_7_3	TRUE	Creative	Neurogenesis	Emotional-reactivity		T_14_4_C_5_5	G_21_18	G_7_3	1	T_14_4_C_5_5	1	0.03	T_14_4_G_21_18	0.43	0.0948276	C_5_5_G_7_3	1	0.36	1	0.36
T_10_5_C_5_5	T_10_5	Reliable	TRUE	Reliable	C_5_5	Creative	Reliable-Creative	9.45692e-05	G_8_8	Global inositol/chemokine pathways	G_12_1	TRUE	Creative	Episodic learning	Self-awareness		T_10_5_C_5_5	G_8_8	G_12_1	1	T_10_5_C_5_5	1	0	T_10_5_G_8_8	0.32	0.0669643	C_5_5_G_12_1	1	0.06	1	0.0669643
T_13_3_C_4_2	T_13_3	Antisocial	TRUE	Antisocial	C_4_2	Dependent	Emotional-Unreliable	1.55469e-05	G_22_6	Blood-brain barrier	G_31_8	TRUE	Dependent	Neurotrophin	Emotional-reactivity		T_13_3_C_4_2	G_22_6	G_31_8	3	T_13_3_C_4_2	0.02	0.55	T_13_3_G_22_6	0.0810811	0.55	C_4_2_G_31_8	0.09	0.54	0.09	0.55
T_14_4_C_5_5	T_14_4	Reliable	TRUE	Reliable	C_5_5	Creative	Reliable-Creative	1.21196e-10	G_21_18	cognitive flexibility	G_20_2	TRUE	Creative	Akt-Neuroprotection	Self-awareness		T_14_4_C_5_5	G_21_18	G_20_2	1	T_14_4_C_5_5	1	0.03	T_14_4_G_21_18	0.43	0.0948276	C_5_5_G_20_2	1	0.12	1	0.12
T_14_4_C_5_5	T_14_4	Reliable	TRUE	Reliable	C_5_5	Creative	Reliable-Creative	1.21196e-10	G_21_18	cognitive flexibility	G_33_15	TRUE	Creative	ERK-Neurodevelopment	Self-awareness		T_14_4_C_5_5	G_21_18	G_33_15	1	T_14_4_C_5_5	1	0.03	T_14_4_G_21_18	0.43	0.0948276	C_5_5_G_33_15	1	0.23	1	0.23
T_8_6_C_6_3	T_8_6	Sensitive	TRUE	Sensitive	C_6_3	Dependent	Emotional-Unreliable	3.68152e-11	G_9_2	serotonin-cytokine interaction	G_22_6	TRUE	Dependent	Blood-brain barrier	Emotional-reactivity		T_8_6_C_6_3	G_9_2	G_22_6	3	T_8_6_C_6_3	0	0.55	T_8_6_G_9_2	0.0428571	0.55	C_6_3_G_22_6	0.08	0.32	0.08	0.55
T_14_4_C_7_2	T_14_4	Reliable	TRUE	Reliable	C_7_2	Creative	Reliable-Creative	2.44638e-08	G_21_18	cognitive flexibility	G_33_15	TRUE	Creative	ERK-Neurodevelopment	Self-awareness		T_14_4_C_7_2	G_21_18	G_33_15	1	T_14_4_C_7_2	0.98	0.03	T_14_4_G_21_18	0.43	0.0948276	C_7_2_G_33_15	0.98	0.23	0.98	0.23
T_14_4_C_8_8	T_14_4	Reliable	TRUE	Reliable	C_8_8	Creative	Reliable-Creative	1.00672e-11	G_21_18	cognitive flexibility	G_20_2	TRUE	Creative	Akt-Neuroprotection	Self-awareness		T_14_4_C_8_8	G_21_18	G_20_2	1	T_14_4_C_8_8	1	0.03	T_14_4_G_21_18	0.43	0.0948276	C_8_8_G_20_2	1	0.12	1	0.12
T_14_4_C_9_6	T_14_4	Reliable	TRUE	Reliable	C_9_6	Organized	Reliable-Creative	5.08547e-06	G_21_18	cognitive flexibility	G_27_25	TRUE	Organized	Org3-RNA	Self-awareness		T_14_4_C_9_6	G_21_18	G_27_25	1	T_14_4_C_9_6	0.43	0.03	T_14_4_G_21_18	0.43	0.0948276	C_9_6_G_27_25	0.11	0.07	0.43	0.0948276
T_8_6_C_6_3	T_8_6	Sensitive	TRUE	Sensitive	C_6_3	Dependent	Emotional-Unreliable	3.68152e-11	G_33_4	ERK-PKA interaction	G_22_6	TRUE	Dependent	Blood-brain barrier	Emotional-reactivity		T_8_6_C_6_3	G_33_4	G_22_6	3	T_8_6_C_6_3	0	0.55	T_8_6_G_33_4	0	0.55	C_6_3_G_22_6	0.08	0.32	0.08	0.55
T_7_3_C_6_3	T_7_3	Sensitive	TRUE	Sensitive	C_6_3	Dependent	Emotional-Unreliable	4.46933e-06	G_36_29	Electron transport	G_22_6	TRUE	Dependent	Blood-brain barrier	Emotional-reactivity		T_7_3_C_6_3	G_36_29	G_22_6	3	T_7_3_C_6_3	0.02	0.41	T_7_3_G_36_29	0.08	0.48	C_6_3_G_22_6	0.08	0.32	0.08	0.48
T_14_5_C_6_3	T_14_5	Antisocial	TRUE	Antisocial	C_6_3	Dependent	Emotional-Unreliable	0.000453035	G_7_7	Olfaction	G_17_14	TRUE	Dependent	Dep-RNA	Emotional-reactivity		T_14_5_C_6_3	G_7_7	G_17_14	3	T_14_5_C_6_3	0	0.41	T_14_5_G_7_7	0.0344828	0.41	C_6_3_G_17_14	0.09	0.32	0.09	0.41
T_14_5_C_6_3	T_14_5	Antisocial	TRUE	Antisocial	C_6_3	Dependent	Emotional-Unreliable	0.000453035	G_7_7	Olfaction	G_7_7	TRUE	Dependent	Olfaction	Emotional-reactivity		T_14_5_C_6_3	G_7_7	G_7_7	3	T_14_5_C_6_3	0	0.41	T_14_5_G_7_7	0.0344828	0.41	C_6_3_G_7_7	0.03	0.32	0.0344828	0.41
T_7_3_C_6_3	T_7_3	Sensitive	TRUE	Sensitive	C_6_3	Dependent	Emotional-Unreliable	4.46933e-06	G_38_23	sensory sensitivity	G_22_6	TRUE	Dependent	Blood-brain barrier	Emotional-reactivity		T_7_3_C_6_3	G_38_23	G_22_6	3	T_7_3_C_6_3	0.02	0.41	T_7_3_G_38_23	0.0512821	0.487179	C_6_3_G_22_6	0.08	0.32	0.08	0.487179
T_14_5_C_8_3	T_14_5	Antisocial	TRUE	Antisocial	C_8_3	Apathetic	Emotional-Unreliable	5.36139e-05	G_7_7	Olfaction	G_21_3	TRUE	Apathetic	Cellular Senescence	Emotional-reactivity		T_14_5_C_8_3	G_7_7	G_21_3	3	T_14_5_C_8_3	0	0.64	T_14_5_G_7_7	0.0344828	0.41	C_8_3_G_21_3	0.1	0.64	0.1	0.64
T_15_1_C_15_13	T_15_1	Antisocial	TRUE	Antisocial	C_15_13	Dependent	Emotional-Unreliable	9.35168e-06	G_21_3	Cellular Senescence	G_31_8	TRUE	Dependent	Neurotrophin	Emotional-reactivity		T_15_1_C_15_13	G_21_3	G_31_8	3	T_15_1_C_15_13	0.13	0.79	T_15_1_G_21_3	0.13	0.35	C_15_13_G_31_8	0.09	0.79	0.13	0.79
T_15_1_C_15_13	T_15_1	Antisocial	TRUE	Antisocial	C_15_13	Dependent	Emotional-Unreliable	9.35168e-06	G_21_3	Cellular Senescence	G_28_15	TRUE	Dependent	Histone methylation	Emotional-reactivity		T_15_1_C_15_13	G_21_3	G_28_15	3	T_15_1_C_15_13	0.13	0.79	T_15_1_G_21_3	0.13	0.35	C_15_13_G_28_15	0.08	0.79	0.13	0.79
T_15_1_C_15_13	T_15_1	Antisocial	TRUE	Antisocial	C_15_13	Dependent	Emotional-Unreliable	9.35168e-06	G_21_3	Cellular Senescence	G_5_1	TRUE	Dependent	CDK neuroplasticity	Emotional-reactivity		T_15_1_C_15_13	G_21_3	G_5_1	3	T_15_1_C_15_13	0.13	0.79	T_15_1_G_21_3	0.13	0.35	C_15_13_G_5_1	0.17	0.79	0.17	0.79
T_15_1_C_15_13	T_15_1	Antisocial	TRUE	Antisocial	C_15_13	Dependent	Emotional-Unreliable	9.35168e-06	G_39_26	mTOR myelination	G_31_8	TRUE	Dependent	Neurotrophin	Emotional-reactivity		T_15_1_C_15_13	G_39_26	G_31_8	3	T_15_1_C_15_13	0.13	0.79	T_15_1_G_39_26	0.2	0.35	C_15_13_G_31_8	0.09	0.79	0.2	0.79
T_15_1_C_15_13	T_15_1	Antisocial	TRUE	Antisocial	C_15_13	Dependent	Emotional-Unreliable	9.35168e-06	G_39_26	mTOR myelination	G_28_15	TRUE	Dependent	Histone methylation	Emotional-reactivity		T_15_1_C_15_13	G_39_26	G_28_15	3	T_15_1_C_15_13	0.13	0.79	T_15_1_G_39_26	0.2	0.35	C_15_13_G_28_15	0.08	0.79	0.2	0.79
T_15_1_C_15_13	T_15_1	Antisocial	TRUE	Antisocial	C_15_13	Dependent	Emotional-Unreliable	9.35168e-06	G_39_26	mTOR myelination	G_5_1	TRUE	Dependent	CDK neuroplasticity	Emotional-reactivity		T_15_1_C_15_13	G_39_26	G_5_1	3	T_15_1_C_15_13	0.13	0.79	T_15_1_G_39_26	0.2	0.35	C_15_13_G_5_1	0.17	0.79	0.2	0.79
T_7_3_C_6_3	T_7_3	Sensitive	TRUE	Sensitive	C_6_3	Dependent	Emotional-Unreliable	4.46933e-06	G_7_3	Neurogenesis	G_22_6	TRUE	Dependent	Blood-brain barrier	Emotional-reactivity		T_7_3_C_6_3	G_7_3	G_22_6	3	T_7_3_C_6_3	0.02	0.41	T_7_3_G_7_3	0.165414	0.41	C_6_3_G_22_6	0.08	0.32	0.165414	0.41
T_15_1_C_3_2	T_15_1	Antisocial	TRUE	Antisocial	C_3_2	Apathetic	Emotional-Unreliable	0.000190366	G_21_3	Cellular Senescence	G_7_2	TRUE	Apathetic	GPCR dysregulation	Emotional-reactivity		T_15_1_C_3_2	G_21_3	G_7_2	3	T_15_1_C_3_2	0.13	1	T_15_1_G_21_3	0.13	0.35	C_3_2_G_7_2	0.09	1	0.13	1
T_14_1_C_6_3	T_14_1	Sensitive	TRUE	Sensitive	C_6_3	Dependent	Emotional-Unreliable	2.624e-05	G_7_2	GPCR dysregulation	G_22_6	TRUE	Dependent	Blood-brain barrier	Emotional-reactivity		T_14_1_C_6_3	G_7_2	G_22_6	3	T_14_1_C_6_3	0	0.32	T_14_1_G_7_2	0.0947867	0.232227	C_6_3_G_22_6	0.08	0.32	0.0947867	0.32
T_15_1_C_3_2	T_15_1	Antisocial	TRUE	Antisocial	C_3_2	Apathetic	Emotional-Unreliable	0.000190366	G_39_26	mTOR myelination	G_7_2	TRUE	Apathetic	GPCR dysregulation	Emotional-reactivity		T_15_1_C_3_2	G_39_26	G_7_2	3	T_15_1_C_3_2	0.13	1	T_15_1_G_39_26	0.2	0.35	C_3_2_G_7_2	0.09	1	0.2	1
T_15_1_C_4_2	T_15_1	Antisocial	TRUE	Antisocial	C_4_2	Dependent	Emotional-Unreliable	9.51206e-08	G_21_3	Cellular Senescence	G_28_15	TRUE	Dependent	Histone methylation	Emotional-reactivity		T_15_1_C_4_2	G_21_3	G_28_15	3	T_15_1_C_4_2	0.13	0.45	T_15_1_G_21_3	0.13	0.35	C_4_2_G_28_15	0.08	0.45	0.13	0.45
T_15_1_C_4_2	T_15_1	Antisocial	TRUE	Antisocial	C_4_2	Dependent	Emotional-Unreliable	9.51206e-08	G_21_3	Cellular Senescence	G_31_8	TRUE	Dependent	Neurotrophin	Emotional-reactivity		T_15_1_C_4_2	G_21_3	G_31_8	3	T_15_1_C_4_2	0.13	0.45	T_15_1_G_21_3	0.13	0.35	C_4_2_G_31_8	0.09	0.54	0.13	0.54
T_14_1_C_6_3	T_14_1	Sensitive	TRUE	Sensitive	C_6_3	Dependent	Emotional-Unreliable	2.624e-05	G_12_11	Ras-Akt interaction	G_22_6	TRUE	Dependent	Blood-brain barrier	Emotional-reactivity		T_14_1_C_6_3	G_12_11	G_22_6	3	T_14_1_C_6_3	0	0.32	T_14_1_G_12_11	0.0285714	0.209524	C_6_3_G_22_6	0.08	0.32	0.08	0.32
T_15_1_C_4_2	T_15_1	Antisocial	TRUE	Antisocial	C_4_2	Dependent	Emotional-Unreliable	9.51206e-08	G_21_3	Cellular Senescence	G_5_1	TRUE	Dependent	CDK neuroplasticity	Emotional-reactivity		T_15_1_C_4_2	G_21_3	G_5_1	3	T_15_1_C_4_2	0.13	0.45	T_15_1_G_21_3	0.13	0.35	C_4_2_G_5_1	0.17	0.45	0.17	0.45
T_15_1_C_4_2	T_15_1	Antisocial	TRUE	Antisocial	C_4_2	Dependent	Emotional-Unreliable	9.51206e-08	G_39_26	mTOR myelination	G_28_15	TRUE	Dependent	Histone methylation	Emotional-reactivity		T_15_1_C_4_2	G_39_26	G_28_15	3	T_15_1_C_4_2	0.13	0.45	T_15_1_G_39_26	0.2	0.35	C_4_2_G_28_15	0.08	0.45	0.2	0.45
T_15_1_C_4_2	T_15_1	Antisocial	TRUE	Antisocial	C_4_2	Dependent	Emotional-Unreliable	9.51206e-08	G_39_26	mTOR myelination	G_31_8	TRUE	Dependent	Neurotrophin	Emotional-reactivity		T_15_1_C_4_2	G_39_26	G_31_8	3	T_15_1_C_4_2	0.13	0.45	T_15_1_G_39_26	0.2	0.35	C_4_2_G_31_8	0.09	0.54	0.2	0.54
T_15_1_C_6_3	T_15_1	Antisocial	TRUE	Antisocial	C_6_3	Dependent	Emotional-Unreliable	3.24213e-05	G_39_26	mTOR myelination	G_22_6	TRUE	Dependent	Blood-brain barrier	Emotional-reactivity		T_15_1_C_6_3	G_39_26	G_22_6	3	T_15_1_C_6_3	0.13	0.35	T_15_1_G_39_26	0.2	0.35	C_6_3_G_22_6	0.08	0.32	0.2	0.35
T_15_1_C_4_2	T_15_1	Antisocial	TRUE	Antisocial	C_4_2	Dependent	Emotional-Unreliable	9.51206e-08	G_39_26	mTOR myelination	G_5_1	TRUE	Dependent	CDK neuroplasticity	Emotional-reactivity		T_15_1_C_4_2	G_39_26	G_5_1	3	T_15_1_C_4_2	0.13	0.45	T_15_1_G_39_26	0.2	0.35	C_4_2_G_5_1	0.17	0.45	0.2	0.45
T_15_1_C_6_3	T_15_1	Antisocial	TRUE	Antisocial	C_6_3	Dependent	Emotional-Unreliable	3.24213e-05	G_21_3	Cellular Senescence	G_22_6	TRUE	Dependent	Blood-brain barrier	Emotional-reactivity		T_15_1_C_6_3	G_21_3	G_22_6	3	T_15_1_C_6_3	0.13	0.35	T_15_1_G_21_3	0.13	0.35	C_6_3_G_22_6	0.08	0.32	0.13	0.35
T_15_1_C_6_3	T_15_1	Antisocial	TRUE	Antisocial	C_6_3	Dependent	Emotional-Unreliable	3.24213e-05	G_21_3	Cellular Senescence	G_7_7	TRUE	Dependent	Olfaction	Emotional-reactivity		T_15_1_C_6_3	G_21_3	G_7_7	3	T_15_1_C_6_3	0.13	0.35	T_15_1_G_21_3	0.13	0.35	C_6_3_G_7_7	0.03	0.32	0.13	0.35
T_15_1_C_6_3	T_15_1	Antisocial	TRUE	Antisocial	C_6_3	Dependent	Emotional-Unreliable	3.24213e-05	G_21_3	Cellular Senescence	G_17_14	TRUE	Dependent	Dep-RNA	Emotional-reactivity		T_15_1_C_6_3	G_21_3	G_17_14	3	T_15_1_C_6_3	0.13	0.35	T_15_1_G_21_3	0.13	0.35	C_6_3_G_17_14	0.09	0.32	0.13	0.35
T_9_9_C_6_3	T_9_9	Sensitive	TRUE	Sensitive	C_6_3	Dependent	Emotional-Unreliable	6.07489e-05	G_13_3	ERK-conditioned impulsivity	G_22_6	TRUE	Dependent	Blood-brain barrier	Emotional-reactivity		T_9_9_C_6_3	G_13_3	G_22_6	3	T_9_9_C_6_3	0.05	0.32	T_9_9_G_13_3	0.05	0.315789	C_6_3_G_22_6	0.08	0.32	0.08	0.32
T_15_1_C_6_3	T_15_1	Antisocial	TRUE	Antisocial	C_6_3	Dependent	Emotional-Unreliable	3.24213e-05	G_39_26	mTOR myelination	G_7_7	TRUE	Dependent	Olfaction	Emotional-reactivity		T_15_1_C_6_3	G_39_26	G_7_7	3	T_15_1_C_6_3	0.13	0.35	T_15_1_G_39_26	0.2	0.35	C_6_3_G_7_7	0.03	0.32	0.2	0.35
T_15_1_C_6_3	T_15_1	Antisocial	TRUE	Antisocial	C_6_3	Dependent	Emotional-Unreliable	3.24213e-05	G_39_26	mTOR myelination	G_17_14	TRUE	Dependent	Dep-RNA	Emotional-reactivity		T_15_1_C_6_3	G_39_26	G_17_14	3	T_15_1_C_6_3	0.13	0.35	T_15_1_G_39_26	0.2	0.35	C_6_3_G_17_14	0.09	0.32	0.2	0.35
T_15_12_C_15_13	T_15_12	Sensitive	TRUE	Sensitive	C_15_13	Dependent	Emotional-Unreliable	7.14199e-08	G_13_12	acetylcholine biosynthesis	G_31_8	TRUE	Dependent	Neurotrophin	Emotional-reactivity		T_15_12_C_15_13	G_13_12	G_31_8	3	T_15_12_C_15_13	0.02	0.79	T_15_12_G_13_12	0.230769	0.39	C_15_13_G_31_8	0.09	0.79	0.230769	0.79
T_15_12_C_15_13	T_15_12	Sensitive	TRUE	Sensitive	C_15_13	Dependent	Emotional-Unreliable	7.14199e-08	G_13_12	acetylcholine biosynthesis	G_28_15	TRUE	Dependent	Histone methylation	Emotional-reactivity		T_15_12_C_15_13	G_13_12	G_28_15	3	T_15_12_C_15_13	0.02	0.79	T_15_12_G_13_12	0.230769	0.39	C_15_13_G_28_15	0.08	0.79	0.230769	0.79
T_15_12_C_15_13	T_15_12	Sensitive	TRUE	Sensitive	C_15_13	Dependent	Emotional-Unreliable	7.14199e-08	G_13_12	acetylcholine biosynthesis	G_5_1	TRUE	Dependent	CDK neuroplasticity	Emotional-reactivity		T_15_12_C_15_13	G_13_12	G_5_1	3	T_15_12_C_15_13	0.02	0.79	T_15_12_G_13_12	0.230769	0.39	C_15_13_G_5_1	0.17	0.79	0.230769	0.79
T_15_12_C_15_13	T_15_12	Sensitive	TRUE	Sensitive	C_15_13	Dependent	Emotional-Unreliable	7.14199e-08	G_25_3	Acetylcholine biosynthesis	G_31_8	TRUE	Dependent	Neurotrophin	Emotional-reactivity		T_15_12_C_15_13	G_25_3	G_31_8	3	T_15_12_C_15_13	0.02	0.79	T_15_12_G_25_3	0.125	0.5	C_15_13_G_31_8	0.09	0.79	0.125	0.79
T_15_12_C_15_13	T_15_12	Sensitive	TRUE	Sensitive	C_15_13	Dependent	Emotional-Unreliable	7.14199e-08	G_25_3	Acetylcholine biosynthesis	G_28_15	TRUE	Dependent	Histone methylation	Emotional-reactivity		T_15_12_C_15_13	G_25_3	G_28_15	3	T_15_12_C_15_13	0.02	0.79	T_15_12_G_25_3	0.125	0.5	C_15_13_G_28_15	0.08	0.79	0.125	0.79
T_15_12_C_15_13	T_15_12	Sensitive	TRUE	Sensitive	C_15_13	Dependent	Emotional-Unreliable	7.14199e-08	G_25_3	Acetylcholine biosynthesis	G_5_1	TRUE	Dependent	CDK neuroplasticity	Emotional-reactivity		T_15_12_C_15_13	G_25_3	G_5_1	3	T_15_12_C_15_13	0.02	0.79	T_15_12_G_25_3	0.125	0.5	C_15_13_G_5_1	0.17	0.79	0.17	0.79
T_15_12_C_15_13	T_15_12	Sensitive	TRUE	Sensitive	C_15_13	Dependent	Emotional-Unreliable	7.14199e-08	G_38_23	sensory sensitivity	G_31_8	TRUE	Dependent	Neurotrophin	Emotional-reactivity		T_15_12_C_15_13	G_38_23	G_31_8	3	T_15_12_C_15_13	0.02	0.79	T_15_12_G_38_23	0.0512821	0.487179	C_15_13_G_31_8	0.09	0.79	0.09	0.79
T_15_12_C_15_13	T_15_12	Sensitive	TRUE	Sensitive	C_15_13	Dependent	Emotional-Unreliable	7.14199e-08	G_38_23	sensory sensitivity	G_28_15	TRUE	Dependent	Histone methylation	Emotional-reactivity		T_15_12_C_15_13	G_38_23	G_28_15	3	T_15_12_C_15_13	0.02	0.79	T_15_12_G_38_23	0.0512821	0.487179	C_15_13_G_28_15	0.08	0.79	0.08	0.79
T_15_12_C_15_13	T_15_12	Sensitive	TRUE	Sensitive	C_15_13	Dependent	Emotional-Unreliable	7.14199e-08	G_38_23	sensory sensitivity	G_5_1	TRUE	Dependent	CDK neuroplasticity	Emotional-reactivity		T_15_12_C_15_13	G_38_23	G_5_1	3	T_15_12_C_15_13	0.02	0.79	T_15_12_G_38_23	0.0512821	0.487179	C_15_13_G_5_1	0.17	0.79	0.17	0.79
T_15_12_C_15_13	T_15_12	Sensitive	TRUE	Sensitive	C_15_13	Dependent	Emotional-Unreliable	7.14199e-08	G_7_3	Neurogenesis	G_31_8	TRUE	Dependent	Neurotrophin	Emotional-reactivity		T_15_12_C_15_13	G_7_3	G_31_8	3	T_15_12_C_15_13	0.02	0.79	T_15_12_G_7_3	0.165414	0.39	C_15_13_G_31_8	0.09	0.79	0.165414	0.79
T_15_12_C_15_13	T_15_12	Sensitive	TRUE	Sensitive	C_15_13	Dependent	Emotional-Unreliable	7.14199e-08	G_7_3	Neurogenesis	G_28_15	TRUE	Dependent	Histone methylation	Emotional-reactivity		T_15_12_C_15_13	G_7_3	G_28_15	3	T_15_12_C_15_13	0.02	0.79	T_15_12_G_7_3	0.165414	0.39	C_15_13_G_28_15	0.08	0.79	0.165414	0.79
T_15_12_C_15_13	T_15_12	Sensitive	TRUE	Sensitive	C_15_13	Dependent	Emotional-Unreliable	7.14199e-08	G_7_3	Neurogenesis	G_5_1	TRUE	Dependent	CDK neuroplasticity	Emotional-reactivity		T_15_12_C_15_13	G_7_3	G_5_1	3	T_15_12_C_15_13	0.02	0.79	T_15_12_G_7_3	0.165414	0.39	C_15_13_G_5_1	0.17	0.79	0.17	0.79
T_9_9_C_6_3	T_9_9	Sensitive	TRUE	Sensitive	C_6_3	Dependent	Emotional-Unreliable	6.07489e-05	G_12_11	Ras-Akt interaction	G_22_6	TRUE	Dependent	Blood-brain barrier	Emotional-reactivity		T_9_9_C_6_3	G_12_11	G_22_6	3	T_9_9_C_6_3	0.05	0.32	T_9_9_G_12_11	0.05	0.209524	C_6_3_G_22_6	0.08	0.32	0.08	0.32
T_15_12_C_3_2	T_15_12	Sensitive	TRUE	Sensitive	C_3_2	Apathetic	Emotional-Unreliable	1.78567e-05	G_13_12	acetylcholine biosynthesis	G_7_2	TRUE	Apathetic	GPCR dysregulation	Emotional-reactivity		T_15_12_C_3_2	G_13_12	G_7_2	3	T_15_12_C_3_2	0.02	1	T_15_12_G_13_12	0.230769	0.39	C_3_2_G_7_2	0.09	1	0.230769	1
T_14_5_C_6_3	T_14_5	Antisocial	TRUE	Antisocial	C_6_3	Dependent	Emotional-Unreliable	0.000453035	G_7_7	Olfaction	G_22_6	TRUE	Dependent	Blood-brain barrier	Emotional-reactivity		T_14_5_C_6_3	G_7_7	G_22_6	3	T_14_5_C_6_3	0	0.41	T_14_5_G_7_7	0.0344828	0.41	C_6_3_G_22_6	0.08	0.32	0.08	0.41
T_15_12_C_3_2	T_15_12	Sensitive	TRUE	Sensitive	C_3_2	Apathetic	Emotional-Unreliable	1.78567e-05	G_25_3	Acetylcholine biosynthesis	G_7_2	TRUE	Apathetic	GPCR dysregulation	Emotional-reactivity		T_15_12_C_3_2	G_25_3	G_7_2	3	T_15_12_C_3_2	0.02	1	T_15_12_G_25_3	0.125	0.5	C_3_2_G_7_2	0.09	1	0.125	1
T_9_6_C_10_8	T_9_6	Antisocial	TRUE	Antisocial	C_10_8	Apathetic	Emotional-Unreliable	-1.66533e-14	G_22_6	Blood-brain barrier	G_23_2	TRUE	Apathetic	Biogenic synthesis	Emotional-reactivity		T_9_6_C_10_8	G_22_6	G_23_2	3	T_9_6_C_10_8	0	0.79	T_9_6_G_22_6	0.0810811	0.65	C_10_8_G_23_2	0.05	0.79	0.0810811	0.79
T_15_12_C_3_2	T_15_12	Sensitive	TRUE	Sensitive	C_3_2	Apathetic	Emotional-Unreliable	1.78567e-05	G_38_23	sensory sensitivity	G_7_2	TRUE	Apathetic	GPCR dysregulation	Emotional-reactivity		T_15_12_C_3_2	G_38_23	G_7_2	3	T_15_12_C_3_2	0.02	1	T_15_12_G_38_23	0.0512821	0.487179	C_3_2_G_7_2	0.09	1	0.09	1
T_9_6_C_10_8	T_9_6	Antisocial	TRUE	Antisocial	C_10_8	Apathetic	Emotional-Unreliable	-1.66533e-14	G_35_22	PI3K-based memory	G_23_2	TRUE	Apathetic	Biogenic synthesis	Emotional-reactivity		T_9_6_C_10_8	G_35_22	G_23_2	3	T_9_6_C_10_8	0	0.79	T_9_6_G_35_22	0.0697674	0.65	C_10_8_G_23_2	0.05	0.79	0.0697674	0.79
T_15_12_C_3_2	T_15_12	Sensitive	TRUE	Sensitive	C_3_2	Apathetic	Emotional-Unreliable	1.78567e-05	G_7_3	Neurogenesis	G_7_2	TRUE	Apathetic	GPCR dysregulation	Emotional-reactivity		T_15_12_C_3_2	G_7_3	G_7_2	3	T_15_12_C_3_2	0.02	1	T_15_12_G_7_3	0.165414	0.39	C_3_2_G_7_2	0.09	1	0.165414	1
T_15_12_C_4_2	T_15_12	Sensitive	TRUE	Sensitive	C_4_2	Dependent	Emotional-Unreliable	1.24465e-07	G_13_12	acetylcholine biosynthesis	G_31_8	TRUE	Dependent	Neurotrophin	Emotional-reactivity		T_15_12_C_4_2	G_13_12	G_31_8	3	T_15_12_C_4_2	0.02	0.45	T_15_12_G_13_12	0.230769	0.39	C_4_2_G_31_8	0.09	0.54	0.230769	0.54
T_9_6_C_10_8	T_9_6	Antisocial	TRUE	Antisocial	C_10_8	Apathetic	Emotional-Unreliable	-1.66533e-14	G_28_15	Estrogen neuroplasticity	G_23_2	TRUE	Apathetic	Biogenic synthesis	Emotional-reactivity		T_9_6_C_10_8	G_28_15	G_23_2	3	T_9_6_C_10_8	0	0.79	T_9_6_G_28_15	0.0792079	0.65	C_10_8_G_23_2	0.05	0.79	0.0792079	0.79
T_15_12_C_4_2	T_15_12	Sensitive	TRUE	Sensitive	C_4_2	Dependent	Emotional-Unreliable	1.24465e-07	G_13_12	acetylcholine biosynthesis	G_28_15	TRUE	Dependent	Histone methylation	Emotional-reactivity		T_15_12_C_4_2	G_13_12	G_28_15	3	T_15_12_C_4_2	0.02	0.45	T_15_12_G_13_12	0.230769	0.39	C_4_2_G_28_15	0.08	0.45	0.230769	0.45
T_15_12_C_4_2	T_15_12	Sensitive	TRUE	Sensitive	C_4_2	Dependent	Emotional-Unreliable	1.24465e-07	G_13_12	acetylcholine biosynthesis	G_5_1	TRUE	Dependent	CDK neuroplasticity	Emotional-reactivity		T_15_12_C_4_2	G_13_12	G_5_1	3	T_15_12_C_4_2	0.02	0.45	T_15_12_G_13_12	0.230769	0.39	C_4_2_G_5_1	0.17	0.45	0.230769	0.45
T_15_12_C_4_2	T_15_12	Sensitive	TRUE	Sensitive	C_4_2	Dependent	Emotional-Unreliable	1.24465e-07	G_25_3	Acetylcholine biosynthesis	G_31_8	TRUE	Dependent	Neurotrophin	Emotional-reactivity		T_15_12_C_4_2	G_25_3	G_31_8	3	T_15_12_C_4_2	0.02	0.45	T_15_12_G_25_3	0.125	0.5	C_4_2_G_31_8	0.09	0.54	0.125	0.54
T_11_7_C_10_8	T_11_7	Sensitive	TRUE	Sensitive	C_10_8	Apathetic	Emotional-Unreliable	3.31069e-13	G_31_8	Neurotrophin	G_23_2	TRUE	Apathetic	Biogenic synthesis	Emotional-reactivity		T_11_7_C_10_8	G_31_8	G_23_2	3	T_11_7_C_10_8	0.04	0.79	T_11_7_G_31_8	0.0925926	0.537037	C_10_8_G_23_2	0.05	0.79	0.0925926	0.79
T_15_12_C_4_2	T_15_12	Sensitive	TRUE	Sensitive	C_4_2	Dependent	Emotional-Unreliable	1.24465e-07	G_25_3	Acetylcholine biosynthesis	G_28_15	TRUE	Dependent	Histone methylation	Emotional-reactivity		T_15_12_C_4_2	G_25_3	G_28_15	3	T_15_12_C_4_2	0.02	0.45	T_15_12_G_25_3	0.125	0.5	C_4_2_G_28_15	0.08	0.45	0.125	0.5
T_15_12_C_4_2	T_15_12	Sensitive	TRUE	Sensitive	C_4_2	Dependent	Emotional-Unreliable	1.24465e-07	G_25_3	Acetylcholine biosynthesis	G_5_1	TRUE	Dependent	CDK neuroplasticity	Emotional-reactivity		T_15_12_C_4_2	G_25_3	G_5_1	3	T_15_12_C_4_2	0.02	0.45	T_15_12_G_25_3	0.125	0.5	C_4_2_G_5_1	0.17	0.45	0.17	0.5
T_15_12_C_4_2	T_15_12	Sensitive	TRUE	Sensitive	C_4_2	Dependent	Emotional-Unreliable	1.24465e-07	G_38_23	sensory sensitivity	G_31_8	TRUE	Dependent	Neurotrophin	Emotional-reactivity		T_15_12_C_4_2	G_38_23	G_31_8	3	T_15_12_C_4_2	0.02	0.45	T_15_12_G_38_23	0.0512821	0.487179	C_4_2_G_31_8	0.09	0.54	0.09	0.54
T_11_7_C_10_8	T_11_7	Sensitive	TRUE	Sensitive	C_10_8	Apathetic	Emotional-Unreliable	3.31069e-13	G_13_3	ERK-conditioned impulsivity	G_23_2	TRUE	Apathetic	Biogenic synthesis	Emotional-reactivity		T_11_7_C_10_8	G_13_3	G_23_2	3	T_11_7_C_10_8	0.04	0.79	T_11_7_G_13_3	0.04	0.47	C_10_8_G_23_2	0.05	0.79	0.05	0.79
T_15_12_C_4_2	T_15_12	Sensitive	TRUE	Sensitive	C_4_2	Dependent	Emotional-Unreliable	1.24465e-07	G_38_23	sensory sensitivity	G_28_15	TRUE	Dependent	Histone methylation	Emotional-reactivity		T_15_12_C_4_2	G_38_23	G_28_15	3	T_15_12_C_4_2	0.02	0.45	T_15_12_G_38_23	0.0512821	0.487179	C_4_2_G_28_15	0.08	0.45	0.08	0.487179
T_15_12_C_4_2	T_15_12	Sensitive	TRUE	Sensitive	C_4_2	Dependent	Emotional-Unreliable	1.24465e-07	G_38_23	sensory sensitivity	G_5_1	TRUE	Dependent	CDK neuroplasticity	Emotional-reactivity		T_15_12_C_4_2	G_38_23	G_5_1	3	T_15_12_C_4_2	0.02	0.45	T_15_12_G_38_23	0.0512821	0.487179	C_4_2_G_5_1	0.17	0.45	0.17	0.487179
T_15_12_C_4_2	T_15_12	Sensitive	TRUE	Sensitive	C_4_2	Dependent	Emotional-Unreliable	1.24465e-07	G_7_3	Neurogenesis	G_31_8	TRUE	Dependent	Neurotrophin	Emotional-reactivity		T_15_12_C_4_2	G_7_3	G_31_8	3	T_15_12_C_4_2	0.02	0.45	T_15_12_G_7_3	0.165414	0.39	C_4_2_G_31_8	0.09	0.54	0.165414	0.54
T_11_7_C_10_8	T_11_7	Sensitive	TRUE	Sensitive	C_10_8	Apathetic	Emotional-Unreliable	3.31069e-13	G_38_38	ion permeability	G_23_2	TRUE	Apathetic	Biogenic synthesis	Emotional-reactivity		T_11_7_C_10_8	G_38_38	G_23_2	3	T_11_7_C_10_8	0.04	0.79	T_11_7_G_38_38	0.04	0.47	C_10_8_G_23_2	0.05	0.79	0.05	0.79
T_15_12_C_4_2	T_15_12	Sensitive	TRUE	Sensitive	C_4_2	Dependent	Emotional-Unreliable	1.24465e-07	G_7_3	Neurogenesis	G_28_15	TRUE	Dependent	Histone methylation	Emotional-reactivity		T_15_12_C_4_2	G_7_3	G_28_15	3	T_15_12_C_4_2	0.02	0.45	T_15_12_G_7_3	0.165414	0.39	C_4_2_G_28_15	0.08	0.45	0.165414	0.45
T_15_12_C_4_2	T_15_12	Sensitive	TRUE	Sensitive	C_4_2	Dependent	Emotional-Unreliable	1.24465e-07	G_7_3	Neurogenesis	G_5_1	TRUE	Dependent	CDK neuroplasticity	Emotional-reactivity		T_15_12_C_4_2	G_7_3	G_5_1	3	T_15_12_C_4_2	0.02	0.45	T_15_12_G_7_3	0.165414	0.39	C_4_2_G_5_1	0.17	0.45	0.17	0.45
T_15_12_C_5_3	T_15_12	Sensitive	TRUE	Sensitive	C_5_3	Dependent	Emotional-Unreliable	0.000446587	G_13_12	acetylcholine biosynthesis	G_5_1	TRUE	Dependent	CDK neuroplasticity	Emotional-reactivity		T_15_12_C_5_3	G_13_12	G_5_1	3	T_15_12_C_5_3	0.02	0.39	T_15_12_G_13_12	0.230769	0.39	C_5_3_G_5_1	0.17	0.4	0.230769	0.4
T_15_12_C_5_3	T_15_12	Sensitive	TRUE	Sensitive	C_5_3	Dependent	Emotional-Unreliable	0.000446587	G_25_3	Acetylcholine biosynthesis	G_5_1	TRUE	Dependent	CDK neuroplasticity	Emotional-reactivity		T_15_12_C_5_3	G_25_3	G_5_1	3	T_15_12_C_5_3	0.02	0.39	T_15_12_G_25_3	0.125	0.5	C_5_3_G_5_1	0.17	0.4	0.17	0.5
T_15_12_C_5_3	T_15_12	Sensitive	TRUE	Sensitive	C_5_3	Dependent	Emotional-Unreliable	0.000446587	G_38_23	sensory sensitivity	G_5_1	TRUE	Dependent	CDK neuroplasticity	Emotional-reactivity		T_15_12_C_5_3	G_38_23	G_5_1	3	T_15_12_C_5_3	0.02	0.39	T_15_12_G_38_23	0.0512821	0.487179	C_5_3_G_5_1	0.17	0.4	0.17	0.487179
T_15_12_C_5_3	T_15_12	Sensitive	TRUE	Sensitive	C_5_3	Dependent	Emotional-Unreliable	0.000446587	G_7_3	Neurogenesis	G_5_1	TRUE	Dependent	CDK neuroplasticity	Emotional-reactivity		T_15_12_C_5_3	G_7_3	G_5_1	3	T_15_12_C_5_3	0.02	0.39	T_15_12_G_7_3	0.165414	0.39	C_5_3_G_5_1	0.17	0.4	0.17	0.4
T_15_12_C_9_5	T_15_12	Sensitive	TRUE	Sensitive	C_9_5	Dependent	Emotional-Unreliable	2.39107e-05	G_13_12	acetylcholine biosynthesis	G_5_1	TRUE	Dependent	CDK neuroplasticity	Emotional-reactivity		T_15_12_C_9_5	G_13_12	G_5_1	3	T_15_12_C_9_5	0.02	0.39	T_15_12_G_13_12	0.230769	0.39	C_9_5_G_5_1	0.17	0.4	0.230769	0.4
T_15_12_C_9_5	T_15_12	Sensitive	TRUE	Sensitive	C_9_5	Dependent	Emotional-Unreliable	2.39107e-05	G_25_3	Acetylcholine biosynthesis	G_5_1	TRUE	Dependent	CDK neuroplasticity	Emotional-reactivity		T_15_12_C_9_5	G_25_3	G_5_1	3	T_15_12_C_9_5	0.02	0.39	T_15_12_G_25_3	0.125	0.5	C_9_5_G_5_1	0.17	0.4	0.17	0.5
T_15_12_C_9_5	T_15_12	Sensitive	TRUE	Sensitive	C_9_5	Dependent	Emotional-Unreliable	2.39107e-05	G_38_23	sensory sensitivity	G_5_1	TRUE	Dependent	CDK neuroplasticity	Emotional-reactivity		T_15_12_C_9_5	G_38_23	G_5_1	3	T_15_12_C_9_5	0.02	0.39	T_15_12_G_38_23	0.0512821	0.487179	C_9_5_G_5_1	0.17	0.4	0.17	0.487179
T_15_12_C_9_5	T_15_12	Sensitive	TRUE	Sensitive	C_9_5	Dependent	Emotional-Unreliable	2.39107e-05	G_7_3	Neurogenesis	G_5_1	TRUE	Dependent	CDK neuroplasticity	Emotional-reactivity		T_15_12_C_9_5	G_7_3	G_5_1	3	T_15_12_C_9_5	0.02	0.39	T_15_12_G_7_3	0.165414	0.39	C_9_5_G_5_1	0.17	0.4	0.17	0.4
T_15_15_C_7_7	T_15_15	Reliable	TRUE	Reliable	C_7_7	Organized	Reliable-Organized	3.327e-06	G_12_8	Neuroprotection	G_12_8	TRUE	Organized	Neuroprotection	Self-control		T_15_15_C_7_7	G_12_8	G_12_8	2	T_15_15_C_7_7	0.21	0.02	T_15_15_G_12_8	0.21	0.0346821	C_7_7_G_12_8	0.09	0.03	0.21	0.0346821
T_15_15_C_7_7	T_15_15	Reliable	TRUE	Reliable	C_7_7	Organized	Reliable-Organized	3.327e-06	G_12_8	Neuroprotection	G_11_4	TRUE	Organized	Inositol signaling	Self-control		T_15_15_C_7_7	G_12_8	G_11_4	2	T_15_15_C_7_7	0.21	0.02	T_15_15_G_12_8	0.21	0.0346821	C_7_7_G_11_4	0.07	0.04	0.21	0.04
T_11_7_C_10_8	T_11_7	Sensitive	TRUE	Sensitive	C_10_8	Apathetic	Emotional-Unreliable	3.31069e-13	G_11_7	HPA stress reactivity	G_23_2	TRUE	Apathetic	Biogenic synthesis	Emotional-reactivity		T_11_7_C_10_8	G_11_7	G_23_2	3	T_11_7_C_10_8	0.04	0.79	T_11_7_G_11_7	0.0769231	0.47	C_10_8_G_23_2	0.05	0.79	0.0769231	0.79
T_11_7_C_10_8	T_11_7	Sensitive	TRUE	Sensitive	C_10_8	Apathetic	Emotional-Unreliable	3.31069e-13	G_26_14	Glucose transport	G_23_2	TRUE	Apathetic	Biogenic synthesis	Emotional-reactivity		T_11_7_C_10_8	G_26_14	G_23_2	3	T_11_7_C_10_8	0.04	0.79	T_11_7_G_26_14	0.0869565	0.47	C_10_8_G_23_2	0.05	0.79	0.0869565	0.79
T_10_5_C_5_5	T_10_5	Reliable	TRUE	Reliable	C_5_5	Creative	Reliable-Creative	9.45692e-05	G_21_18	cognitive flexibility	G_12_1	TRUE	Creative	Episodic learning	Self-awareness		T_10_5_C_5_5	G_21_18	G_12_1	1	T_10_5_C_5_5	1	0	T_10_5_G_21_18	0.32	0.0948276	C_5_5_G_12_1	1	0.06	1	0.0948276
T_15_2_C_14_13	T_15_2	Reliable	TRUE	Reliable	C_14_13	Organized	Reliable-Organized	2.31135e-09	G_21_18	cognitive flexibility	G_12_8	TRUE	Organized	Neuroprotection	Self-control		T_15_2_C_14_13	G_21_18	G_12_8	2	T_15_2_C_14_13	0.2	0	T_15_2_G_21_18	0.2	0.0948276	C_14_13_G_12_8	0.09	0.03	0.2	0.0948276
T_15_2_C_14_13	T_15_2	Reliable	TRUE	Reliable	C_14_13	Organized	Reliable-Organized	2.31135e-09	G_21_18	cognitive flexibility	G_11_4	TRUE	Organized	Inositol signaling	Self-control		T_15_2_C_14_13	G_21_18	G_11_4	2	T_15_2_C_14_13	0.2	0	T_15_2_G_21_18	0.2	0.0948276	C_14_13_G_11_4	0.09	0.04	0.2	0.0948276
T_15_2_C_14_13	T_15_2	Reliable	TRUE	Reliable	C_14_13	Organized	Reliable-Organized	2.31135e-09	G_21_18	cognitive flexibility	G_24_6	TRUE	Organized	GFI1-Neurite outgrowth	Self-control		T_15_2_C_14_13	G_21_18	G_24_6	2	T_15_2_C_14_13	0.2	0	T_15_2_G_21_18	0.2	0.0948276	C_14_13_G_24_6	0.1	0.08	0.2	0.0948276
T_15_2_C_15_7	T_15_2	Reliable	TRUE	Reliable	C_15_7	Dependent	Reliable-Organized	9.05411e-08	G_21_18	cognitive flexibility	G_17_14	TRUE	Dependent	Dep-RNA	Emotional-reactivity		T_15_2_C_15_7	G_21_18	G_17_14	2	T_15_2_C_15_7	0.2	0.02	T_15_2_G_21_18	0.2	0.0948276	C_15_7_G_17_14	0.09	0.15	0.2	0.15
T_15_2_C_3_1	T_15_2	Reliable	TRUE	Reliable	C_3_1	Organized	Reliable-Organized	9.82547e-14	G_21_18	cognitive flexibility	G_3_1	TRUE	Organized	Inositol-Calcium signaling	Self-control		T_15_2_C_3_1	G_21_18	G_3_1	2	T_15_2_C_3_1	0.2	0	T_15_2_G_21_18	0.2	0.0948276	C_3_1_G_3_1	0.06	0.1	0.2	0.1
T_15_2_C_3_1	T_15_2	Reliable	TRUE	Reliable	C_3_1	Organized	Reliable-Organized	9.82547e-14	G_21_18	cognitive flexibility	G_11_4	TRUE	Organized	Inositol signaling	Self-control		T_15_2_C_3_1	G_21_18	G_11_4	2	T_15_2_C_3_1	0.2	0	T_15_2_G_21_18	0.2	0.0948276	C_3_1_G_11_4	0.07	0.04	0.2	0.0948276
T_8_2_C_4_3	T_8_2	Reliable	TRUE	Reliable	C_4_3	Creative	Reliable-Creative	0.000391268	G_21_18	cognitive flexibility	G_12_1	TRUE	Creative	Episodic learning	Self-awareness		T_8_2_C_4_3	G_21_18	G_12_1	1	T_8_2_C_4_3	0.97	0.02	T_8_2_G_21_18	0.3	0.0948276	C_4_3_G_12_1	0.97	0.06	0.97	0.0948276
T_15_2_C_3_1	T_15_2	Reliable	TRUE	Reliable	C_3_1	Organized	Reliable-Organized	9.82547e-14	G_21_18	cognitive flexibility	G_12_8	TRUE	Organized	Neuroprotection	Self-control		T_15_2_C_3_1	G_21_18	G_12_8	2	T_15_2_C_3_1	0.2	0	T_15_2_G_21_18	0.2	0.0948276	C_3_1_G_12_8	0.09	0.03	0.2	0.0948276
T_15_2_C_3_1	T_15_2	Reliable	TRUE	Reliable	C_3_1	Organized	Reliable-Organized	9.82547e-14	G_21_18	cognitive flexibility	G_8_8	TRUE	Organized	Global inositol/chemokine pathways	Self-control		T_15_2_C_3_1	G_21_18	G_8_8	2	T_15_2_C_3_1	0.2	0	T_15_2_G_21_18	0.2	0.0948276	C_3_1_G_8_8	0.08	0.07	0.2	0.0948276
T_11_7_C_10_8	T_11_7	Sensitive	TRUE	Sensitive	C_10_8	Apathetic	Emotional-Unreliable	3.31069e-13	G_41_33	GPCR neuroplasticity	G_23_2	TRUE	Apathetic	Biogenic synthesis	Emotional-reactivity		T_11_7_C_10_8	G_41_33	G_23_2	3	T_11_7_C_10_8	0.04	0.79	T_11_7_G_41_33	0.107143	0.47	C_10_8_G_23_2	0.05	0.79	0.107143	0.79
T_15_2_C_4_4	T_15_2	Reliable	TRUE	Reliable	C_4_4	Organized	Reliable-Organized	1.249e-13	G_21_18	cognitive flexibility	G_11_4	TRUE	Organized	Inositol signaling	Self-control		T_15_2_C_4_4	G_21_18	G_11_4	2	T_15_2_C_4_4	0.2	0	T_15_2_G_21_18	0.2	0.0948276	C_4_4_G_11_4	0.07	0.04	0.2	0.0948276
T_15_2_C_4_4	T_15_2	Reliable	TRUE	Reliable	C_4_4	Organized	Reliable-Organized	1.249e-13	G_21_18	cognitive flexibility	G_12_8	TRUE	Organized	Neuroprotection	Self-control		T_15_2_C_4_4	G_21_18	G_12_8	2	T_15_2_C_4_4	0.2	0	T_15_2_G_21_18	0.2	0.0948276	C_4_4_G_12_8	0.09	0.03	0.2	0.0948276
T_11_7_C_10_8	T_11_7	Sensitive	TRUE	Sensitive	C_10_8	Apathetic	Emotional-Unreliable	3.31069e-13	G_7_3	Neurogenesis	G_23_2	TRUE	Apathetic	Biogenic synthesis	Emotional-reactivity		T_11_7_C_10_8	G_7_3	G_23_2	3	T_11_7_C_10_8	0.04	0.79	T_11_7_G_7_3	0.165414	0.47	C_10_8_G_23_2	0.05	0.79	0.165414	0.79
T_15_2_C_4_4	T_15_2	Reliable	TRUE	Reliable	C_4_4	Organized	Reliable-Organized	1.249e-13	G_21_18	cognitive flexibility	G_8_8	TRUE	Organized	Global inositol/chemokine pathways	Self-control		T_15_2_C_4_4	G_21_18	G_8_8	2	T_15_2_C_4_4	0.2	0	T_15_2_G_21_18	0.2	0.0948276	C_4_4_G_8_8	0.08	0.07	0.2	0.0948276
T_15_2_C_4_4	T_15_2	Reliable	TRUE	Reliable	C_4_4	Organized	Reliable-Organized	1.249e-13	G_21_18	cognitive flexibility	G_3_1	TRUE	Organized	Inositol-Calcium signaling	Self-control		T_15_2_C_4_4	G_21_18	G_3_1	2	T_15_2_C_4_4	0.2	0	T_15_2_G_21_18	0.2	0.0948276	C_4_4_G_3_1	0.06	0.1	0.2	0.1
T_15_2_C_4_4	T_15_2	Reliable	TRUE	Reliable	C_4_4	Organized	Reliable-Organized	1.249e-13	G_21_18	cognitive flexibility	G_24_6	TRUE	Organized	GFI1-Neurite outgrowth	Self-control		T_15_2_C_4_4	G_21_18	G_24_6	2	T_15_2_C_4_4	0.2	0	T_15_2_G_21_18	0.2	0.0948276	C_4_4_G_24_6	0.1	0.08	0.2	0.0948276
T_15_2_C_5_1	T_15_2	Reliable	TRUE	Reliable	C_5_1	Organized	Reliable-Organized	2.93765e-13	G_21_18	cognitive flexibility	G_12_8	TRUE	Organized	Neuroprotection	Self-control		T_15_2_C_5_1	G_21_18	G_12_8	2	T_15_2_C_5_1	0.2	0	T_15_2_G_21_18	0.2	0.0948276	C_5_1_G_12_8	0.09	0.03	0.2	0.0948276
T_15_2_C_5_1	T_15_2	Reliable	TRUE	Reliable	C_5_1	Organized	Reliable-Organized	2.93765e-13	G_21_18	cognitive flexibility	G_8_8	TRUE	Organized	Global inositol/chemokine pathways	Self-control		T_15_2_C_5_1	G_21_18	G_8_8	2	T_15_2_C_5_1	0.2	0	T_15_2_G_21_18	0.2	0.0948276	C_5_1_G_8_8	0.08	0.07	0.2	0.0948276
T_15_2_C_5_1	T_15_2	Reliable	TRUE	Reliable	C_5_1	Organized	Reliable-Organized	2.93765e-13	G_21_18	cognitive flexibility	G_11_4	TRUE	Organized	Inositol signaling	Self-control		T_15_2_C_5_1	G_21_18	G_11_4	2	T_15_2_C_5_1	0.2	0	T_15_2_G_21_18	0.2	0.0948276	C_5_1_G_11_4	0.07	0.04	0.2	0.0948276
T_11_7_C_10_8	T_11_7	Sensitive	TRUE	Sensitive	C_10_8	Apathetic	Emotional-Unreliable	3.31069e-13	G_21_16	Acetylcholine biosynthesis	G_23_2	TRUE	Apathetic	Biogenic synthesis	Emotional-reactivity		T_11_7_C_10_8	G_21_16	G_23_2	3	T_11_7_C_10_8	0.04	0.79	T_11_7_G_21_16	0.135135	0.47	C_10_8_G_23_2	0.05	0.79	0.135135	0.79
T_15_2_C_6_5	T_15_2	Reliable	TRUE	Reliable	C_6_5	Organized	Reliable-Organized	1.85574e-12	G_21_18	cognitive flexibility	G_11_4	TRUE	Organized	Inositol signaling	Self-control		T_15_2_C_6_5	G_21_18	G_11_4	2	T_15_2_C_6_5	0.2	0	T_15_2_G_21_18	0.2	0.0948276	C_6_5_G_11_4	0.07	0.04	0.2	0.0948276
T_15_2_C_7_7	T_15_2	Reliable	TRUE	Reliable	C_7_7	Organized	Reliable-Organized	1.00919e-13	G_21_18	cognitive flexibility	G_11_4	TRUE	Organized	Inositol signaling	Self-control		T_15_2_C_7_7	G_21_18	G_11_4	2	T_15_2_C_7_7	0.2	0	T_15_2_G_21_18	0.2	0.0948276	C_7_7_G_11_4	0.07	0.04	0.2	0.0948276
T_15_2_C_7_7	T_15_2	Reliable	TRUE	Reliable	C_7_7	Organized	Reliable-Organized	1.00919e-13	G_21_18	cognitive flexibility	G_12_8	TRUE	Organized	Neuroprotection	Self-control		T_15_2_C_7_7	G_21_18	G_12_8	2	T_15_2_C_7_7	0.2	0	T_15_2_G_21_18	0.2	0.0948276	C_7_7_G_12_8	0.09	0.03	0.2	0.0948276
T_15_2_C_8_7	T_15_2	Reliable	TRUE	Reliable	C_8_7	Organized	Reliable-Organized	4.65183e-14	G_21_18	cognitive flexibility	G_8_8	TRUE	Organized	Global inositol/chemokine pathways	Self-control		T_15_2_C_8_7	G_21_18	G_8_8	2	T_15_2_C_8_7	0.2	0	T_15_2_G_21_18	0.2	0.0948276	C_8_7_G_8_8	0.08	0.07	0.2	0.0948276
T_11_7_C_10_8	T_11_7	Sensitive	TRUE	Sensitive	C_10_8	Apathetic	Emotional-Unreliable	3.31069e-13	G_19_3	Glucuronidase habit extinction	G_23_2	TRUE	Apathetic	Biogenic synthesis	Emotional-reactivity		T_11_7_C_10_8	G_19_3	G_23_2	3	T_11_7_C_10_8	0.04	0.79	T_11_7_G_19_3	0.0833333	0.47	C_10_8_G_23_2	0.05	0.79	0.0833333	0.79
T_15_2_C_8_7	T_15_2	Reliable	TRUE	Reliable	C_8_7	Organized	Reliable-Organized	4.65183e-14	G_21_18	cognitive flexibility	G_11_4	TRUE	Organized	Inositol signaling	Self-control		T_15_2_C_8_7	G_21_18	G_11_4	2	T_15_2_C_8_7	0.2	0	T_15_2_G_21_18	0.2	0.0948276	C_8_7_G_11_4	0.07	0.04	0.2	0.0948276
T_15_2_C_9_6	T_15_2	Reliable	TRUE	Reliable	C_9_6	Organized	Reliable-Creative	3.19338e-05	G_21_18	cognitive flexibility	G_27_25	TRUE	Organized	Org3-RNA	Self-awareness		T_15_2_C_9_6	G_21_18	G_27_25	1	T_15_2_C_9_6	0.2	0.02	T_15_2_G_21_18	0.2	0.0948276	C_9_6_G_27_25	0.11	0.07	0.2	0.0948276
T_15_4_C_12_5	T_15_4	Sensitive	TRUE	Sensitive	C_12_5	Apathetic	Emotional-Unreliable	6.84466e-08	G_13_3	ERK-conditioned impulsivity	G_7_2	TRUE	Apathetic	GPCR dysregulation	Emotional-reactivity		T_15_4_C_12_5	G_13_3	G_7_2	3	T_15_4_C_12_5	0.03	0.17	T_15_4_G_13_3	0.0315789	0.315789	C_12_5_G_7_2	0.09	0.23	0.09	0.315789
T_9_6_C_4_2	T_9_6	Antisocial	TRUE	Antisocial	C_4_2	Dependent	Emotional-Unreliable	0.000442697	G_22_6	Blood-brain barrier	G_31_8	TRUE	Dependent	Neurotrophin	Emotional-reactivity		T_9_6_C_4_2	G_22_6	G_31_8	3	T_9_6_C_4_2	0	0.65	T_9_6_G_22_6	0.0810811	0.65	C_4_2_G_31_8	0.09	0.54	0.09	0.65
T_15_4_C_12_5	T_15_4	Sensitive	TRUE	Sensitive	C_12_5	Apathetic	Emotional-Unreliable	6.84466e-08	G_7_2	GPCR dysregulation	G_7_2	TRUE	Apathetic	GPCR dysregulation	Emotional-reactivity		T_15_4_C_12_5	G_7_2	G_7_2	3	T_15_4_C_12_5	0.03	0.17	T_15_4_G_7_2	0.0947867	0.232227	C_12_5_G_7_2	0.09	0.23	0.0947867	0.232227
T_15_4_C_15_13	T_15_4	Sensitive	TRUE	Sensitive	C_15_13	Dependent	Emotional-Unreliable	0.000113071	G_13_3	ERK-conditioned impulsivity	G_31_8	TRUE	Dependent	Neurotrophin	Emotional-reactivity		T_15_4_C_15_13	G_13_3	G_31_8	3	T_15_4_C_15_13	0.03	0.79	T_15_4_G_13_3	0.0315789	0.315789	C_15_13_G_31_8	0.09	0.79	0.09	0.79
T_15_4_C_15_13	T_15_4	Sensitive	TRUE	Sensitive	C_15_13	Dependent	Emotional-Unreliable	0.000113071	G_13_3	ERK-conditioned impulsivity	G_5_1	TRUE	Dependent	CDK neuroplasticity	Emotional-reactivity		T_15_4_C_15_13	G_13_3	G_5_1	3	T_15_4_C_15_13	0.03	0.79	T_15_4_G_13_3	0.0315789	0.315789	C_15_13_G_5_1	0.17	0.79	0.17	0.79
T_15_4_C_15_13	T_15_4	Sensitive	TRUE	Sensitive	C_15_13	Dependent	Emotional-Unreliable	0.000113071	G_13_3	ERK-conditioned impulsivity	G_28_15	TRUE	Dependent	Histone methylation	Emotional-reactivity		T_15_4_C_15_13	G_13_3	G_28_15	3	T_15_4_C_15_13	0.03	0.79	T_15_4_G_13_3	0.0315789	0.315789	C_15_13_G_28_15	0.08	0.79	0.08	0.79
T_15_4_C_15_13	T_15_4	Sensitive	TRUE	Sensitive	C_15_13	Dependent	Emotional-Unreliable	0.000113071	G_7_2	GPCR dysregulation	G_31_8	TRUE	Dependent	Neurotrophin	Emotional-reactivity		T_15_4_C_15_13	G_7_2	G_31_8	3	T_15_4_C_15_13	0.03	0.79	T_15_4_G_7_2	0.0947867	0.232227	C_15_13_G_31_8	0.09	0.79	0.0947867	0.79
T_15_4_C_15_13	T_15_4	Sensitive	TRUE	Sensitive	C_15_13	Dependent	Emotional-Unreliable	0.000113071	G_7_2	GPCR dysregulation	G_5_1	TRUE	Dependent	CDK neuroplasticity	Emotional-reactivity		T_15_4_C_15_13	G_7_2	G_5_1	3	T_15_4_C_15_13	0.03	0.79	T_15_4_G_7_2	0.0947867	0.232227	C_15_13_G_5_1	0.17	0.79	0.17	0.79
T_15_4_C_15_13	T_15_4	Sensitive	TRUE	Sensitive	C_15_13	Dependent	Emotional-Unreliable	0.000113071	G_7_2	GPCR dysregulation	G_28_15	TRUE	Dependent	Histone methylation	Emotional-reactivity		T_15_4_C_15_13	G_7_2	G_28_15	3	T_15_4_C_15_13	0.03	0.79	T_15_4_G_7_2	0.0947867	0.232227	C_15_13_G_28_15	0.08	0.79	0.0947867	0.79
T_15_4_C_15_7	T_15_4	Sensitive	TRUE	Sensitive	C_15_7	Dependent	Reliable-Organized	3.84506e-06	G_13_3	ERK-conditioned impulsivity	G_17_14	TRUE	Dependent	Dep-RNA	Emotional-reactivity		T_15_4_C_15_7	G_13_3	G_17_14	2	T_15_4_C_15_7	0.03	0.17	T_15_4_G_13_3	0.0315789	0.315789	C_15_7_G_17_14	0.09	0.15	0.09	0.315789
T_13_3_C_15_13	T_13_3	Antisocial	TRUE	Antisocial	C_15_13	Dependent	Emotional-Unreliable	6.6791e-12	G_22_6	Blood-brain barrier	G_28_15	TRUE	Dependent	Histone methylation	Emotional-reactivity		T_13_3_C_15_13	G_22_6	G_28_15	3	T_13_3_C_15_13	0.02	0.79	T_13_3_G_22_6	0.0810811	0.55	C_15_13_G_28_15	0.08	0.79	0.0810811	0.79
T_15_4_C_15_7	T_15_4	Sensitive	TRUE	Sensitive	C_15_7	Dependent	Reliable-Organized	3.84506e-06	G_7_2	GPCR dysregulation	G_17_14	TRUE	Dependent	Dep-RNA	Emotional-reactivity		T_15_4_C_15_7	G_7_2	G_17_14	2	T_15_4_C_15_7	0.03	0.17	T_15_4_G_7_2	0.0947867	0.232227	C_15_7_G_17_14	0.09	0.15	0.0947867	0.232227
T_15_4_C_4_2	T_15_4	Sensitive	TRUE	Sensitive	C_4_2	Dependent	Emotional-Unreliable	0.000149641	G_13_3	ERK-conditioned impulsivity	G_28_15	TRUE	Dependent	Histone methylation	Emotional-reactivity		T_15_4_C_4_2	G_13_3	G_28_15	3	T_15_4_C_4_2	0.03	0.45	T_15_4_G_13_3	0.0315789	0.315789	C_4_2_G_28_15	0.08	0.45	0.08	0.45
T_15_4_C_4_2	T_15_4	Sensitive	TRUE	Sensitive	C_4_2	Dependent	Emotional-Unreliable	0.000149641	G_13_3	ERK-conditioned impulsivity	G_31_8	TRUE	Dependent	Neurotrophin	Emotional-reactivity		T_15_4_C_4_2	G_13_3	G_31_8	3	T_15_4_C_4_2	0.03	0.45	T_15_4_G_13_3	0.0315789	0.315789	C_4_2_G_31_8	0.09	0.54	0.09	0.54
T_11_7_C_10_8	T_11_7	Sensitive	TRUE	Sensitive	C_10_8	Apathetic	Emotional-Unreliable	3.31069e-13	G_9_2	serotonin-cytokine interaction	G_23_2	TRUE	Apathetic	Biogenic synthesis	Emotional-reactivity		T_11_7_C_10_8	G_9_2	G_23_2	3	T_11_7_C_10_8	0.04	0.79	T_11_7_G_9_2	0.0428571	0.47	C_10_8_G_23_2	0.05	0.79	0.05	0.79
T_15_4_C_4_2	T_15_4	Sensitive	TRUE	Sensitive	C_4_2	Dependent	Emotional-Unreliable	0.000149641	G_13_3	ERK-conditioned impulsivity	G_5_1	TRUE	Dependent	CDK neuroplasticity	Emotional-reactivity		T_15_4_C_4_2	G_13_3	G_5_1	3	T_15_4_C_4_2	0.03	0.45	T_15_4_G_13_3	0.0315789	0.315789	C_4_2_G_5_1	0.17	0.45	0.17	0.45
T_9_6_C_15_13	T_9_6	Antisocial	TRUE	Antisocial	C_15_13	Dependent	Emotional-Unreliable	1.78298e-08	G_22_6	Blood-brain barrier	G_28_15	TRUE	Dependent	Histone methylation	Emotional-reactivity		T_9_6_C_15_13	G_22_6	G_28_15	3	T_9_6_C_15_13	0	0.79	T_9_6_G_22_6	0.0810811	0.65	C_15_13_G_28_15	0.08	0.79	0.0810811	0.79
T_15_4_C_4_2	T_15_4	Sensitive	TRUE	Sensitive	C_4_2	Dependent	Emotional-Unreliable	0.000149641	G_7_2	GPCR dysregulation	G_28_15	TRUE	Dependent	Histone methylation	Emotional-reactivity		T_15_4_C_4_2	G_7_2	G_28_15	3	T_15_4_C_4_2	0.03	0.45	T_15_4_G_7_2	0.0947867	0.232227	C_4_2_G_28_15	0.08	0.45	0.0947867	0.45
T_15_4_C_4_2	T_15_4	Sensitive	TRUE	Sensitive	C_4_2	Dependent	Emotional-Unreliable	0.000149641	G_7_2	GPCR dysregulation	G_31_8	TRUE	Dependent	Neurotrophin	Emotional-reactivity		T_15_4_C_4_2	G_7_2	G_31_8	3	T_15_4_C_4_2	0.03	0.45	T_15_4_G_7_2	0.0947867	0.232227	C_4_2_G_31_8	0.09	0.54	0.0947867	0.54
T_11_7_C_10_8	T_11_7	Sensitive	TRUE	Sensitive	C_10_8	Apathetic	Emotional-Unreliable	3.31069e-13	G_33_4	ERK-PKA interaction	G_23_2	TRUE	Apathetic	Biogenic synthesis	Emotional-reactivity		T_11_7_C_10_8	G_33_4	G_23_2	3	T_11_7_C_10_8	0.04	0.79	T_11_7_G_33_4	0.04	0.47	C_10_8_G_23_2	0.05	0.79	0.05	0.79
T_15_4_C_4_2	T_15_4	Sensitive	TRUE	Sensitive	C_4_2	Dependent	Emotional-Unreliable	0.000149641	G_7_2	GPCR dysregulation	G_5_1	TRUE	Dependent	CDK neuroplasticity	Emotional-reactivity		T_15_4_C_4_2	G_7_2	G_5_1	3	T_15_4_C_4_2	0.03	0.45	T_15_4_G_7_2	0.0947867	0.232227	C_4_2_G_5_1	0.17	0.45	0.17	0.45
T_15_4_C_7_4	T_15_4	Sensitive	TRUE	Sensitive	C_7_4	Dependent	Emotional-Unreliable	0.000227614	G_13_3	ERK-conditioned impulsivity	G_5_1	TRUE	Dependent	CDK neuroplasticity	Emotional-reactivity		T_15_4_C_7_4	G_13_3	G_5_1	3	T_15_4_C_7_4	0.03	0.74	T_15_4_G_13_3	0.0315789	0.315789	C_7_4_G_5_1	0.17	0.74	0.17	0.74
T_15_4_C_7_4	T_15_4	Sensitive	TRUE	Sensitive	C_7_4	Dependent	Emotional-Unreliable	0.000227614	G_7_2	GPCR dysregulation	G_5_1	TRUE	Dependent	CDK neuroplasticity	Emotional-reactivity		T_15_4_C_7_4	G_7_2	G_5_1	3	T_15_4_C_7_4	0.03	0.74	T_15_4_G_7_2	0.0947867	0.232227	C_7_4_G_5_1	0.17	0.74	0.17	0.74
T_15_4_C_9_5	T_15_4	Sensitive	TRUE	Sensitive	C_9_5	Dependent	Emotional-Unreliable	2.07836e-05	G_13_3	ERK-conditioned impulsivity	G_5_1	TRUE	Dependent	CDK neuroplasticity	Emotional-reactivity		T_15_4_C_9_5	G_13_3	G_5_1	3	T_15_4_C_9_5	0.03	0.26	T_15_4_G_13_3	0.0315789	0.315789	C_9_5_G_5_1	0.17	0.4	0.17	0.4
T_15_4_C_9_5	T_15_4	Sensitive	TRUE	Sensitive	C_9_5	Dependent	Emotional-Unreliable	2.07836e-05	G_7_2	GPCR dysregulation	G_5_1	TRUE	Dependent	CDK neuroplasticity	Emotional-reactivity		T_15_4_C_9_5	G_7_2	G_5_1	3	T_15_4_C_9_5	0.03	0.26	T_15_4_G_7_2	0.0947867	0.232227	C_9_5_G_5_1	0.17	0.4	0.17	0.4
T_15_8_C_11_3	T_15_8	Sensitive	TRUE	Sensitive	C_11_3	Creative	Reliable-Creative	0.000154114	G_42_39	approach-avoidance conflict	G_33_15	TRUE	Creative	ERK-Neurodevelopment	Self-awareness		T_15_8_C_11_3	G_42_39	G_33_15	1	T_15_8_C_11_3	0.97	0.06	T_15_8_G_42_39	0.35	0.105263	C_11_3_G_33_15	0.97	0.23	0.97	0.23
T_15_8_C_11_3	T_15_8	Sensitive	TRUE	Sensitive	C_11_3	Creative	Reliable-Creative	0.000154114	G_42_39	approach-avoidance conflict	G_9_8	TRUE	Creative	Neuroregulation	Self-awareness		T_15_8_C_11_3	G_42_39	G_9_8	1	T_15_8_C_11_3	0.97	0.06	T_15_8_G_42_39	0.35	0.105263	C_11_3_G_9_8	0.97	0.12	0.97	0.12
T_15_8_C_12_7	T_15_8	Sensitive	TRUE	Sensitive	C_12_7	Creative	Reliable-Creative	0.000127107	G_42_39	approach-avoidance conflict	G_33_15	TRUE	Creative	ERK-Neurodevelopment	Self-awareness		T_15_8_C_12_7	G_42_39	G_33_15	1	T_15_8_C_12_7	0.9	0.06	T_15_8_G_42_39	0.35	0.105263	C_12_7_G_33_15	0.9	0.23	0.9	0.23
T_15_8_C_12_7	T_15_8	Sensitive	TRUE	Sensitive	C_12_7	Creative	Reliable-Creative	0.000127107	G_42_39	approach-avoidance conflict	G_19_5	TRUE	Creative	DARPP320-Neuroplasticity	Self-awareness		T_15_8_C_12_7	G_42_39	G_19_5	1	T_15_8_C_12_7	0.9	0.06	T_15_8_G_42_39	0.35	0.105263	C_12_7_G_19_5	0.9	0.22	0.9	0.22
T_15_8_C_12_7	T_15_8	Sensitive	TRUE	Sensitive	C_12_7	Creative	Reliable-Creative	0.000127107	G_42_39	approach-avoidance conflict	G_7_3	TRUE	Creative	Neurogenesis	Emotional-reactivity		T_15_8_C_12_7	G_42_39	G_7_3	1	T_15_8_C_12_7	0.9	0.06	T_15_8_G_42_39	0.35	0.105263	C_12_7_G_7_3	0.9	0.36	0.9	0.36
T_15_8_C_12_7	T_15_8	Sensitive	TRUE	Sensitive	C_12_7	Creative	Reliable-Creative	0.000127107	G_42_39	approach-avoidance conflict	G_12_1	TRUE	Creative	Episodic learning	Self-awareness		T_15_8_C_12_7	G_42_39	G_12_1	1	T_15_8_C_12_7	0.9	0.06	T_15_8_G_42_39	0.35	0.105263	C_12_7_G_12_1	0.9	0.06	0.9	0.105263
T_13_3_C_10_8	T_13_3	Antisocial	TRUE	Antisocial	C_10_8	Apathetic	Emotional-Unreliable	4.16422e-11	G_22_6	Blood-brain barrier	G_23_2	TRUE	Apathetic	Biogenic synthesis	Emotional-reactivity		T_13_3_C_10_8	G_22_6	G_23_2	3	T_13_3_C_10_8	0.02	0.79	T_13_3_G_22_6	0.0810811	0.55	C_10_8_G_23_2	0.05	0.79	0.0810811	0.79
T_15_8_C_13_1	T_15_8	Sensitive	TRUE	Sensitive	C_13_1	Creative	Reliable-Creative	0.000429806	G_42_39	approach-avoidance conflict	G_20_2	TRUE	Creative	Akt-Neuroprotection	Self-awareness		T_15_8_C_13_1	G_42_39	G_20_2	1	T_15_8_C_13_1	0.9	0.06	T_15_8_G_42_39	0.35	0.105263	C_13_1_G_20_2	0.9	0.12	0.9	0.12
T_15_8_C_13_1	T_15_8	Sensitive	TRUE	Sensitive	C_13_1	Creative	Reliable-Creative	0.000429806	G_42_39	approach-avoidance conflict	G_33_15	TRUE	Creative	ERK-Neurodevelopment	Self-awareness		T_15_8_C_13_1	G_42_39	G_33_15	1	T_15_8_C_13_1	0.9	0.06	T_15_8_G_42_39	0.35	0.105263	C_13_1_G_33_15	0.9	0.23	0.9	0.23
T_15_8_C_14_1	T_15_8	Sensitive	TRUE	Sensitive	C_14_1	Creative	Reliable-Creative	4.43309e-09	G_42_39	approach-avoidance conflict	G_7_3	TRUE	Creative	Neurogenesis	Emotional-reactivity		T_15_8_C_14_1	G_42_39	G_7_3	1	T_15_8_C_14_1	0.35	0.11	T_15_8_G_42_39	0.35	0.105263	C_14_1_G_7_3	0.25	0.36	0.35	0.36
T_15_8_C_3_3	T_15_8	Sensitive	TRUE	Sensitive	C_3_3	Creative	Reliable-Creative	3.67008e-06	G_42_39	approach-avoidance conflict	G_20_2	TRUE	Creative	Akt-Neuroprotection	Self-awareness		T_15_8_C_3_3	G_42_39	G_20_2	1	T_15_8_C_3_3	0.92	0.06	T_15_8_G_42_39	0.35	0.105263	C_3_3_G_20_2	0.92	0.12	0.92	0.12
T_15_8_C_3_3	T_15_8	Sensitive	TRUE	Sensitive	C_3_3	Creative	Reliable-Creative	3.67008e-06	G_42_39	approach-avoidance conflict	G_7_3	TRUE	Creative	Neurogenesis	Emotional-reactivity		T_15_8_C_3_3	G_42_39	G_7_3	1	T_15_8_C_3_3	0.92	0.06	T_15_8_G_42_39	0.35	0.105263	C_3_3_G_7_3	0.92	0.36	0.92	0.36
T_15_8_C_3_3	T_15_8	Sensitive	TRUE	Sensitive	C_3_3	Creative	Reliable-Creative	3.67008e-06	G_42_39	approach-avoidance conflict	G_12_1	TRUE	Creative	Episodic learning	Self-awareness		T_15_8_C_3_3	G_42_39	G_12_1	1	T_15_8_C_3_3	0.92	0.06	T_15_8_G_42_39	0.35	0.105263	C_3_3_G_12_1	0.92	0.06	0.92	0.105263
T_13_3_C_10_8	T_13_3	Antisocial	TRUE	Antisocial	C_10_8	Apathetic	Emotional-Unreliable	4.16422e-11	G_35_22	PI3K-based memory	G_23_2	TRUE	Apathetic	Biogenic synthesis	Emotional-reactivity		T_13_3_C_10_8	G_35_22	G_23_2	3	T_13_3_C_10_8	0.02	0.79	T_13_3_G_35_22	0.0697674	0.55	C_10_8_G_23_2	0.05	0.79	0.0697674	0.79
T_15_8_C_3_3	T_15_8	Sensitive	TRUE	Sensitive	C_3_3	Creative	Reliable-Creative	3.67008e-06	G_42_39	approach-avoidance conflict	G_9_8	TRUE	Creative	Neuroregulation	Self-awareness		T_15_8_C_3_3	G_42_39	G_9_8	1	T_15_8_C_3_3	0.92	0.06	T_15_8_G_42_39	0.35	0.105263	C_3_3_G_9_8	0.92	0.12	0.92	0.12
T_15_8_C_3_3	T_15_8	Sensitive	TRUE	Sensitive	C_3_3	Creative	Reliable-Creative	3.67008e-06	G_42_39	approach-avoidance conflict	G_33_15	TRUE	Creative	ERK-Neurodevelopment	Self-awareness		T_15_8_C_3_3	G_42_39	G_33_15	1	T_15_8_C_3_3	0.92	0.06	T_15_8_G_42_39	0.35	0.105263	C_3_3_G_33_15	0.92	0.23	0.92	0.23
T_15_8_C_3_3	T_15_8	Sensitive	TRUE	Sensitive	C_3_3	Creative	Reliable-Creative	3.67008e-06	G_42_39	approach-avoidance conflict	G_19_5	TRUE	Creative	DARPP320-Neuroplasticity	Self-awareness		T_15_8_C_3_3	G_42_39	G_19_5	1	T_15_8_C_3_3	0.92	0.06	T_15_8_G_42_39	0.35	0.105263	C_3_3_G_19_5	0.92	0.22	0.92	0.22
T_15_8_C_4_3	T_15_8	Sensitive	TRUE	Sensitive	C_4_3	Creative	Reliable-Creative	1.04747e-05	G_42_39	approach-avoidance conflict	G_7_3	TRUE	Creative	Neurogenesis	Emotional-reactivity		T_15_8_C_4_3	G_42_39	G_7_3	1	T_15_8_C_4_3	0.97	0.06	T_15_8_G_42_39	0.35	0.105263	C_4_3_G_7_3	0.97	0.36	0.97	0.36
T_15_8_C_4_3	T_15_8	Sensitive	TRUE	Sensitive	C_4_3	Creative	Reliable-Creative	1.04747e-05	G_42_39	approach-avoidance conflict	G_33_15	TRUE	Creative	ERK-Neurodevelopment	Self-awareness		T_15_8_C_4_3	G_42_39	G_33_15	1	T_15_8_C_4_3	0.97	0.06	T_15_8_G_42_39	0.35	0.105263	C_4_3_G_33_15	0.97	0.23	0.97	0.23
T_15_8_C_4_3	T_15_8	Sensitive	TRUE	Sensitive	C_4_3	Creative	Reliable-Creative	1.04747e-05	G_42_39	approach-avoidance conflict	G_20_2	TRUE	Creative	Akt-Neuroprotection	Self-awareness		T_15_8_C_4_3	G_42_39	G_20_2	1	T_15_8_C_4_3	0.97	0.06	T_15_8_G_42_39	0.35	0.105263	C_4_3_G_20_2	0.97	0.12	0.97	0.12
T_15_8_C_4_3	T_15_8	Sensitive	TRUE	Sensitive	C_4_3	Creative	Reliable-Creative	1.04747e-05	G_42_39	approach-avoidance conflict	G_9_8	TRUE	Creative	Neuroregulation	Self-awareness		T_15_8_C_4_3	G_42_39	G_9_8	1	T_15_8_C_4_3	0.97	0.06	T_15_8_G_42_39	0.35	0.105263	C_4_3_G_9_8	0.97	0.12	0.97	0.12
T_15_8_C_4_3	T_15_8	Sensitive	TRUE	Sensitive	C_4_3	Creative	Reliable-Creative	1.04747e-05	G_42_39	approach-avoidance conflict	G_12_1	TRUE	Creative	Episodic learning	Self-awareness		T_15_8_C_4_3	G_42_39	G_12_1	1	T_15_8_C_4_3	0.97	0.06	T_15_8_G_42_39	0.35	0.105263	C_4_3_G_12_1	0.97	0.06	0.97	0.105263
T_15_8_C_5_5	T_15_8	Sensitive	TRUE	Sensitive	C_5_5	Creative	Reliable-Creative	1.16333e-05	G_42_39	approach-avoidance conflict	G_19_5	TRUE	Creative	DARPP320-Neuroplasticity	Self-awareness		T_15_8_C_5_5	G_42_39	G_19_5	1	T_15_8_C_5_5	1	0.06	T_15_8_G_42_39	0.35	0.105263	C_5_5_G_19_5	1	0.22	1	0.22
T_15_8_C_5_5	T_15_8	Sensitive	TRUE	Sensitive	C_5_5	Creative	Reliable-Creative	1.16333e-05	G_42_39	approach-avoidance conflict	G_20_2	TRUE	Creative	Akt-Neuroprotection	Self-awareness		T_15_8_C_5_5	G_42_39	G_20_2	1	T_15_8_C_5_5	1	0.06	T_15_8_G_42_39	0.35	0.105263	C_5_5_G_20_2	1	0.12	1	0.12
T_15_8_C_5_5	T_15_8	Sensitive	TRUE	Sensitive	C_5_5	Creative	Reliable-Creative	1.16333e-05	G_42_39	approach-avoidance conflict	G_7_3	TRUE	Creative	Neurogenesis	Emotional-reactivity		T_15_8_C_5_5	G_42_39	G_7_3	1	T_15_8_C_5_5	1	0.06	T_15_8_G_42_39	0.35	0.105263	C_5_5_G_7_3	1	0.36	1	0.36
T_15_8_C_5_5	T_15_8	Sensitive	TRUE	Sensitive	C_5_5	Creative	Reliable-Creative	1.16333e-05	G_42_39	approach-avoidance conflict	G_33_15	TRUE	Creative	ERK-Neurodevelopment	Self-awareness		T_15_8_C_5_5	G_42_39	G_33_15	1	T_15_8_C_5_5	1	0.06	T_15_8_G_42_39	0.35	0.105263	C_5_5_G_33_15	1	0.23	1	0.23
T_15_8_C_5_5	T_15_8	Sensitive	TRUE	Sensitive	C_5_5	Creative	Reliable-Creative	1.16333e-05	G_42_39	approach-avoidance conflict	G_12_1	TRUE	Creative	Episodic learning	Self-awareness		T_15_8_C_5_5	G_42_39	G_12_1	1	T_15_8_C_5_5	1	0.06	T_15_8_G_42_39	0.35	0.105263	C_5_5_G_12_1	1	0.06	1	0.105263
T_13_3_C_10_8	T_13_3	Antisocial	TRUE	Antisocial	C_10_8	Apathetic	Emotional-Unreliable	4.16422e-11	G_28_15	Estrogen neuroplasticity	G_23_2	TRUE	Apathetic	Biogenic synthesis	Emotional-reactivity		T_13_3_C_10_8	G_28_15	G_23_2	3	T_13_3_C_10_8	0.02	0.79	T_13_3_G_28_15	0.0792079	0.55	C_10_8_G_23_2	0.05	0.79	0.0792079	0.79
T_15_8_C_7_2	T_15_8	Sensitive	TRUE	Sensitive	C_7_2	Creative	Reliable-Creative	5.58122e-05	G_42_39	approach-avoidance conflict	G_33_15	TRUE	Creative	ERK-Neurodevelopment	Self-awareness		T_15_8_C_7_2	G_42_39	G_33_15	1	T_15_8_C_7_2	0.98	0.06	T_15_8_G_42_39	0.35	0.105263	C_7_2_G_33_15	0.98	0.23	0.98	0.23
T_3_1_C_11_4	T_3_1	Antisocial	TRUE	Antisocial	C_11_4	Apathetic	Emotional-Unreliable	9.61387e-08	G_35_7	PI3K-based memory	G_16_9	TRUE	Apathetic	Olfactory signaling	Emotional-reactivity		T_3_1_C_11_4	G_35_7	G_16_9	3	T_3_1_C_11_4	0.05	0.28	T_3_1_G_35_7	0.09375	0.17	C_11_4_G_16_9	0.08	0.28	0.09375	0.28
T_3_1_C_11_4	T_3_1	Antisocial	TRUE	Antisocial	C_11_4	Apathetic	Emotional-Unreliable	9.61387e-08	G_39_26	mTOR myelination	G_16_9	TRUE	Apathetic	Olfactory signaling	Emotional-reactivity		T_3_1_C_11_4	G_39_26	G_16_9	3	T_3_1_C_11_4	0.05	0.28	T_3_1_G_39_26	0.2	0.3	C_11_4_G_16_9	0.08	0.28	0.2	0.3
T_3_1_C_3_1	T_3_1	Antisocial	TRUE	Antisocial	C_3_1	Organized	Reliable-Organized	0.000489679	G_35_7	PI3K-based memory	G_12_8	TRUE	Organized	Neuroprotection	Self-control		T_3_1_C_3_1	G_35_7	G_12_8	2	T_3_1_C_3_1	0.05	0.17	T_3_1_G_35_7	0.09375	0.17	C_3_1_G_12_8	0.09	0.03	0.09375	0.17
T_3_1_C_3_1	T_3_1	Antisocial	TRUE	Antisocial	C_3_1	Organized	Reliable-Organized	0.000489679	G_35_7	PI3K-based memory	G_21_4	TRUE	Organized	Org1-RNA	Self-control		T_3_1_C_3_1	G_35_7	G_21_4	2	T_3_1_C_3_1	0.05	0.17	T_3_1_G_35_7	0.09375	0.17	C_3_1_G_21_4	0.07	0.07	0.09375	0.17
T_3_1_C_3_1	T_3_1	Antisocial	TRUE	Antisocial	C_3_1	Organized	Reliable-Organized	0.000489679	G_35_7	PI3K-based memory	G_11_4	TRUE	Organized	Inositol signaling	Self-control		T_3_1_C_3_1	G_35_7	G_11_4	2	T_3_1_C_3_1	0.05	0.17	T_3_1_G_35_7	0.09375	0.17	C_3_1_G_11_4	0.07	0.04	0.09375	0.17
T_3_1_C_3_1	T_3_1	Antisocial	TRUE	Antisocial	C_3_1	Organized	Reliable-Organized	0.000489679	G_35_7	PI3K-based memory	G_3_1	TRUE	Organized	Inositol-Calcium signaling	Self-control		T_3_1_C_3_1	G_35_7	G_3_1	2	T_3_1_C_3_1	0.05	0.17	T_3_1_G_35_7	0.09375	0.17	C_3_1_G_3_1	0.06	0.1	0.09375	0.17
T_3_1_C_3_1	T_3_1	Antisocial	TRUE	Antisocial	C_3_1	Organized	Reliable-Organized	0.000489679	G_35_7	PI3K-based memory	G_8_8	TRUE	Organized	Global inositol/chemokine pathways	Self-control		T_3_1_C_3_1	G_35_7	G_8_8	2	T_3_1_C_3_1	0.05	0.17	T_3_1_G_35_7	0.09375	0.17	C_3_1_G_8_8	0.08	0.07	0.09375	0.17
T_13_3_C_10_8	T_13_3	Antisocial	TRUE	Antisocial	C_10_8	Apathetic	Emotional-Unreliable	4.16422e-11	G_38_13	Glucuronidase habit extinction	G_23_2	TRUE	Apathetic	Biogenic synthesis	Emotional-reactivity		T_13_3_C_10_8	G_38_13	G_23_2	3	T_13_3_C_10_8	0.02	0.79	T_13_3_G_38_13	0.133333	0.55	C_10_8_G_23_2	0.05	0.79	0.133333	0.79
T_3_1_C_3_1	T_3_1	Antisocial	TRUE	Antisocial	C_3_1	Organized	Reliable-Organized	0.000489679	G_39_26	mTOR myelination	G_12_8	TRUE	Organized	Neuroprotection	Self-control		T_3_1_C_3_1	G_39_26	G_12_8	2	T_3_1_C_3_1	0.05	0.17	T_3_1_G_39_26	0.2	0.3	C_3_1_G_12_8	0.09	0.03	0.2	0.3
T_3_1_C_3_1	T_3_1	Antisocial	TRUE	Antisocial	C_3_1	Organized	Reliable-Organized	0.000489679	G_39_26	mTOR myelination	G_21_4	TRUE	Organized	Org1-RNA	Self-control		T_3_1_C_3_1	G_39_26	G_21_4	2	T_3_1_C_3_1	0.05	0.17	T_3_1_G_39_26	0.2	0.3	C_3_1_G_21_4	0.07	0.07	0.2	0.3
T_3_1_C_3_1	T_3_1	Antisocial	TRUE	Antisocial	C_3_1	Organized	Reliable-Organized	0.000489679	G_39_26	mTOR myelination	G_11_4	TRUE	Organized	Inositol signaling	Self-control		T_3_1_C_3_1	G_39_26	G_11_4	2	T_3_1_C_3_1	0.05	0.17	T_3_1_G_39_26	0.2	0.3	C_3_1_G_11_4	0.07	0.04	0.2	0.3
T_3_1_C_3_1	T_3_1	Antisocial	TRUE	Antisocial	C_3_1	Organized	Reliable-Organized	0.000489679	G_39_26	mTOR myelination	G_3_1	TRUE	Organized	Inositol-Calcium signaling	Self-control		T_3_1_C_3_1	G_39_26	G_3_1	2	T_3_1_C_3_1	0.05	0.17	T_3_1_G_39_26	0.2	0.3	C_3_1_G_3_1	0.06	0.1	0.2	0.3
T_3_1_C_3_1	T_3_1	Antisocial	TRUE	Antisocial	C_3_1	Organized	Reliable-Organized	0.000489679	G_39_26	mTOR myelination	G_8_8	TRUE	Organized	Global inositol/chemokine pathways	Self-control		T_3_1_C_3_1	G_39_26	G_8_8	2	T_3_1_C_3_1	0.05	0.17	T_3_1_G_39_26	0.2	0.3	C_3_1_G_8_8	0.08	0.07	0.2	0.3
T_12_7_C_10_8	T_12_7	Antisocial	TRUE	Antisocial	C_10_8	Apathetic	Emotional-Unreliable	3.29195e-07	G_28_15	Estrogen neuroplasticity	G_23_2	TRUE	Apathetic	Biogenic synthesis	Emotional-reactivity		T_12_7_C_10_8	G_28_15	G_23_2	3	T_12_7_C_10_8	0.02	0.79	T_12_7_G_28_15	0.0792079	0.47	C_10_8_G_23_2	0.05	0.79	0.0792079	0.79
T_3_3_C_12_5	T_3_3	Sensitive	TRUE	Sensitive	C_12_5	Apathetic	Emotional-Unreliable	5.92388e-08	G_13_3	ERK-conditioned impulsivity	G_7_2	TRUE	Apathetic	GPCR dysregulation	Emotional-reactivity		T_3_3_C_12_5	G_13_3	G_7_2	3	T_3_3_C_12_5	0.01	0.38	T_3_3_G_13_3	0.0315789	0.38	C_12_5_G_7_2	0.09	0.23	0.09	0.38
T_3_3_C_12_5	T_3_3	Sensitive	TRUE	Sensitive	C_12_5	Apathetic	Emotional-Unreliable	5.92388e-08	G_21_16	Acetylcholine biosynthesis	G_7_2	TRUE	Apathetic	GPCR dysregulation	Emotional-reactivity		T_3_3_C_12_5	G_21_16	G_7_2	3	T_3_3_C_12_5	0.01	0.38	T_3_3_G_21_16	0.135135	0.38	C_12_5_G_7_2	0.09	0.23	0.135135	0.38
T_3_3_C_12_5	T_3_3	Sensitive	TRUE	Sensitive	C_12_5	Apathetic	Emotional-Unreliable	5.92388e-08	G_31_8	Neurotrophin	G_7_2	TRUE	Apathetic	GPCR dysregulation	Emotional-reactivity		T_3_3_C_12_5	G_31_8	G_7_2	3	T_3_3_C_12_5	0.01	0.38	T_3_3_G_31_8	0.0925926	0.537037	C_12_5_G_7_2	0.09	0.23	0.0925926	0.537037
T_13_3_C_14_5	T_13_3	Antisocial	TRUE	Antisocial	C_14_5	Dependent	Emotional-Unreliable	3.01135e-06	G_22_6	Blood-brain barrier	G_28_15	TRUE	Dependent	Histone methylation	Emotional-reactivity		T_13_3_C_14_5	G_22_6	G_28_15	3	T_13_3_C_14_5	0.02	0.55	T_13_3_G_22_6	0.0810811	0.55	C_14_5_G_28_15	0.08	0.38	0.0810811	0.55
T_3_3_C_12_5	T_3_3	Sensitive	TRUE	Sensitive	C_12_5	Apathetic	Emotional-Unreliable	5.92388e-08	G_41_33	GPCR neuroplasticity	G_7_2	TRUE	Apathetic	GPCR dysregulation	Emotional-reactivity		T_3_3_C_12_5	G_41_33	G_7_2	3	T_3_3_C_12_5	0.01	0.38	T_3_3_G_41_33	0.107143	0.38	C_12_5_G_7_2	0.09	0.23	0.107143	0.38
T_3_3_C_12_5	T_3_3	Sensitive	TRUE	Sensitive	C_12_5	Apathetic	Emotional-Unreliable	5.92388e-08	G_7_2	GPCR dysregulation	G_7_2	TRUE	Apathetic	GPCR dysregulation	Emotional-reactivity		T_3_3_C_12_5	G_7_2	G_7_2	3	T_3_3_C_12_5	0.01	0.38	T_3_3_G_7_2	0.0947867	0.38	C_12_5_G_7_2	0.09	0.23	0.0947867	0.38
T_3_3_C_12_5	T_3_3	Sensitive	TRUE	Sensitive	C_12_5	Apathetic	Emotional-Unreliable	5.92388e-08	G_9_2	serotonin-cytokine interaction	G_7_2	TRUE	Apathetic	GPCR dysregulation	Emotional-reactivity		T_3_3_C_12_5	G_9_2	G_7_2	3	T_3_3_C_12_5	0.01	0.38	T_3_3_G_9_2	0.0428571	0.38	C_12_5_G_7_2	0.09	0.23	0.09	0.38
T_3_3_C_12_6	T_3_3	Sensitive	TRUE	Sensitive	C_12_6	Dependent	Emotional-Unreliable	2.74193e-08	G_13_3	ERK-conditioned impulsivity	G_31_8	TRUE	Dependent	Neurotrophin	Emotional-reactivity		T_3_3_C_12_6	G_13_3	G_31_8	3	T_3_3_C_12_6	0.09	0.41	T_3_3_G_13_3	0.0315789	0.38	C_12_6_G_31_8	0.09	0.54	0.09	0.54
T_12_7_C_10_8	T_12_7	Antisocial	TRUE	Antisocial	C_10_8	Apathetic	Emotional-Unreliable	3.29195e-07	G_37_14	neuroexcitability	G_23_2	TRUE	Apathetic	Biogenic synthesis	Emotional-reactivity		T_12_7_C_10_8	G_37_14	G_23_2	3	T_12_7_C_10_8	0.02	0.79	T_12_7_G_37_14	0.047619	0.47	C_10_8_G_23_2	0.05	0.79	0.05	0.79
T_3_3_C_12_6	T_3_3	Sensitive	TRUE	Sensitive	C_12_6	Dependent	Emotional-Unreliable	2.74193e-08	G_21_16	Acetylcholine biosynthesis	G_31_8	TRUE	Dependent	Neurotrophin	Emotional-reactivity		T_3_3_C_12_6	G_21_16	G_31_8	3	T_3_3_C_12_6	0.09	0.41	T_3_3_G_21_16	0.135135	0.38	C_12_6_G_31_8	0.09	0.54	0.135135	0.54
T_12_7_C_10_8	T_12_7	Antisocial	TRUE	Antisocial	C_10_8	Apathetic	Emotional-Unreliable	3.29195e-07	G_16_1	PI3K-based memory	G_23_2	TRUE	Apathetic	Biogenic synthesis	Emotional-reactivity		T_12_7_C_10_8	G_16_1	G_23_2	3	T_12_7_C_10_8	0.02	0.79	T_12_7_G_16_1	0.157407	0.47	C_10_8_G_23_2	0.05	0.79	0.157407	0.79
T_3_3_C_12_6	T_3_3	Sensitive	TRUE	Sensitive	C_12_6	Dependent	Emotional-Unreliable	2.74193e-08	G_31_8	Neurotrophin	G_31_8	TRUE	Dependent	Neurotrophin	Emotional-reactivity		T_3_3_C_12_6	G_31_8	G_31_8	3	T_3_3_C_12_6	0.09	0.41	T_3_3_G_31_8	0.0925926	0.537037	C_12_6_G_31_8	0.09	0.54	0.0925926	0.54
T_8_6_C_10_8	T_8_6	Sensitive	TRUE	Sensitive	C_10_8	Apathetic	Emotional-Unreliable	1.15964e-06	G_7_2	GPCR dysregulation	G_23_2	TRUE	Apathetic	Biogenic synthesis	Emotional-reactivity		T_8_6_C_10_8	G_7_2	G_23_2	3	T_8_6_C_10_8	0	0.79	T_8_6_G_7_2	0.0947867	0.55	C_10_8_G_23_2	0.05	0.79	0.0947867	0.79
T_13_3_C_4_2	T_13_3	Antisocial	TRUE	Antisocial	C_4_2	Dependent	Emotional-Unreliable	1.55469e-05	G_22_6	Blood-brain barrier	G_28_15	TRUE	Dependent	Histone methylation	Emotional-reactivity		T_13_3_C_4_2	G_22_6	G_28_15	3	T_13_3_C_4_2	0.02	0.55	T_13_3_G_22_6	0.0810811	0.55	C_4_2_G_28_15	0.08	0.45	0.0810811	0.55
T_9_6_C_14_5	T_9_6	Antisocial	TRUE	Antisocial	C_14_5	Dependent	Emotional-Unreliable	5.67028e-05	G_22_6	Blood-brain barrier	G_28_15	TRUE	Dependent	Histone methylation	Emotional-reactivity		T_9_6_C_14_5	G_22_6	G_28_15	3	T_9_6_C_14_5	0	0.65	T_9_6_G_22_6	0.0810811	0.65	C_14_5_G_28_15	0.08	0.38	0.0810811	0.65
T_9_6_C_4_2	T_9_6	Antisocial	TRUE	Antisocial	C_4_2	Dependent	Emotional-Unreliable	0.000442697	G_22_6	Blood-brain barrier	G_28_15	TRUE	Dependent	Histone methylation	Emotional-reactivity		T_9_6_C_4_2	G_22_6	G_28_15	3	T_9_6_C_4_2	0	0.65	T_9_6_G_22_6	0.0810811	0.65	C_4_2_G_28_15	0.08	0.45	0.0810811	0.65
T_3_3_C_12_6	T_3_3	Sensitive	TRUE	Sensitive	C_12_6	Dependent	Emotional-Unreliable	2.74193e-08	G_41_33	GPCR neuroplasticity	G_31_8	TRUE	Dependent	Neurotrophin	Emotional-reactivity		T_3_3_C_12_6	G_41_33	G_31_8	3	T_3_3_C_12_6	0.09	0.41	T_3_3_G_41_33	0.107143	0.38	C_12_6_G_31_8	0.09	0.54	0.107143	0.54
T_8_6_C_10_8	T_8_6	Sensitive	TRUE	Sensitive	C_10_8	Apathetic	Emotional-Unreliable	1.15964e-06	G_31_8	Neurotrophin	G_23_2	TRUE	Apathetic	Biogenic synthesis	Emotional-reactivity		T_8_6_C_10_8	G_31_8	G_23_2	3	T_8_6_C_10_8	0	0.79	T_8_6_G_31_8	0.0925926	0.55	C_10_8_G_23_2	0.05	0.79	0.0925926	0.79
T_3_3_C_12_6	T_3_3	Sensitive	TRUE	Sensitive	C_12_6	Dependent	Emotional-Unreliable	2.74193e-08	G_7_2	GPCR dysregulation	G_31_8	TRUE	Dependent	Neurotrophin	Emotional-reactivity		T_3_3_C_12_6	G_7_2	G_31_8	3	T_3_3_C_12_6	0.09	0.41	T_3_3_G_7_2	0.0947867	0.38	C_12_6_G_31_8	0.09	0.54	0.0947867	0.54
T_8_6_C_10_8	T_8_6	Sensitive	TRUE	Sensitive	C_10_8	Apathetic	Emotional-Unreliable	1.15964e-06	G_13_3	ERK-conditioned impulsivity	G_23_2	TRUE	Apathetic	Biogenic synthesis	Emotional-reactivity		T_8_6_C_10_8	G_13_3	G_23_2	3	T_8_6_C_10_8	0	0.79	T_8_6_G_13_3	0.0315789	0.55	C_10_8_G_23_2	0.05	0.79	0.05	0.79
T_3_3_C_12_6	T_3_3	Sensitive	TRUE	Sensitive	C_12_6	Dependent	Emotional-Unreliable	2.74193e-08	G_9_2	serotonin-cytokine interaction	G_31_8	TRUE	Dependent	Neurotrophin	Emotional-reactivity		T_3_3_C_12_6	G_9_2	G_31_8	3	T_3_3_C_12_6	0.09	0.41	T_3_3_G_9_2	0.0428571	0.38	C_12_6_G_31_8	0.09	0.54	0.09	0.54
T_8_6_C_10_8	T_8_6	Sensitive	TRUE	Sensitive	C_10_8	Apathetic	Emotional-Unreliable	1.15964e-06	G_38_38	ion permeability	G_23_2	TRUE	Apathetic	Biogenic synthesis	Emotional-reactivity		T_8_6_C_10_8	G_38_38	G_23_2	3	T_8_6_C_10_8	0	0.79	T_8_6_G_38_38	0	0.55	C_10_8_G_23_2	0.05	0.79	0.05	0.79
T_3_3_C_14_5	T_3_3	Sensitive	TRUE	Sensitive	C_14_5	Dependent	Emotional-Unreliable	6.22854e-07	G_13_3	ERK-conditioned impulsivity	G_7_7	TRUE	Dependent	Olfaction	Emotional-reactivity		T_3_3_C_14_5	G_13_3	G_7_7	3	T_3_3_C_14_5	0.01	0.38	T_3_3_G_13_3	0.0315789	0.38	C_14_5_G_7_7	0.03	0.29	0.0315789	0.38
T_3_3_C_14_5	T_3_3	Sensitive	TRUE	Sensitive	C_14_5	Dependent	Emotional-Unreliable	6.22854e-07	G_13_3	ERK-conditioned impulsivity	G_28_15	TRUE	Dependent	Histone methylation	Emotional-reactivity		T_3_3_C_14_5	G_13_3	G_28_15	3	T_3_3_C_14_5	0.01	0.38	T_3_3_G_13_3	0.0315789	0.38	C_14_5_G_28_15	0.08	0.38	0.08	0.38
T_3_3_C_14_5	T_3_3	Sensitive	TRUE	Sensitive	C_14_5	Dependent	Emotional-Unreliable	6.22854e-07	G_21_16	Acetylcholine biosynthesis	G_7_7	TRUE	Dependent	Olfaction	Emotional-reactivity		T_3_3_C_14_5	G_21_16	G_7_7	3	T_3_3_C_14_5	0.01	0.38	T_3_3_G_21_16	0.135135	0.38	C_14_5_G_7_7	0.03	0.29	0.135135	0.38
T_3_3_C_14_5	T_3_3	Sensitive	TRUE	Sensitive	C_14_5	Dependent	Emotional-Unreliable	6.22854e-07	G_21_16	Acetylcholine biosynthesis	G_28_15	TRUE	Dependent	Histone methylation	Emotional-reactivity		T_3_3_C_14_5	G_21_16	G_28_15	3	T_3_3_C_14_5	0.01	0.38	T_3_3_G_21_16	0.135135	0.38	C_14_5_G_28_15	0.08	0.38	0.135135	0.38
T_3_3_C_14_5	T_3_3	Sensitive	TRUE	Sensitive	C_14_5	Dependent	Emotional-Unreliable	6.22854e-07	G_31_8	Neurotrophin	G_7_7	TRUE	Dependent	Olfaction	Emotional-reactivity		T_3_3_C_14_5	G_31_8	G_7_7	3	T_3_3_C_14_5	0.01	0.38	T_3_3_G_31_8	0.0925926	0.537037	C_14_5_G_7_7	0.03	0.29	0.0925926	0.537037
T_3_3_C_14_5	T_3_3	Sensitive	TRUE	Sensitive	C_14_5	Dependent	Emotional-Unreliable	6.22854e-07	G_31_8	Neurotrophin	G_28_15	TRUE	Dependent	Histone methylation	Emotional-reactivity		T_3_3_C_14_5	G_31_8	G_28_15	3	T_3_3_C_14_5	0.01	0.38	T_3_3_G_31_8	0.0925926	0.537037	C_14_5_G_28_15	0.08	0.38	0.0925926	0.537037
T_8_6_C_10_8	T_8_6	Sensitive	TRUE	Sensitive	C_10_8	Apathetic	Emotional-Unreliable	1.15964e-06	G_11_7	HPA stress reactivity	G_23_2	TRUE	Apathetic	Biogenic synthesis	Emotional-reactivity		T_8_6_C_10_8	G_11_7	G_23_2	3	T_8_6_C_10_8	0	0.79	T_8_6_G_11_7	0.0769231	0.55	C_10_8_G_23_2	0.05	0.79	0.0769231	0.79
T_3_3_C_14_5	T_3_3	Sensitive	TRUE	Sensitive	C_14_5	Dependent	Emotional-Unreliable	6.22854e-07	G_41_33	GPCR neuroplasticity	G_7_7	TRUE	Dependent	Olfaction	Emotional-reactivity		T_3_3_C_14_5	G_41_33	G_7_7	3	T_3_3_C_14_5	0.01	0.38	T_3_3_G_41_33	0.107143	0.38	C_14_5_G_7_7	0.03	0.29	0.107143	0.38
T_3_3_C_14_5	T_3_3	Sensitive	TRUE	Sensitive	C_14_5	Dependent	Emotional-Unreliable	6.22854e-07	G_41_33	GPCR neuroplasticity	G_28_15	TRUE	Dependent	Histone methylation	Emotional-reactivity		T_3_3_C_14_5	G_41_33	G_28_15	3	T_3_3_C_14_5	0.01	0.38	T_3_3_G_41_33	0.107143	0.38	C_14_5_G_28_15	0.08	0.38	0.107143	0.38
T_3_3_C_14_5	T_3_3	Sensitive	TRUE	Sensitive	C_14_5	Dependent	Emotional-Unreliable	6.22854e-07	G_7_2	GPCR dysregulation	G_7_7	TRUE	Dependent	Olfaction	Emotional-reactivity		T_3_3_C_14_5	G_7_2	G_7_7	3	T_3_3_C_14_5	0.01	0.38	T_3_3_G_7_2	0.0947867	0.38	C_14_5_G_7_7	0.03	0.29	0.0947867	0.38
T_3_3_C_14_5	T_3_3	Sensitive	TRUE	Sensitive	C_14_5	Dependent	Emotional-Unreliable	6.22854e-07	G_7_2	GPCR dysregulation	G_28_15	TRUE	Dependent	Histone methylation	Emotional-reactivity		T_3_3_C_14_5	G_7_2	G_28_15	3	T_3_3_C_14_5	0.01	0.38	T_3_3_G_7_2	0.0947867	0.38	C_14_5_G_28_15	0.08	0.38	0.0947867	0.38
T_3_3_C_14_5	T_3_3	Sensitive	TRUE	Sensitive	C_14_5	Dependent	Emotional-Unreliable	6.22854e-07	G_9_2	serotonin-cytokine interaction	G_7_7	TRUE	Dependent	Olfaction	Emotional-reactivity		T_3_3_C_14_5	G_9_2	G_7_7	3	T_3_3_C_14_5	0.01	0.38	T_3_3_G_9_2	0.0428571	0.38	C_14_5_G_7_7	0.03	0.29	0.0428571	0.38
T_3_3_C_14_5	T_3_3	Sensitive	TRUE	Sensitive	C_14_5	Dependent	Emotional-Unreliable	6.22854e-07	G_9_2	serotonin-cytokine interaction	G_28_15	TRUE	Dependent	Histone methylation	Emotional-reactivity		T_3_3_C_14_5	G_9_2	G_28_15	3	T_3_3_C_14_5	0.01	0.38	T_3_3_G_9_2	0.0428571	0.38	C_14_5_G_28_15	0.08	0.38	0.08	0.38
T_8_6_C_10_8	T_8_6	Sensitive	TRUE	Sensitive	C_10_8	Apathetic	Emotional-Unreliable	1.15964e-06	G_25_3	Acetylcholine biosynthesis	G_23_2	TRUE	Apathetic	Biogenic synthesis	Emotional-reactivity		T_8_6_C_10_8	G_25_3	G_23_2	3	T_8_6_C_10_8	0	0.79	T_8_6_G_25_3	0.125	0.55	C_10_8_G_23_2	0.05	0.79	0.125	0.79
T_3_3_C_15_13	T_3_3	Sensitive	TRUE	Sensitive	C_15_13	Dependent	Emotional-Unreliable	8.21565e-15	G_13_3	ERK-conditioned impulsivity	G_28_15	TRUE	Dependent	Histone methylation	Emotional-reactivity		T_3_3_C_15_13	G_13_3	G_28_15	3	T_3_3_C_15_13	0.01	0.79	T_3_3_G_13_3	0.0315789	0.38	C_15_13_G_28_15	0.08	0.79	0.08	0.79
T_3_3_C_15_13	T_3_3	Sensitive	TRUE	Sensitive	C_15_13	Dependent	Emotional-Unreliable	8.21565e-15	G_13_3	ERK-conditioned impulsivity	G_5_1	TRUE	Dependent	CDK neuroplasticity	Emotional-reactivity		T_3_3_C_15_13	G_13_3	G_5_1	3	T_3_3_C_15_13	0.01	0.79	T_3_3_G_13_3	0.0315789	0.38	C_15_13_G_5_1	0.17	0.79	0.17	0.79
T_3_3_C_15_13	T_3_3	Sensitive	TRUE	Sensitive	C_15_13	Dependent	Emotional-Unreliable	8.21565e-15	G_13_3	ERK-conditioned impulsivity	G_31_8	TRUE	Dependent	Neurotrophin	Emotional-reactivity		T_3_3_C_15_13	G_13_3	G_31_8	3	T_3_3_C_15_13	0.01	0.79	T_3_3_G_13_3	0.0315789	0.38	C_15_13_G_31_8	0.09	0.79	0.09	0.79
T_3_3_C_15_13	T_3_3	Sensitive	TRUE	Sensitive	C_15_13	Dependent	Emotional-Unreliable	8.21565e-15	G_21_16	Acetylcholine biosynthesis	G_28_15	TRUE	Dependent	Histone methylation	Emotional-reactivity		T_3_3_C_15_13	G_21_16	G_28_15	3	T_3_3_C_15_13	0.01	0.79	T_3_3_G_21_16	0.135135	0.38	C_15_13_G_28_15	0.08	0.79	0.135135	0.79
T_3_3_C_15_13	T_3_3	Sensitive	TRUE	Sensitive	C_15_13	Dependent	Emotional-Unreliable	8.21565e-15	G_21_16	Acetylcholine biosynthesis	G_5_1	TRUE	Dependent	CDK neuroplasticity	Emotional-reactivity		T_3_3_C_15_13	G_21_16	G_5_1	3	T_3_3_C_15_13	0.01	0.79	T_3_3_G_21_16	0.135135	0.38	C_15_13_G_5_1	0.17	0.79	0.17	0.79
T_3_3_C_15_13	T_3_3	Sensitive	TRUE	Sensitive	C_15_13	Dependent	Emotional-Unreliable	8.21565e-15	G_21_16	Acetylcholine biosynthesis	G_31_8	TRUE	Dependent	Neurotrophin	Emotional-reactivity		T_3_3_C_15_13	G_21_16	G_31_8	3	T_3_3_C_15_13	0.01	0.79	T_3_3_G_21_16	0.135135	0.38	C_15_13_G_31_8	0.09	0.79	0.135135	0.79
T_3_3_C_15_13	T_3_3	Sensitive	TRUE	Sensitive	C_15_13	Dependent	Emotional-Unreliable	8.21565e-15	G_31_8	Neurotrophin	G_28_15	TRUE	Dependent	Histone methylation	Emotional-reactivity		T_3_3_C_15_13	G_31_8	G_28_15	3	T_3_3_C_15_13	0.01	0.79	T_3_3_G_31_8	0.0925926	0.537037	C_15_13_G_28_15	0.08	0.79	0.0925926	0.79
T_3_3_C_15_13	T_3_3	Sensitive	TRUE	Sensitive	C_15_13	Dependent	Emotional-Unreliable	8.21565e-15	G_31_8	Neurotrophin	G_5_1	TRUE	Dependent	CDK neuroplasticity	Emotional-reactivity		T_3_3_C_15_13	G_31_8	G_5_1	3	T_3_3_C_15_13	0.01	0.79	T_3_3_G_31_8	0.0925926	0.537037	C_15_13_G_5_1	0.17	0.79	0.17	0.79
T_3_3_C_15_13	T_3_3	Sensitive	TRUE	Sensitive	C_15_13	Dependent	Emotional-Unreliable	8.21565e-15	G_31_8	Neurotrophin	G_31_8	TRUE	Dependent	Neurotrophin	Emotional-reactivity		T_3_3_C_15_13	G_31_8	G_31_8	3	T_3_3_C_15_13	0.01	0.79	T_3_3_G_31_8	0.0925926	0.537037	C_15_13_G_31_8	0.09	0.79	0.0925926	0.79
T_8_6_C_10_8	T_8_6	Sensitive	TRUE	Sensitive	C_10_8	Apathetic	Emotional-Unreliable	1.15964e-06	G_7_3	Neurogenesis	G_23_2	TRUE	Apathetic	Biogenic synthesis	Emotional-reactivity		T_8_6_C_10_8	G_7_3	G_23_2	3	T_8_6_C_10_8	0	0.79	T_8_6_G_7_3	0.165414	0.55	C_10_8_G_23_2	0.05	0.79	0.165414	0.79
T_3_3_C_15_13	T_3_3	Sensitive	TRUE	Sensitive	C_15_13	Dependent	Emotional-Unreliable	8.21565e-15	G_41_33	GPCR neuroplasticity	G_28_15	TRUE	Dependent	Histone methylation	Emotional-reactivity		T_3_3_C_15_13	G_41_33	G_28_15	3	T_3_3_C_15_13	0.01	0.79	T_3_3_G_41_33	0.107143	0.38	C_15_13_G_28_15	0.08	0.79	0.107143	0.79
T_3_3_C_15_13	T_3_3	Sensitive	TRUE	Sensitive	C_15_13	Dependent	Emotional-Unreliable	8.21565e-15	G_41_33	GPCR neuroplasticity	G_5_1	TRUE	Dependent	CDK neuroplasticity	Emotional-reactivity		T_3_3_C_15_13	G_41_33	G_5_1	3	T_3_3_C_15_13	0.01	0.79	T_3_3_G_41_33	0.107143	0.38	C_15_13_G_5_1	0.17	0.79	0.17	0.79
T_3_3_C_15_13	T_3_3	Sensitive	TRUE	Sensitive	C_15_13	Dependent	Emotional-Unreliable	8.21565e-15	G_41_33	GPCR neuroplasticity	G_31_8	TRUE	Dependent	Neurotrophin	Emotional-reactivity		T_3_3_C_15_13	G_41_33	G_31_8	3	T_3_3_C_15_13	0.01	0.79	T_3_3_G_41_33	0.107143	0.38	C_15_13_G_31_8	0.09	0.79	0.107143	0.79
T_3_3_C_15_13	T_3_3	Sensitive	TRUE	Sensitive	C_15_13	Dependent	Emotional-Unreliable	8.21565e-15	G_7_2	GPCR dysregulation	G_28_15	TRUE	Dependent	Histone methylation	Emotional-reactivity		T_3_3_C_15_13	G_7_2	G_28_15	3	T_3_3_C_15_13	0.01	0.79	T_3_3_G_7_2	0.0947867	0.38	C_15_13_G_28_15	0.08	0.79	0.0947867	0.79
T_3_3_C_15_13	T_3_3	Sensitive	TRUE	Sensitive	C_15_13	Dependent	Emotional-Unreliable	8.21565e-15	G_7_2	GPCR dysregulation	G_5_1	TRUE	Dependent	CDK neuroplasticity	Emotional-reactivity		T_3_3_C_15_13	G_7_2	G_5_1	3	T_3_3_C_15_13	0.01	0.79	T_3_3_G_7_2	0.0947867	0.38	C_15_13_G_5_1	0.17	0.79	0.17	0.79
T_3_3_C_15_13	T_3_3	Sensitive	TRUE	Sensitive	C_15_13	Dependent	Emotional-Unreliable	8.21565e-15	G_7_2	GPCR dysregulation	G_31_8	TRUE	Dependent	Neurotrophin	Emotional-reactivity		T_3_3_C_15_13	G_7_2	G_31_8	3	T_3_3_C_15_13	0.01	0.79	T_3_3_G_7_2	0.0947867	0.38	C_15_13_G_31_8	0.09	0.79	0.0947867	0.79
T_3_3_C_15_13	T_3_3	Sensitive	TRUE	Sensitive	C_15_13	Dependent	Emotional-Unreliable	8.21565e-15	G_9_2	serotonin-cytokine interaction	G_28_15	TRUE	Dependent	Histone methylation	Emotional-reactivity		T_3_3_C_15_13	G_9_2	G_28_15	3	T_3_3_C_15_13	0.01	0.79	T_3_3_G_9_2	0.0428571	0.38	C_15_13_G_28_15	0.08	0.79	0.08	0.79
T_3_3_C_15_13	T_3_3	Sensitive	TRUE	Sensitive	C_15_13	Dependent	Emotional-Unreliable	8.21565e-15	G_9_2	serotonin-cytokine interaction	G_5_1	TRUE	Dependent	CDK neuroplasticity	Emotional-reactivity		T_3_3_C_15_13	G_9_2	G_5_1	3	T_3_3_C_15_13	0.01	0.79	T_3_3_G_9_2	0.0428571	0.38	C_15_13_G_5_1	0.17	0.79	0.17	0.79
T_3_3_C_15_13	T_3_3	Sensitive	TRUE	Sensitive	C_15_13	Dependent	Emotional-Unreliable	8.21565e-15	G_9_2	serotonin-cytokine interaction	G_31_8	TRUE	Dependent	Neurotrophin	Emotional-reactivity		T_3_3_C_15_13	G_9_2	G_31_8	3	T_3_3_C_15_13	0.01	0.79	T_3_3_G_9_2	0.0428571	0.38	C_15_13_G_31_8	0.09	0.79	0.09	0.79
T_3_3_C_3_2	T_3_3	Sensitive	TRUE	Sensitive	C_3_2	Apathetic	Emotional-Unreliable	2.94209e-14	G_13_3	ERK-conditioned impulsivity	G_7_2	TRUE	Apathetic	GPCR dysregulation	Emotional-reactivity		T_3_3_C_3_2	G_13_3	G_7_2	3	T_3_3_C_3_2	0.01	1	T_3_3_G_13_3	0.0315789	0.38	C_3_2_G_7_2	0.09	1	0.09	1
T_8_6_C_10_8	T_8_6	Sensitive	TRUE	Sensitive	C_10_8	Apathetic	Emotional-Unreliable	1.15964e-06	G_21_16	Acetylcholine biosynthesis	G_23_2	TRUE	Apathetic	Biogenic synthesis	Emotional-reactivity		T_8_6_C_10_8	G_21_16	G_23_2	3	T_8_6_C_10_8	0	0.79	T_8_6_G_21_16	0.135135	0.55	C_10_8_G_23_2	0.05	0.79	0.135135	0.79
T_3_3_C_3_2	T_3_3	Sensitive	TRUE	Sensitive	C_3_2	Apathetic	Emotional-Unreliable	2.94209e-14	G_21_16	Acetylcholine biosynthesis	G_7_2	TRUE	Apathetic	GPCR dysregulation	Emotional-reactivity		T_3_3_C_3_2	G_21_16	G_7_2	3	T_3_3_C_3_2	0.01	1	T_3_3_G_21_16	0.135135	0.38	C_3_2_G_7_2	0.09	1	0.135135	1
T_8_6_C_10_8	T_8_6	Sensitive	TRUE	Sensitive	C_10_8	Apathetic	Emotional-Unreliable	1.15964e-06	G_9_2	serotonin-cytokine interaction	G_23_2	TRUE	Apathetic	Biogenic synthesis	Emotional-reactivity		T_8_6_C_10_8	G_9_2	G_23_2	3	T_8_6_C_10_8	0	0.79	T_8_6_G_9_2	0.0428571	0.55	C_10_8_G_23_2	0.05	0.79	0.05	0.79
T_3_3_C_3_2	T_3_3	Sensitive	TRUE	Sensitive	C_3_2	Apathetic	Emotional-Unreliable	2.94209e-14	G_31_8	Neurotrophin	G_7_2	TRUE	Apathetic	GPCR dysregulation	Emotional-reactivity		T_3_3_C_3_2	G_31_8	G_7_2	3	T_3_3_C_3_2	0.01	1	T_3_3_G_31_8	0.0925926	0.537037	C_3_2_G_7_2	0.09	1	0.0925926	1
T_8_6_C_10_8	T_8_6	Sensitive	TRUE	Sensitive	C_10_8	Apathetic	Emotional-Unreliable	1.15964e-06	G_33_4	ERK-PKA interaction	G_23_2	TRUE	Apathetic	Biogenic synthesis	Emotional-reactivity		T_8_6_C_10_8	G_33_4	G_23_2	3	T_8_6_C_10_8	0	0.79	T_8_6_G_33_4	0	0.55	C_10_8_G_23_2	0.05	0.79	0.05	0.79
T_6_5_C_10_8	T_6_5	Antisocial	TRUE	Antisocial	C_10_8	Apathetic	Emotional-Unreliable	2.04492e-06	G_7_7	Olfaction	G_23_2	TRUE	Apathetic	Biogenic synthesis	Emotional-reactivity		T_6_5_C_10_8	G_7_7	G_23_2	3	T_6_5_C_10_8	0.02	0.79	T_6_5_G_7_7	0.0344828	0.36	C_10_8_G_23_2	0.05	0.79	0.05	0.79
T_9_6_C_8_3	T_9_6	Antisocial	TRUE	Antisocial	C_8_3	Apathetic	Emotional-Unreliable	2.57416e-12	G_22_6	Blood-brain barrier	G_21_3	TRUE	Apathetic	Cellular Senescence	Emotional-reactivity		T_9_6_C_8_3	G_22_6	G_21_3	3	T_9_6_C_8_3	0	0.65	T_9_6_G_22_6	0.0810811	0.65	C_8_3_G_21_3	0.1	0.64	0.1	0.65
T_13_3_C_8_3	T_13_3	Antisocial	TRUE	Antisocial	C_8_3	Apathetic	Emotional-Unreliable	6.62555e-09	G_22_6	Blood-brain barrier	G_21_3	TRUE	Apathetic	Cellular Senescence	Emotional-reactivity		T_13_3_C_8_3	G_22_6	G_21_3	3	T_13_3_C_8_3	0.02	0.64	T_13_3_G_22_6	0.0810811	0.55	C_8_3_G_21_3	0.1	0.64	0.1	0.64
T_3_3_C_3_2	T_3_3	Sensitive	TRUE	Sensitive	C_3_2	Apathetic	Emotional-Unreliable	2.94209e-14	G_41_33	GPCR neuroplasticity	G_7_2	TRUE	Apathetic	GPCR dysregulation	Emotional-reactivity		T_3_3_C_3_2	G_41_33	G_7_2	3	T_3_3_C_3_2	0.01	1	T_3_3_G_41_33	0.107143	0.38	C_3_2_G_7_2	0.09	1	0.107143	1
T_6_5_C_10_8	T_6_5	Antisocial	TRUE	Antisocial	C_10_8	Apathetic	Emotional-Unreliable	2.04492e-06	G_35_22	PI3K-based memory	G_23_2	TRUE	Apathetic	Biogenic synthesis	Emotional-reactivity		T_6_5_C_10_8	G_35_22	G_23_2	3	T_6_5_C_10_8	0.02	0.79	T_6_5_G_35_22	0.0697674	0.36	C_10_8_G_23_2	0.05	0.79	0.0697674	0.79
T_3_3_C_3_2	T_3_3	Sensitive	TRUE	Sensitive	C_3_2	Apathetic	Emotional-Unreliable	2.94209e-14	G_7_2	GPCR dysregulation	G_7_2	TRUE	Apathetic	GPCR dysregulation	Emotional-reactivity		T_3_3_C_3_2	G_7_2	G_7_2	3	T_3_3_C_3_2	0.01	1	T_3_3_G_7_2	0.0947867	0.38	C_3_2_G_7_2	0.09	1	0.0947867	1
T_6_4_C_10_8	T_6_4	Antisocial	TRUE	Antisocial	C_10_8	Apathetic	Emotional-Unreliable	2.14828e-05	G_14_12	Ras-based stress memory	G_23_2	TRUE	Apathetic	Biogenic synthesis	Emotional-reactivity		T_6_4_C_10_8	G_14_12	G_23_2	3	T_6_4_C_10_8	0.07	0.79	T_6_4_G_14_12	0.120482	0.19	C_10_8_G_23_2	0.05	0.79	0.120482	0.79
T_3_3_C_3_2	T_3_3	Sensitive	TRUE	Sensitive	C_3_2	Apathetic	Emotional-Unreliable	2.94209e-14	G_9_2	serotonin-cytokine interaction	G_7_2	TRUE	Apathetic	GPCR dysregulation	Emotional-reactivity		T_3_3_C_3_2	G_9_2	G_7_2	3	T_3_3_C_3_2	0.01	1	T_3_3_G_9_2	0.0428571	0.38	C_3_2_G_7_2	0.09	1	0.09	1
T_6_4_C_10_8	T_6_4	Antisocial	TRUE	Antisocial	C_10_8	Apathetic	Emotional-Unreliable	2.14828e-05	G_36_18	brain-RNA-biogenesis	G_23_2	TRUE	Apathetic	Biogenic synthesis	Emotional-reactivity		T_6_4_C_10_8	G_36_18	G_23_2	3	T_6_4_C_10_8	0.07	0.79	T_6_4_G_36_18	0.07	0.263158	C_10_8_G_23_2	0.05	0.79	0.07	0.79
T_14_5_C_10_8	T_14_5	Antisocial	TRUE	Antisocial	C_10_8	Apathetic	Emotional-Unreliable	0.000260297	G_7_7	Olfaction	G_23_2	TRUE	Apathetic	Biogenic synthesis	Emotional-reactivity		T_14_5_C_10_8	G_7_7	G_23_2	3	T_14_5_C_10_8	0	0.79	T_14_5_G_7_7	0.0344828	0.41	C_10_8_G_23_2	0.05	0.79	0.05	0.79
T_3_3_C_4_2	T_3_3	Sensitive	TRUE	Sensitive	C_4_2	Dependent	Emotional-Unreliable	1.79856e-14	G_13_3	ERK-conditioned impulsivity	G_5_1	TRUE	Dependent	CDK neuroplasticity	Emotional-reactivity		T_3_3_C_4_2	G_13_3	G_5_1	3	T_3_3_C_4_2	0.01	0.45	T_3_3_G_13_3	0.0315789	0.38	C_4_2_G_5_1	0.17	0.45	0.17	0.45
T_3_3_C_4_2	T_3_3	Sensitive	TRUE	Sensitive	C_4_2	Dependent	Emotional-Unreliable	1.79856e-14	G_13_3	ERK-conditioned impulsivity	G_31_8	TRUE	Dependent	Neurotrophin	Emotional-reactivity		T_3_3_C_4_2	G_13_3	G_31_8	3	T_3_3_C_4_2	0.01	0.45	T_3_3_G_13_3	0.0315789	0.38	C_4_2_G_31_8	0.09	0.54	0.09	0.54
T_3_3_C_4_2	T_3_3	Sensitive	TRUE	Sensitive	C_4_2	Dependent	Emotional-Unreliable	1.79856e-14	G_13_3	ERK-conditioned impulsivity	G_28_15	TRUE	Dependent	Histone methylation	Emotional-reactivity		T_3_3_C_4_2	G_13_3	G_28_15	3	T_3_3_C_4_2	0.01	0.45	T_3_3_G_13_3	0.0315789	0.38	C_4_2_G_28_15	0.08	0.45	0.08	0.45
T_5_1_C_3_3	T_5_1	Reliable	TRUE	Reliable	C_3_3	Creative	Reliable-Creative	-3.08642e-14	G_12_1	Episodic learning	G_28_11	TRUE	Creative	Sensory transduction	Self-awareness		T_5_1_C_3_3	G_12_1	G_28_11	1	T_5_1_C_3_3	0.92	0.04	T_5_1_G_12_1	0.4	0.0616438	C_3_3_G_28_11	0.92	0.06	0.92	0.0616438
T_3_3_C_4_2	T_3_3	Sensitive	TRUE	Sensitive	C_4_2	Dependent	Emotional-Unreliable	1.79856e-14	G_21_16	Acetylcholine biosynthesis	G_5_1	TRUE	Dependent	CDK neuroplasticity	Emotional-reactivity		T_3_3_C_4_2	G_21_16	G_5_1	3	T_3_3_C_4_2	0.01	0.45	T_3_3_G_21_16	0.135135	0.38	C_4_2_G_5_1	0.17	0.45	0.17	0.45
T_3_3_C_4_2	T_3_3	Sensitive	TRUE	Sensitive	C_4_2	Dependent	Emotional-Unreliable	1.79856e-14	G_21_16	Acetylcholine biosynthesis	G_31_8	TRUE	Dependent	Neurotrophin	Emotional-reactivity		T_3_3_C_4_2	G_21_16	G_31_8	3	T_3_3_C_4_2	0.01	0.45	T_3_3_G_21_16	0.135135	0.38	C_4_2_G_31_8	0.09	0.54	0.135135	0.54
T_3_3_C_4_2	T_3_3	Sensitive	TRUE	Sensitive	C_4_2	Dependent	Emotional-Unreliable	1.79856e-14	G_21_16	Acetylcholine biosynthesis	G_28_15	TRUE	Dependent	Histone methylation	Emotional-reactivity		T_3_3_C_4_2	G_21_16	G_28_15	3	T_3_3_C_4_2	0.01	0.45	T_3_3_G_21_16	0.135135	0.38	C_4_2_G_28_15	0.08	0.45	0.135135	0.45
T_5_1_C_3_3	T_5_1	Reliable	TRUE	Reliable	C_3_3	Creative	Reliable-Creative	-3.08642e-14	G_20_2	Akt-Neuroprotection	G_28_11	TRUE	Creative	Sensory transduction	Self-awareness		T_5_1_C_3_3	G_20_2	G_28_11	1	T_5_1_C_3_3	0.92	0.04	T_5_1_G_20_2	0.4	0.12	C_3_3_G_28_11	0.92	0.06	0.92	0.12
T_3_3_C_4_2	T_3_3	Sensitive	TRUE	Sensitive	C_4_2	Dependent	Emotional-Unreliable	1.79856e-14	G_31_8	Neurotrophin	G_5_1	TRUE	Dependent	CDK neuroplasticity	Emotional-reactivity		T_3_3_C_4_2	G_31_8	G_5_1	3	T_3_3_C_4_2	0.01	0.45	T_3_3_G_31_8	0.0925926	0.537037	C_4_2_G_5_1	0.17	0.45	0.17	0.537037
T_3_3_C_4_2	T_3_3	Sensitive	TRUE	Sensitive	C_4_2	Dependent	Emotional-Unreliable	1.79856e-14	G_31_8	Neurotrophin	G_31_8	TRUE	Dependent	Neurotrophin	Emotional-reactivity		T_3_3_C_4_2	G_31_8	G_31_8	3	T_3_3_C_4_2	0.01	0.45	T_3_3_G_31_8	0.0925926	0.537037	C_4_2_G_31_8	0.09	0.54	0.0925926	0.54
T_3_3_C_4_2	T_3_3	Sensitive	TRUE	Sensitive	C_4_2	Dependent	Emotional-Unreliable	1.79856e-14	G_31_8	Neurotrophin	G_28_15	TRUE	Dependent	Histone methylation	Emotional-reactivity		T_3_3_C_4_2	G_31_8	G_28_15	3	T_3_3_C_4_2	0.01	0.45	T_3_3_G_31_8	0.0925926	0.537037	C_4_2_G_28_15	0.08	0.45	0.0925926	0.537037
T_5_1_C_3_3	T_5_1	Reliable	TRUE	Reliable	C_3_3	Creative	Reliable-Creative	-3.08642e-14	G_28_10	WD/CDK neuroplasticity	G_28_11	TRUE	Creative	Sensory transduction	Self-awareness		T_5_1_C_3_3	G_28_10	G_28_11	1	T_5_1_C_3_3	0.92	0.04	T_5_1_G_28_10	0.4	0.152174	C_3_3_G_28_11	0.92	0.06	0.92	0.152174
T_5_1_C_3_3	T_5_1	Reliable	TRUE	Reliable	C_3_3	Creative	Reliable-Creative	-3.08642e-14	G_21_18	cognitive flexibility	G_28_11	TRUE	Creative	Sensory transduction	Self-awareness		T_5_1_C_3_3	G_21_18	G_28_11	1	T_5_1_C_3_3	0.92	0.04	T_5_1_G_21_18	0.4	0.0948276	C_3_3_G_28_11	0.92	0.06	0.92	0.0948276
T_5_1_C_13_1	T_5_1	Reliable	TRUE	Reliable	C_13_1	Creative	Reliable-Creative	1.21862e-10	G_12_1	Episodic learning	G_28_11	TRUE	Creative	Sensory transduction	Self-awareness		T_5_1_C_13_1	G_12_1	G_28_11	1	T_5_1_C_13_1	0.9	0.04	T_5_1_G_12_1	0.4	0.0616438	C_13_1_G_28_11	0.9	0.06	0.9	0.0616438
T_5_1_C_13_1	T_5_1	Reliable	TRUE	Reliable	C_13_1	Creative	Reliable-Creative	1.21862e-10	G_20_2	Akt-Neuroprotection	G_28_11	TRUE	Creative	Sensory transduction	Self-awareness		T_5_1_C_13_1	G_20_2	G_28_11	1	T_5_1_C_13_1	0.9	0.04	T_5_1_G_20_2	0.4	0.12	C_13_1_G_28_11	0.9	0.06	0.9	0.12
T_3_3_C_4_2	T_3_3	Sensitive	TRUE	Sensitive	C_4_2	Dependent	Emotional-Unreliable	1.79856e-14	G_41_33	GPCR neuroplasticity	G_5_1	TRUE	Dependent	CDK neuroplasticity	Emotional-reactivity		T_3_3_C_4_2	G_41_33	G_5_1	3	T_3_3_C_4_2	0.01	0.45	T_3_3_G_41_33	0.107143	0.38	C_4_2_G_5_1	0.17	0.45	0.17	0.45
T_3_3_C_4_2	T_3_3	Sensitive	TRUE	Sensitive	C_4_2	Dependent	Emotional-Unreliable	1.79856e-14	G_41_33	GPCR neuroplasticity	G_31_8	TRUE	Dependent	Neurotrophin	Emotional-reactivity		T_3_3_C_4_2	G_41_33	G_31_8	3	T_3_3_C_4_2	0.01	0.45	T_3_3_G_41_33	0.107143	0.38	C_4_2_G_31_8	0.09	0.54	0.107143	0.54
T_3_3_C_4_2	T_3_3	Sensitive	TRUE	Sensitive	C_4_2	Dependent	Emotional-Unreliable	1.79856e-14	G_41_33	GPCR neuroplasticity	G_28_15	TRUE	Dependent	Histone methylation	Emotional-reactivity		T_3_3_C_4_2	G_41_33	G_28_15	3	T_3_3_C_4_2	0.01	0.45	T_3_3_G_41_33	0.107143	0.38	C_4_2_G_28_15	0.08	0.45	0.107143	0.45
T_5_1_C_13_1	T_5_1	Reliable	TRUE	Reliable	C_13_1	Creative	Reliable-Creative	1.21862e-10	G_28_10	WD/CDK neuroplasticity	G_28_11	TRUE	Creative	Sensory transduction	Self-awareness		T_5_1_C_13_1	G_28_10	G_28_11	1	T_5_1_C_13_1	0.9	0.04	T_5_1_G_28_10	0.4	0.152174	C_13_1_G_28_11	0.9	0.06	0.9	0.152174
T_3_3_C_4_2	T_3_3	Sensitive	TRUE	Sensitive	C_4_2	Dependent	Emotional-Unreliable	1.79856e-14	G_7_2	GPCR dysregulation	G_5_1	TRUE	Dependent	CDK neuroplasticity	Emotional-reactivity		T_3_3_C_4_2	G_7_2	G_5_1	3	T_3_3_C_4_2	0.01	0.45	T_3_3_G_7_2	0.0947867	0.38	C_4_2_G_5_1	0.17	0.45	0.17	0.45
T_3_3_C_4_2	T_3_3	Sensitive	TRUE	Sensitive	C_4_2	Dependent	Emotional-Unreliable	1.79856e-14	G_7_2	GPCR dysregulation	G_31_8	TRUE	Dependent	Neurotrophin	Emotional-reactivity		T_3_3_C_4_2	G_7_2	G_31_8	3	T_3_3_C_4_2	0.01	0.45	T_3_3_G_7_2	0.0947867	0.38	C_4_2_G_31_8	0.09	0.54	0.0947867	0.54
T_3_3_C_4_2	T_3_3	Sensitive	TRUE	Sensitive	C_4_2	Dependent	Emotional-Unreliable	1.79856e-14	G_7_2	GPCR dysregulation	G_28_15	TRUE	Dependent	Histone methylation	Emotional-reactivity		T_3_3_C_4_2	G_7_2	G_28_15	3	T_3_3_C_4_2	0.01	0.45	T_3_3_G_7_2	0.0947867	0.38	C_4_2_G_28_15	0.08	0.45	0.0947867	0.45
T_5_1_C_13_1	T_5_1	Reliable	TRUE	Reliable	C_13_1	Creative	Reliable-Creative	1.21862e-10	G_21_18	cognitive flexibility	G_28_11	TRUE	Creative	Sensory transduction	Self-awareness		T_5_1_C_13_1	G_21_18	G_28_11	1	T_5_1_C_13_1	0.9	0.04	T_5_1_G_21_18	0.4	0.0948276	C_13_1_G_28_11	0.9	0.06	0.9	0.0948276
T_3_3_C_4_2	T_3_3	Sensitive	TRUE	Sensitive	C_4_2	Dependent	Emotional-Unreliable	1.79856e-14	G_9_2	serotonin-cytokine interaction	G_5_1	TRUE	Dependent	CDK neuroplasticity	Emotional-reactivity		T_3_3_C_4_2	G_9_2	G_5_1	3	T_3_3_C_4_2	0.01	0.45	T_3_3_G_9_2	0.0428571	0.38	C_4_2_G_5_1	0.17	0.45	0.17	0.45
T_3_3_C_4_2	T_3_3	Sensitive	TRUE	Sensitive	C_4_2	Dependent	Emotional-Unreliable	1.79856e-14	G_9_2	serotonin-cytokine interaction	G_31_8	TRUE	Dependent	Neurotrophin	Emotional-reactivity		T_3_3_C_4_2	G_9_2	G_31_8	3	T_3_3_C_4_2	0.01	0.45	T_3_3_G_9_2	0.0428571	0.38	C_4_2_G_31_8	0.09	0.54	0.09	0.54
T_3_3_C_4_2	T_3_3	Sensitive	TRUE	Sensitive	C_4_2	Dependent	Emotional-Unreliable	1.79856e-14	G_9_2	serotonin-cytokine interaction	G_28_15	TRUE	Dependent	Histone methylation	Emotional-reactivity		T_3_3_C_4_2	G_9_2	G_28_15	3	T_3_3_C_4_2	0.01	0.45	T_3_3_G_9_2	0.0428571	0.38	C_4_2_G_28_15	0.08	0.45	0.08	0.45
T_3_3_C_5_3	T_3_3	Sensitive	TRUE	Sensitive	C_5_3	Dependent	Emotional-Unreliable	1.0824e-10	G_13_3	ERK-conditioned impulsivity	G_5_1	TRUE	Dependent	CDK neuroplasticity	Emotional-reactivity		T_3_3_C_5_3	G_13_3	G_5_1	3	T_3_3_C_5_3	0.02	0.38	T_3_3_G_13_3	0.0315789	0.38	C_5_3_G_5_1	0.17	0.4	0.17	0.4
T_3_3_C_5_3	T_3_3	Sensitive	TRUE	Sensitive	C_5_3	Dependent	Emotional-Unreliable	1.0824e-10	G_21_16	Acetylcholine biosynthesis	G_5_1	TRUE	Dependent	CDK neuroplasticity	Emotional-reactivity		T_3_3_C_5_3	G_21_16	G_5_1	3	T_3_3_C_5_3	0.02	0.38	T_3_3_G_21_16	0.135135	0.38	C_5_3_G_5_1	0.17	0.4	0.17	0.4
T_3_3_C_5_3	T_3_3	Sensitive	TRUE	Sensitive	C_5_3	Dependent	Emotional-Unreliable	1.0824e-10	G_31_8	Neurotrophin	G_5_1	TRUE	Dependent	CDK neuroplasticity	Emotional-reactivity		T_3_3_C_5_3	G_31_8	G_5_1	3	T_3_3_C_5_3	0.02	0.38	T_3_3_G_31_8	0.0925926	0.537037	C_5_3_G_5_1	0.17	0.4	0.17	0.537037
T_14_4_C_3_3	T_14_4	Reliable	TRUE	Reliable	C_3_3	Creative	Reliable-Creative	2.57041e-10	G_21_18	cognitive flexibility	G_28_11	TRUE	Creative	Sensory transduction	Self-awareness		T_14_4_C_3_3	G_21_18	G_28_11	1	T_14_4_C_3_3	0.92	0.03	T_14_4_G_21_18	0.43	0.0948276	C_3_3_G_28_11	0.92	0.06	0.92	0.0948276
T_3_3_C_5_3	T_3_3	Sensitive	TRUE	Sensitive	C_5_3	Dependent	Emotional-Unreliable	1.0824e-10	G_41_33	GPCR neuroplasticity	G_5_1	TRUE	Dependent	CDK neuroplasticity	Emotional-reactivity		T_3_3_C_5_3	G_41_33	G_5_1	3	T_3_3_C_5_3	0.02	0.38	T_3_3_G_41_33	0.107143	0.38	C_5_3_G_5_1	0.17	0.4	0.17	0.4
T_3_3_C_5_3	T_3_3	Sensitive	TRUE	Sensitive	C_5_3	Dependent	Emotional-Unreliable	1.0824e-10	G_7_2	GPCR dysregulation	G_5_1	TRUE	Dependent	CDK neuroplasticity	Emotional-reactivity		T_3_3_C_5_3	G_7_2	G_5_1	3	T_3_3_C_5_3	0.02	0.38	T_3_3_G_7_2	0.0947867	0.38	C_5_3_G_5_1	0.17	0.4	0.17	0.4
T_3_3_C_5_3	T_3_3	Sensitive	TRUE	Sensitive	C_5_3	Dependent	Emotional-Unreliable	1.0824e-10	G_9_2	serotonin-cytokine interaction	G_5_1	TRUE	Dependent	CDK neuroplasticity	Emotional-reactivity		T_3_3_C_5_3	G_9_2	G_5_1	3	T_3_3_C_5_3	0.02	0.38	T_3_3_G_9_2	0.0428571	0.38	C_5_3_G_5_1	0.17	0.4	0.17	0.4
T_14_4_C_13_1	T_14_4	Reliable	TRUE	Reliable	C_13_1	Creative	Reliable-Creative	9.65748e-07	G_21_18	cognitive flexibility	G_28_11	TRUE	Creative	Sensory transduction	Self-awareness		T_14_4_C_13_1	G_21_18	G_28_11	1	T_14_4_C_13_1	0.9	0.03	T_14_4_G_21_18	0.43	0.0948276	C_13_1_G_28_11	0.9	0.06	0.9	0.0948276
T_3_3_C_6_3	T_3_3	Sensitive	TRUE	Sensitive	C_6_3	Dependent	Emotional-Unreliable	2.85327e-14	G_13_3	ERK-conditioned impulsivity	G_17_14	TRUE	Dependent	Dep-RNA	Emotional-reactivity		T_3_3_C_6_3	G_13_3	G_17_14	3	T_3_3_C_6_3	0.01	0.38	T_3_3_G_13_3	0.0315789	0.38	C_6_3_G_17_14	0.09	0.32	0.09	0.38
T_3_3_C_6_3	T_3_3	Sensitive	TRUE	Sensitive	C_6_3	Dependent	Emotional-Unreliable	2.85327e-14	G_13_3	ERK-conditioned impulsivity	G_7_7	TRUE	Dependent	Olfaction	Emotional-reactivity		T_3_3_C_6_3	G_13_3	G_7_7	3	T_3_3_C_6_3	0.01	0.38	T_3_3_G_13_3	0.0315789	0.38	C_6_3_G_7_7	0.03	0.32	0.0315789	0.38
T_15_8_C_3_3	T_15_8	Sensitive	TRUE	Sensitive	C_3_3	Creative	Reliable-Creative	3.67008e-06	G_42_39	approach-avoidance conflict	G_28_11	TRUE	Creative	Sensory transduction	Self-awareness		T_15_8_C_3_3	G_42_39	G_28_11	1	T_15_8_C_3_3	0.92	0.06	T_15_8_G_42_39	0.35	0.105263	C_3_3_G_28_11	0.92	0.06	0.92	0.105263
T_3_3_C_6_3	T_3_3	Sensitive	TRUE	Sensitive	C_6_3	Dependent	Emotional-Unreliable	2.85327e-14	G_21_16	Acetylcholine biosynthesis	G_17_14	TRUE	Dependent	Dep-RNA	Emotional-reactivity		T_3_3_C_6_3	G_21_16	G_17_14	3	T_3_3_C_6_3	0.01	0.38	T_3_3_G_21_16	0.135135	0.38	C_6_3_G_17_14	0.09	0.32	0.135135	0.38
T_3_3_C_6_3	T_3_3	Sensitive	TRUE	Sensitive	C_6_3	Dependent	Emotional-Unreliable	2.85327e-14	G_21_16	Acetylcholine biosynthesis	G_7_7	TRUE	Dependent	Olfaction	Emotional-reactivity		T_3_3_C_6_3	G_21_16	G_7_7	3	T_3_3_C_6_3	0.01	0.38	T_3_3_G_21_16	0.135135	0.38	C_6_3_G_7_7	0.03	0.32	0.135135	0.38
T_13_4_C_3_3	T_13_4	Sensitive	TRUE	Sensitive	C_3_3	Creative	Reliable-Creative	4.13338e-06	G_25_3	Acetylcholine biosynthesis	G_28_11	TRUE	Creative	Sensory transduction	Self-awareness		T_13_4_C_3_3	G_25_3	G_28_11	1	T_13_4_C_3_3	0.92	0.05	T_13_4_G_25_3	0.28	0.5	C_3_3_G_28_11	0.92	0.06	0.92	0.5
T_3_3_C_6_3	T_3_3	Sensitive	TRUE	Sensitive	C_6_3	Dependent	Emotional-Unreliable	2.85327e-14	G_31_8	Neurotrophin	G_17_14	TRUE	Dependent	Dep-RNA	Emotional-reactivity		T_3_3_C_6_3	G_31_8	G_17_14	3	T_3_3_C_6_3	0.01	0.38	T_3_3_G_31_8	0.0925926	0.537037	C_6_3_G_17_14	0.09	0.32	0.0925926	0.537037
T_3_3_C_6_3	T_3_3	Sensitive	TRUE	Sensitive	C_6_3	Dependent	Emotional-Unreliable	2.85327e-14	G_31_8	Neurotrophin	G_7_7	TRUE	Dependent	Olfaction	Emotional-reactivity		T_3_3_C_6_3	G_31_8	G_7_7	3	T_3_3_C_6_3	0.01	0.38	T_3_3_G_31_8	0.0925926	0.537037	C_6_3_G_7_7	0.03	0.32	0.0925926	0.537037
T_10_5_C_3_3	T_10_5	Reliable	TRUE	Reliable	C_3_3	Creative	Reliable-Creative	1.91071e-05	G_8_8	Global inositol/chemokine pathways	G_28_11	TRUE	Creative	Sensory transduction	Self-awareness		T_10_5_C_3_3	G_8_8	G_28_11	1	T_10_5_C_3_3	0.92	0	T_10_5_G_8_8	0.32	0.0669643	C_3_3_G_28_11	0.92	0.06	0.92	0.0669643
T_3_3_C_6_3	T_3_3	Sensitive	TRUE	Sensitive	C_6_3	Dependent	Emotional-Unreliable	2.85327e-14	G_41_33	GPCR neuroplasticity	G_17_14	TRUE	Dependent	Dep-RNA	Emotional-reactivity		T_3_3_C_6_3	G_41_33	G_17_14	3	T_3_3_C_6_3	0.01	0.38	T_3_3_G_41_33	0.107143	0.38	C_6_3_G_17_14	0.09	0.32	0.107143	0.38
T_3_3_C_6_3	T_3_3	Sensitive	TRUE	Sensitive	C_6_3	Dependent	Emotional-Unreliable	2.85327e-14	G_41_33	GPCR neuroplasticity	G_7_7	TRUE	Dependent	Olfaction	Emotional-reactivity		T_3_3_C_6_3	G_41_33	G_7_7	3	T_3_3_C_6_3	0.01	0.38	T_3_3_G_41_33	0.107143	0.38	C_6_3_G_7_7	0.03	0.32	0.107143	0.38
T_10_5_C_3_3	T_10_5	Reliable	TRUE	Reliable	C_3_3	Creative	Reliable-Creative	1.91071e-05	G_13_10	cholinergic neuromodulation	G_28_11	TRUE	Creative	Sensory transduction	Self-awareness		T_10_5_C_3_3	G_13_10	G_28_11	1	T_10_5_C_3_3	0.92	0	T_10_5_G_13_10	0.32	0.0810811	C_3_3_G_28_11	0.92	0.06	0.92	0.0810811
T_3_3_C_6_3	T_3_3	Sensitive	TRUE	Sensitive	C_6_3	Dependent	Emotional-Unreliable	2.85327e-14	G_7_2	GPCR dysregulation	G_17_14	TRUE	Dependent	Dep-RNA	Emotional-reactivity		T_3_3_C_6_3	G_7_2	G_17_14	3	T_3_3_C_6_3	0.01	0.38	T_3_3_G_7_2	0.0947867	0.38	C_6_3_G_17_14	0.09	0.32	0.0947867	0.38
T_3_3_C_6_3	T_3_3	Sensitive	TRUE	Sensitive	C_6_3	Dependent	Emotional-Unreliable	2.85327e-14	G_7_2	GPCR dysregulation	G_7_7	TRUE	Dependent	Olfaction	Emotional-reactivity		T_3_3_C_6_3	G_7_2	G_7_7	3	T_3_3_C_6_3	0.01	0.38	T_3_3_G_7_2	0.0947867	0.38	C_6_3_G_7_7	0.03	0.32	0.0947867	0.38
T_10_5_C_3_3	T_10_5	Reliable	TRUE	Reliable	C_3_3	Creative	Reliable-Creative	1.91071e-05	G_21_18	cognitive flexibility	G_28_11	TRUE	Creative	Sensory transduction	Self-awareness		T_10_5_C_3_3	G_21_18	G_28_11	1	T_10_5_C_3_3	0.92	0	T_10_5_G_21_18	0.32	0.0948276	C_3_3_G_28_11	0.92	0.06	0.92	0.0948276
T_3_3_C_6_3	T_3_3	Sensitive	TRUE	Sensitive	C_6_3	Dependent	Emotional-Unreliable	2.85327e-14	G_9_2	serotonin-cytokine interaction	G_17_14	TRUE	Dependent	Dep-RNA	Emotional-reactivity		T_3_3_C_6_3	G_9_2	G_17_14	3	T_3_3_C_6_3	0.01	0.38	T_3_3_G_9_2	0.0428571	0.38	C_6_3_G_17_14	0.09	0.32	0.09	0.38
T_3_3_C_6_3	T_3_3	Sensitive	TRUE	Sensitive	C_6_3	Dependent	Emotional-Unreliable	2.85327e-14	G_9_2	serotonin-cytokine interaction	G_7_7	TRUE	Dependent	Olfaction	Emotional-reactivity		T_3_3_C_6_3	G_9_2	G_7_7	3	T_3_3_C_6_3	0.01	0.38	T_3_3_G_9_2	0.0428571	0.38	C_6_3_G_7_7	0.03	0.32	0.0428571	0.38
T_3_3_C_7_4	T_3_3	Sensitive	TRUE	Sensitive	C_7_4	Dependent	Emotional-Unreliable	1.40696e-11	G_13_3	ERK-conditioned impulsivity	G_5_1	TRUE	Dependent	CDK neuroplasticity	Emotional-reactivity		T_3_3_C_7_4	G_13_3	G_5_1	3	T_3_3_C_7_4	0.01	0.74	T_3_3_G_13_3	0.0315789	0.38	C_7_4_G_5_1	0.17	0.74	0.17	0.74
T_3_3_C_7_4	T_3_3	Sensitive	TRUE	Sensitive	C_7_4	Dependent	Emotional-Unreliable	1.40696e-11	G_21_16	Acetylcholine biosynthesis	G_5_1	TRUE	Dependent	CDK neuroplasticity	Emotional-reactivity		T_3_3_C_7_4	G_21_16	G_5_1	3	T_3_3_C_7_4	0.01	0.74	T_3_3_G_21_16	0.135135	0.38	C_7_4_G_5_1	0.17	0.74	0.17	0.74
T_3_3_C_7_4	T_3_3	Sensitive	TRUE	Sensitive	C_7_4	Dependent	Emotional-Unreliable	1.40696e-11	G_31_8	Neurotrophin	G_5_1	TRUE	Dependent	CDK neuroplasticity	Emotional-reactivity		T_3_3_C_7_4	G_31_8	G_5_1	3	T_3_3_C_7_4	0.01	0.74	T_3_3_G_31_8	0.0925926	0.537037	C_7_4_G_5_1	0.17	0.74	0.17	0.74
T_3_3_C_7_4	T_3_3	Sensitive	TRUE	Sensitive	C_7_4	Dependent	Emotional-Unreliable	1.40696e-11	G_41_33	GPCR neuroplasticity	G_5_1	TRUE	Dependent	CDK neuroplasticity	Emotional-reactivity		T_3_3_C_7_4	G_41_33	G_5_1	3	T_3_3_C_7_4	0.01	0.74	T_3_3_G_41_33	0.107143	0.38	C_7_4_G_5_1	0.17	0.74	0.17	0.74
T_3_3_C_7_4	T_3_3	Sensitive	TRUE	Sensitive	C_7_4	Dependent	Emotional-Unreliable	1.40696e-11	G_7_2	GPCR dysregulation	G_5_1	TRUE	Dependent	CDK neuroplasticity	Emotional-reactivity		T_3_3_C_7_4	G_7_2	G_5_1	3	T_3_3_C_7_4	0.01	0.74	T_3_3_G_7_2	0.0947867	0.38	C_7_4_G_5_1	0.17	0.74	0.17	0.74
T_3_3_C_7_4	T_3_3	Sensitive	TRUE	Sensitive	C_7_4	Dependent	Emotional-Unreliable	1.40696e-11	G_9_2	serotonin-cytokine interaction	G_5_1	TRUE	Dependent	CDK neuroplasticity	Emotional-reactivity		T_3_3_C_7_4	G_9_2	G_5_1	3	T_3_3_C_7_4	0.01	0.74	T_3_3_G_9_2	0.0428571	0.38	C_7_4_G_5_1	0.17	0.74	0.17	0.74
T_3_3_C_8_3	T_3_3	Sensitive	TRUE	Sensitive	C_8_3	Apathetic	Emotional-Unreliable	2.637e-05	G_13_3	ERK-conditioned impulsivity	G_21_3	TRUE	Apathetic	Cellular Senescence	Emotional-reactivity		T_3_3_C_8_3	G_13_3	G_21_3	3	T_3_3_C_8_3	0.01	0.64	T_3_3_G_13_3	0.0315789	0.38	C_8_3_G_21_3	0.1	0.64	0.1	0.64
T_3_3_C_8_3	T_3_3	Sensitive	TRUE	Sensitive	C_8_3	Apathetic	Emotional-Unreliable	2.637e-05	G_21_16	Acetylcholine biosynthesis	G_21_3	TRUE	Apathetic	Cellular Senescence	Emotional-reactivity		T_3_3_C_8_3	G_21_16	G_21_3	3	T_3_3_C_8_3	0.01	0.64	T_3_3_G_21_16	0.135135	0.38	C_8_3_G_21_3	0.1	0.64	0.135135	0.64
T_3_3_C_8_3	T_3_3	Sensitive	TRUE	Sensitive	C_8_3	Apathetic	Emotional-Unreliable	2.637e-05	G_31_8	Neurotrophin	G_21_3	TRUE	Apathetic	Cellular Senescence	Emotional-reactivity		T_3_3_C_8_3	G_31_8	G_21_3	3	T_3_3_C_8_3	0.01	0.64	T_3_3_G_31_8	0.0925926	0.537037	C_8_3_G_21_3	0.1	0.64	0.1	0.64
T_3_3_C_8_3	T_3_3	Sensitive	TRUE	Sensitive	C_8_3	Apathetic	Emotional-Unreliable	2.637e-05	G_41_33	GPCR neuroplasticity	G_21_3	TRUE	Apathetic	Cellular Senescence	Emotional-reactivity		T_3_3_C_8_3	G_41_33	G_21_3	3	T_3_3_C_8_3	0.01	0.64	T_3_3_G_41_33	0.107143	0.38	C_8_3_G_21_3	0.1	0.64	0.107143	0.64
T_3_3_C_8_3	T_3_3	Sensitive	TRUE	Sensitive	C_8_3	Apathetic	Emotional-Unreliable	2.637e-05	G_7_2	GPCR dysregulation	G_21_3	TRUE	Apathetic	Cellular Senescence	Emotional-reactivity		T_3_3_C_8_3	G_7_2	G_21_3	3	T_3_3_C_8_3	0.01	0.64	T_3_3_G_7_2	0.0947867	0.38	C_8_3_G_21_3	0.1	0.64	0.1	0.64
T_3_3_C_8_3	T_3_3	Sensitive	TRUE	Sensitive	C_8_3	Apathetic	Emotional-Unreliable	2.637e-05	G_9_2	serotonin-cytokine interaction	G_21_3	TRUE	Apathetic	Cellular Senescence	Emotional-reactivity		T_3_3_C_8_3	G_9_2	G_21_3	3	T_3_3_C_8_3	0.01	0.64	T_3_3_G_9_2	0.0428571	0.38	C_8_3_G_21_3	0.1	0.64	0.1	0.64
T_3_3_C_9_5	T_3_3	Sensitive	TRUE	Sensitive	C_9_5	Dependent	Emotional-Unreliable	6.6539e-12	G_13_3	ERK-conditioned impulsivity	G_5_1	TRUE	Dependent	CDK neuroplasticity	Emotional-reactivity		T_3_3_C_9_5	G_13_3	G_5_1	3	T_3_3_C_9_5	0.01	0.38	T_3_3_G_13_3	0.0315789	0.38	C_9_5_G_5_1	0.17	0.4	0.17	0.4
T_3_3_C_9_5	T_3_3	Sensitive	TRUE	Sensitive	C_9_5	Dependent	Emotional-Unreliable	6.6539e-12	G_21_16	Acetylcholine biosynthesis	G_5_1	TRUE	Dependent	CDK neuroplasticity	Emotional-reactivity		T_3_3_C_9_5	G_21_16	G_5_1	3	T_3_3_C_9_5	0.01	0.38	T_3_3_G_21_16	0.135135	0.38	C_9_5_G_5_1	0.17	0.4	0.17	0.4
T_3_3_C_9_5	T_3_3	Sensitive	TRUE	Sensitive	C_9_5	Dependent	Emotional-Unreliable	6.6539e-12	G_31_8	Neurotrophin	G_5_1	TRUE	Dependent	CDK neuroplasticity	Emotional-reactivity		T_3_3_C_9_5	G_31_8	G_5_1	3	T_3_3_C_9_5	0.01	0.38	T_3_3_G_31_8	0.0925926	0.537037	C_9_5_G_5_1	0.17	0.4	0.17	0.537037
T_13_3_C_15_13	T_13_3	Antisocial	TRUE	Antisocial	C_15_13	Dependent	Emotional-Unreliable	6.6791e-12	G_22_6	Blood-brain barrier	G_5_1	TRUE	Dependent	CDK neuroplasticity	Emotional-reactivity		T_13_3_C_15_13	G_22_6	G_5_1	3	T_13_3_C_15_13	0.02	0.79	T_13_3_G_22_6	0.0810811	0.55	C_15_13_G_5_1	0.17	0.79	0.17	0.79
T_3_3_C_9_5	T_3_3	Sensitive	TRUE	Sensitive	C_9_5	Dependent	Emotional-Unreliable	6.6539e-12	G_41_33	GPCR neuroplasticity	G_5_1	TRUE	Dependent	CDK neuroplasticity	Emotional-reactivity		T_3_3_C_9_5	G_41_33	G_5_1	3	T_3_3_C_9_5	0.01	0.38	T_3_3_G_41_33	0.107143	0.38	C_9_5_G_5_1	0.17	0.4	0.17	0.4
T_3_3_C_9_5	T_3_3	Sensitive	TRUE	Sensitive	C_9_5	Dependent	Emotional-Unreliable	6.6539e-12	G_7_2	GPCR dysregulation	G_5_1	TRUE	Dependent	CDK neuroplasticity	Emotional-reactivity		T_3_3_C_9_5	G_7_2	G_5_1	3	T_3_3_C_9_5	0.01	0.38	T_3_3_G_7_2	0.0947867	0.38	C_9_5_G_5_1	0.17	0.4	0.17	0.4
T_3_3_C_9_5	T_3_3	Sensitive	TRUE	Sensitive	C_9_5	Dependent	Emotional-Unreliable	6.6539e-12	G_9_2	serotonin-cytokine interaction	G_5_1	TRUE	Dependent	CDK neuroplasticity	Emotional-reactivity		T_3_3_C_9_5	G_9_2	G_5_1	3	T_3_3_C_9_5	0.01	0.38	T_3_3_G_9_2	0.0428571	0.38	C_9_5_G_5_1	0.17	0.4	0.17	0.4
T_15_8_C_13_1	T_15_8	Sensitive	TRUE	Sensitive	C_13_1	Creative	Reliable-Creative	0.000429806	G_42_39	approach-avoidance conflict	G_28_11	TRUE	Creative	Sensory transduction	Self-awareness		T_15_8_C_13_1	G_42_39	G_28_11	1	T_15_8_C_13_1	0.9	0.06	T_15_8_G_42_39	0.35	0.105263	C_13_1_G_28_11	0.9	0.06	0.9	0.105263
T_6_1_C_10_7	T_6_1	Reliable	TRUE	Reliable	C_10_7	Resourceful	Reliable-Organized	-6.43929e-15	G_12_8	Neuroprotection	G_33_11	TRUE	Resourceful	self-control	Self-control		T_6_1_C_10_7	G_12_8	G_33_11	2	T_6_1_C_10_7	0.41	0	T_6_1_G_12_8	0.22	0.0346821	C_10_7_G_33_11	0.41	0.07	0.41	0.07
T_6_1_C_10_7	T_6_1	Reliable	TRUE	Reliable	C_10_7	Resourceful	Reliable-Organized	-6.43929e-15	G_8_8	Global inositol/chemokine pathways	G_33_11	TRUE	Resourceful	self-control	Self-control		T_6_1_C_10_7	G_8_8	G_33_11	2	T_6_1_C_10_7	0.41	0	T_6_1_G_8_8	0.22	0.0669643	C_10_7_G_33_11	0.41	0.07	0.41	0.07
T_4_1_C_14_13	T_4_1	Reliable	TRUE	Reliable	C_14_13	Organized	Reliable-Organized	1.4333e-13	G_12_8	Neuroprotection	G_11_4	TRUE	Organized	Inositol signaling	Self-control		T_4_1_C_14_13	G_12_8	G_11_4	2	T_4_1_C_14_13	0.36	0	T_4_1_G_12_8	0.36	0.0346821	C_14_13_G_11_4	0.09	0.04	0.36	0.04
T_4_1_C_14_13	T_4_1	Reliable	TRUE	Reliable	C_14_13	Organized	Reliable-Organized	1.4333e-13	G_12_8	Neuroprotection	G_24_6	TRUE	Organized	GFI1-Neurite outgrowth	Self-control		T_4_1_C_14_13	G_12_8	G_24_6	2	T_4_1_C_14_13	0.36	0	T_4_1_G_12_8	0.36	0.0346821	C_14_13_G_24_6	0.1	0.08	0.36	0.08
T_4_1_C_14_13	T_4_1	Reliable	TRUE	Reliable	C_14_13	Organized	Reliable-Organized	1.4333e-13	G_12_8	Neuroprotection	G_12_8	TRUE	Organized	Neuroprotection	Self-control		T_4_1_C_14_13	G_12_8	G_12_8	2	T_4_1_C_14_13	0.36	0	T_4_1_G_12_8	0.36	0.0346821	C_14_13_G_12_8	0.09	0.03	0.36	0.0346821
T_4_1_C_4_3	T_4_1	Reliable	TRUE	Reliable	C_4_3	Creative	Reliable-Creative	0.000393836	G_12_8	Neuroprotection	G_12_1	TRUE	Creative	Episodic learning	Self-awareness		T_4_1_C_4_3	G_12_8	G_12_1	1	T_4_1_C_4_3	0.97	0	T_4_1_G_12_8	0.36	0.0346821	C_4_3_G_12_1	0.97	0.06	0.97	0.06
T_4_1_C_14_13	T_4_1	Reliable	TRUE	Reliable	C_14_13	Organized	Reliable-Organized	1.4333e-13	G_5_3	regulation pathways	G_11_4	TRUE	Organized	Inositol signaling	Self-control		T_4_1_C_14_13	G_5_3	G_11_4	2	T_4_1_C_14_13	0.36	0	T_4_1_G_5_3	0.36	0.0465116	C_14_13_G_11_4	0.09	0.04	0.36	0.0465116
T_4_1_C_14_13	T_4_1	Reliable	TRUE	Reliable	C_14_13	Organized	Reliable-Organized	1.4333e-13	G_5_3	regulation pathways	G_24_6	TRUE	Organized	GFI1-Neurite outgrowth	Self-control		T_4_1_C_14_13	G_5_3	G_24_6	2	T_4_1_C_14_13	0.36	0	T_4_1_G_5_3	0.36	0.0465116	C_14_13_G_24_6	0.1	0.08	0.36	0.08
T_4_1_C_14_13	T_4_1	Reliable	TRUE	Reliable	C_14_13	Organized	Reliable-Organized	1.4333e-13	G_5_3	regulation pathways	G_12_8	TRUE	Organized	Neuroprotection	Self-control		T_4_1_C_14_13	G_5_3	G_12_8	2	T_4_1_C_14_13	0.36	0	T_4_1_G_5_3	0.36	0.0465116	C_14_13_G_12_8	0.09	0.03	0.36	0.0465116
T_4_1_C_4_3	T_4_1	Reliable	TRUE	Reliable	C_4_3	Creative	Reliable-Creative	0.000393836	G_8_8	Global inositol/chemokine pathways	G_12_1	TRUE	Creative	Episodic learning	Self-awareness		T_4_1_C_4_3	G_8_8	G_12_1	1	T_4_1_C_4_3	0.97	0	T_4_1_G_8_8	0.36	0.0669643	C_4_3_G_12_1	0.97	0.06	0.97	0.0669643
T_4_1_C_14_13	T_4_1	Reliable	TRUE	Reliable	C_14_13	Organized	Reliable-Organized	1.4333e-13	G_8_8	Global inositol/chemokine pathways	G_11_4	TRUE	Organized	Inositol signaling	Self-control		T_4_1_C_14_13	G_8_8	G_11_4	2	T_4_1_C_14_13	0.36	0	T_4_1_G_8_8	0.36	0.0669643	C_14_13_G_11_4	0.09	0.04	0.36	0.0669643
T_4_1_C_14_13	T_4_1	Reliable	TRUE	Reliable	C_14_13	Organized	Reliable-Organized	1.4333e-13	G_8_8	Global inositol/chemokine pathways	G_24_6	TRUE	Organized	GFI1-Neurite outgrowth	Self-control		T_4_1_C_14_13	G_8_8	G_24_6	2	T_4_1_C_14_13	0.36	0	T_4_1_G_8_8	0.36	0.0669643	C_14_13_G_24_6	0.1	0.08	0.36	0.08
T_4_1_C_14_13	T_4_1	Reliable	TRUE	Reliable	C_14_13	Organized	Reliable-Organized	1.4333e-13	G_8_8	Global inositol/chemokine pathways	G_12_8	TRUE	Organized	Neuroprotection	Self-control		T_4_1_C_14_13	G_8_8	G_12_8	2	T_4_1_C_14_13	0.36	0	T_4_1_G_8_8	0.36	0.0669643	C_14_13_G_12_8	0.09	0.03	0.36	0.0669643
T_4_1_C_4_3	T_4_1	Reliable	TRUE	Reliable	C_4_3	Creative	Reliable-Creative	0.000393836	G_5_3	regulation pathways	G_12_1	TRUE	Creative	Episodic learning	Self-awareness		T_4_1_C_4_3	G_5_3	G_12_1	1	T_4_1_C_4_3	0.97	0	T_4_1_G_5_3	0.36	0.0465116	C_4_3_G_12_1	0.97	0.06	0.97	0.06
T_4_1_C_15_7	T_4_1	Reliable	TRUE	Reliable	C_15_7	Dependent	Reliable-Organized	0.00038227	G_12_8	Neuroprotection	G_17_14	TRUE	Dependent	Dep-RNA	Emotional-reactivity		T_4_1_C_15_7	G_12_8	G_17_14	2	T_4_1_C_15_7	0.36	0.02	T_4_1_G_12_8	0.36	0.0346821	C_15_7_G_17_14	0.09	0.15	0.36	0.15
T_4_1_C_15_7	T_4_1	Reliable	TRUE	Reliable	C_15_7	Dependent	Reliable-Organized	0.00038227	G_5_3	regulation pathways	G_17_14	TRUE	Dependent	Dep-RNA	Emotional-reactivity		T_4_1_C_15_7	G_5_3	G_17_14	2	T_4_1_C_15_7	0.36	0.02	T_4_1_G_5_3	0.36	0.0465116	C_15_7_G_17_14	0.09	0.15	0.36	0.15
T_4_1_C_15_7	T_4_1	Reliable	TRUE	Reliable	C_15_7	Dependent	Reliable-Organized	0.00038227	G_8_8	Global inositol/chemokine pathways	G_17_14	TRUE	Dependent	Dep-RNA	Emotional-reactivity		T_4_1_C_15_7	G_8_8	G_17_14	2	T_4_1_C_15_7	0.36	0.02	T_4_1_G_8_8	0.36	0.0669643	C_15_7_G_17_14	0.09	0.15	0.36	0.15
T_4_1_C_3_1	T_4_1	Reliable	TRUE	Reliable	C_3_1	Organized	Reliable-Organized	0.000356803	G_12_8	Neuroprotection	G_8_8	TRUE	Organized	Global inositol/chemokine pathways	Self-control		T_4_1_C_3_1	G_12_8	G_8_8	2	T_4_1_C_3_1	0.36	0	T_4_1_G_12_8	0.36	0.0346821	C_3_1_G_8_8	0.08	0.07	0.36	0.07
T_6_1_C_10_7	T_6_1	Reliable	TRUE	Reliable	C_10_7	Resourceful	Reliable-Organized	-6.43929e-15	G_21_17	TGFβ resistance to aging	G_33_11	TRUE	Resourceful	self-control	Self-control		T_6_1_C_10_7	G_21_17	G_33_11	2	T_6_1_C_10_7	0.41	0	T_6_1_G_21_17	0.22	0.0895522	C_10_7_G_33_11	0.41	0.07	0.41	0.0895522
T_4_1_C_3_1	T_4_1	Reliable	TRUE	Reliable	C_3_1	Organized	Reliable-Organized	0.000356803	G_12_8	Neuroprotection	G_12_8	TRUE	Organized	Neuroprotection	Self-control		T_4_1_C_3_1	G_12_8	G_12_8	2	T_4_1_C_3_1	0.36	0	T_4_1_G_12_8	0.36	0.0346821	C_3_1_G_12_8	0.09	0.03	0.36	0.0346821
T_5_1_C_3_3	T_5_1	Reliable	TRUE	Reliable	C_3_3	Creative	Reliable-Creative	-3.08642e-14	G_12_1	Episodic learning	G_19_5	TRUE	Creative	DARPP320-Neuroplasticity	Self-awareness		T_5_1_C_3_3	G_12_1	G_19_5	1	T_5_1_C_3_3	0.92	0.04	T_5_1_G_12_1	0.4	0.0616438	C_3_3_G_19_5	0.92	0.22	0.92	0.22
T_4_1_C_3_1	T_4_1	Reliable	TRUE	Reliable	C_3_1	Organized	Reliable-Organized	0.000356803	G_12_8	Neuroprotection	G_3_1	TRUE	Organized	Inositol-Calcium signaling	Self-control		T_4_1_C_3_1	G_12_8	G_3_1	2	T_4_1_C_3_1	0.36	0	T_4_1_G_12_8	0.36	0.0346821	C_3_1_G_3_1	0.06	0.1	0.36	0.1
T_4_1_C_3_1	T_4_1	Reliable	TRUE	Reliable	C_3_1	Organized	Reliable-Organized	0.000356803	G_12_8	Neuroprotection	G_11_4	TRUE	Organized	Inositol signaling	Self-control		T_4_1_C_3_1	G_12_8	G_11_4	2	T_4_1_C_3_1	0.36	0	T_4_1_G_12_8	0.36	0.0346821	C_3_1_G_11_4	0.07	0.04	0.36	0.04
T_4_1_C_3_1	T_4_1	Reliable	TRUE	Reliable	C_3_1	Organized	Reliable-Organized	0.000356803	G_5_3	regulation pathways	G_8_8	TRUE	Organized	Global inositol/chemokine pathways	Self-control		T_4_1_C_3_1	G_5_3	G_8_8	2	T_4_1_C_3_1	0.36	0	T_4_1_G_5_3	0.36	0.0465116	C_3_1_G_8_8	0.08	0.07	0.36	0.07
T_6_1_C_10_7	T_6_1	Reliable	TRUE	Reliable	C_10_7	Resourceful	Reliable-Organized	-6.43929e-15	G_21_18	cognitive flexibility	G_33_11	TRUE	Resourceful	self-control	Self-control		T_6_1_C_10_7	G_21_18	G_33_11	2	T_6_1_C_10_7	0.41	0	T_6_1_G_21_18	0.22	0.0948276	C_10_7_G_33_11	0.41	0.07	0.41	0.0948276
T_4_1_C_3_1	T_4_1	Reliable	TRUE	Reliable	C_3_1	Organized	Reliable-Organized	0.000356803	G_5_3	regulation pathways	G_12_8	TRUE	Organized	Neuroprotection	Self-control		T_4_1_C_3_1	G_5_3	G_12_8	2	T_4_1_C_3_1	0.36	0	T_4_1_G_5_3	0.36	0.0465116	C_3_1_G_12_8	0.09	0.03	0.36	0.0465116
T_4_1_C_3_1	T_4_1	Reliable	TRUE	Reliable	C_3_1	Organized	Reliable-Organized	0.000356803	G_5_3	regulation pathways	G_3_1	TRUE	Organized	Inositol-Calcium signaling	Self-control		T_4_1_C_3_1	G_5_3	G_3_1	2	T_4_1_C_3_1	0.36	0	T_4_1_G_5_3	0.36	0.0465116	C_3_1_G_3_1	0.06	0.1	0.36	0.1
T_4_1_C_3_1	T_4_1	Reliable	TRUE	Reliable	C_3_1	Organized	Reliable-Organized	0.000356803	G_5_3	regulation pathways	G_11_4	TRUE	Organized	Inositol signaling	Self-control		T_4_1_C_3_1	G_5_3	G_11_4	2	T_4_1_C_3_1	0.36	0	T_4_1_G_5_3	0.36	0.0465116	C_3_1_G_11_4	0.07	0.04	0.36	0.0465116
T_4_1_C_3_1	T_4_1	Reliable	TRUE	Reliable	C_3_1	Organized	Reliable-Organized	0.000356803	G_8_8	Global inositol/chemokine pathways	G_8_8	TRUE	Organized	Global inositol/chemokine pathways	Self-control		T_4_1_C_3_1	G_8_8	G_8_8	2	T_4_1_C_3_1	0.36	0	T_4_1_G_8_8	0.36	0.0669643	C_3_1_G_8_8	0.08	0.07	0.36	0.07
T_4_1_C_10_7	T_4_1	Reliable	TRUE	Reliable	C_10_7	Resourceful	Reliable-Organized	-5.32907e-15	G_12_8	Neuroprotection	G_33_11	TRUE	Resourceful	self-control	Self-control		T_4_1_C_10_7	G_12_8	G_33_11	2	T_4_1_C_10_7	0.41	0	T_4_1_G_12_8	0.36	0.0346821	C_10_7_G_33_11	0.41	0.07	0.41	0.07
T_4_1_C_3_1	T_4_1	Reliable	TRUE	Reliable	C_3_1	Organized	Reliable-Organized	0.000356803	G_8_8	Global inositol/chemokine pathways	G_12_8	TRUE	Organized	Neuroprotection	Self-control		T_4_1_C_3_1	G_8_8	G_12_8	2	T_4_1_C_3_1	0.36	0	T_4_1_G_8_8	0.36	0.0669643	C_3_1_G_12_8	0.09	0.03	0.36	0.0669643
T_4_1_C_3_1	T_4_1	Reliable	TRUE	Reliable	C_3_1	Organized	Reliable-Organized	0.000356803	G_8_8	Global inositol/chemokine pathways	G_3_1	TRUE	Organized	Inositol-Calcium signaling	Self-control		T_4_1_C_3_1	G_8_8	G_3_1	2	T_4_1_C_3_1	0.36	0	T_4_1_G_8_8	0.36	0.0669643	C_3_1_G_3_1	0.06	0.1	0.36	0.1
T_4_1_C_3_1	T_4_1	Reliable	TRUE	Reliable	C_3_1	Organized	Reliable-Organized	0.000356803	G_8_8	Global inositol/chemokine pathways	G_11_4	TRUE	Organized	Inositol signaling	Self-control		T_4_1_C_3_1	G_8_8	G_11_4	2	T_4_1_C_3_1	0.36	0	T_4_1_G_8_8	0.36	0.0669643	C_3_1_G_11_4	0.07	0.04	0.36	0.0669643
T_4_1_C_4_3	T_4_1	Reliable	TRUE	Reliable	C_4_3	Creative	Reliable-Creative	0.000393836	G_12_8	Neuroprotection	G_9_8	TRUE	Creative	Neuroregulation	Self-awareness		T_4_1_C_4_3	G_12_8	G_9_8	1	T_4_1_C_4_3	0.97	0	T_4_1_G_12_8	0.36	0.0346821	C_4_3_G_9_8	0.97	0.12	0.97	0.12
T_4_1_C_4_3	T_4_1	Reliable	TRUE	Reliable	C_4_3	Creative	Reliable-Creative	0.000393836	G_12_8	Neuroprotection	G_20_2	TRUE	Creative	Akt-Neuroprotection	Self-awareness		T_4_1_C_4_3	G_12_8	G_20_2	1	T_4_1_C_4_3	0.97	0	T_4_1_G_12_8	0.36	0.0346821	C_4_3_G_20_2	0.97	0.12	0.97	0.12
T_4_1_C_4_3	T_4_1	Reliable	TRUE	Reliable	C_4_3	Creative	Reliable-Creative	0.000393836	G_12_8	Neuroprotection	G_33_15	TRUE	Creative	ERK-Neurodevelopment	Self-awareness		T_4_1_C_4_3	G_12_8	G_33_15	1	T_4_1_C_4_3	0.97	0	T_4_1_G_12_8	0.36	0.0346821	C_4_3_G_33_15	0.97	0.23	0.97	0.23
T_5_1_C_3_3	T_5_1	Reliable	TRUE	Reliable	C_3_3	Creative	Reliable-Creative	-3.08642e-14	G_28_10	WD/CDK neuroplasticity	G_19_5	TRUE	Creative	DARPP320-Neuroplasticity	Self-awareness		T_5_1_C_3_3	G_28_10	G_19_5	1	T_5_1_C_3_3	0.92	0.04	T_5_1_G_28_10	0.4	0.152174	C_3_3_G_19_5	0.92	0.22	0.92	0.22
T_4_1_C_4_3	T_4_1	Reliable	TRUE	Reliable	C_4_3	Creative	Reliable-Creative	0.000393836	G_12_8	Neuroprotection	G_7_3	TRUE	Creative	Neurogenesis	Emotional-reactivity		T_4_1_C_4_3	G_12_8	G_7_3	1	T_4_1_C_4_3	0.97	0	T_4_1_G_12_8	0.36	0.0346821	C_4_3_G_7_3	0.97	0.36	0.97	0.36
T_4_1_C_4_3	T_4_1	Reliable	TRUE	Reliable	C_4_3	Creative	Reliable-Creative	0.000393836	G_5_3	regulation pathways	G_9_8	TRUE	Creative	Neuroregulation	Self-awareness		T_4_1_C_4_3	G_5_3	G_9_8	1	T_4_1_C_4_3	0.97	0	T_4_1_G_5_3	0.36	0.0465116	C_4_3_G_9_8	0.97	0.12	0.97	0.12
T_4_1_C_4_3	T_4_1	Reliable	TRUE	Reliable	C_4_3	Creative	Reliable-Creative	0.000393836	G_5_3	regulation pathways	G_20_2	TRUE	Creative	Akt-Neuroprotection	Self-awareness		T_4_1_C_4_3	G_5_3	G_20_2	1	T_4_1_C_4_3	0.97	0	T_4_1_G_5_3	0.36	0.0465116	C_4_3_G_20_2	0.97	0.12	0.97	0.12
T_4_1_C_4_3	T_4_1	Reliable	TRUE	Reliable	C_4_3	Creative	Reliable-Creative	0.000393836	G_5_3	regulation pathways	G_33_15	TRUE	Creative	ERK-Neurodevelopment	Self-awareness		T_4_1_C_4_3	G_5_3	G_33_15	1	T_4_1_C_4_3	0.97	0	T_4_1_G_5_3	0.36	0.0465116	C_4_3_G_33_15	0.97	0.23	0.97	0.23
T_5_1_C_3_3	T_5_1	Reliable	TRUE	Reliable	C_3_3	Creative	Reliable-Creative	-3.08642e-14	G_21_18	cognitive flexibility	G_19_5	TRUE	Creative	DARPP320-Neuroplasticity	Self-awareness		T_5_1_C_3_3	G_21_18	G_19_5	1	T_5_1_C_3_3	0.92	0.04	T_5_1_G_21_18	0.4	0.0948276	C_3_3_G_19_5	0.92	0.22	0.92	0.22
T_4_1_C_4_3	T_4_1	Reliable	TRUE	Reliable	C_4_3	Creative	Reliable-Creative	0.000393836	G_5_3	regulation pathways	G_7_3	TRUE	Creative	Neurogenesis	Emotional-reactivity		T_4_1_C_4_3	G_5_3	G_7_3	1	T_4_1_C_4_3	0.97	0	T_4_1_G_5_3	0.36	0.0465116	C_4_3_G_7_3	0.97	0.36	0.97	0.36
T_4_1_C_4_3	T_4_1	Reliable	TRUE	Reliable	C_4_3	Creative	Reliable-Creative	0.000393836	G_8_8	Global inositol/chemokine pathways	G_9_8	TRUE	Creative	Neuroregulation	Self-awareness		T_4_1_C_4_3	G_8_8	G_9_8	1	T_4_1_C_4_3	0.97	0	T_4_1_G_8_8	0.36	0.0669643	C_4_3_G_9_8	0.97	0.12	0.97	0.12
T_4_1_C_4_3	T_4_1	Reliable	TRUE	Reliable	C_4_3	Creative	Reliable-Creative	0.000393836	G_8_8	Global inositol/chemokine pathways	G_20_2	TRUE	Creative	Akt-Neuroprotection	Self-awareness		T_4_1_C_4_3	G_8_8	G_20_2	1	T_4_1_C_4_3	0.97	0	T_4_1_G_8_8	0.36	0.0669643	C_4_3_G_20_2	0.97	0.12	0.97	0.12
T_4_1_C_4_3	T_4_1	Reliable	TRUE	Reliable	C_4_3	Creative	Reliable-Creative	0.000393836	G_8_8	Global inositol/chemokine pathways	G_33_15	TRUE	Creative	ERK-Neurodevelopment	Self-awareness		T_4_1_C_4_3	G_8_8	G_33_15	1	T_4_1_C_4_3	0.97	0	T_4_1_G_8_8	0.36	0.0669643	C_4_3_G_33_15	0.97	0.23	0.97	0.23
T_5_1_C_5_5	T_5_1	Reliable	TRUE	Reliable	C_5_5	Creative	Reliable-Creative	-2.35367e-14	G_12_1	Episodic learning	G_19_5	TRUE	Creative	DARPP320-Neuroplasticity	Self-awareness		T_5_1_C_5_5	G_12_1	G_19_5	1	T_5_1_C_5_5	1	0.04	T_5_1_G_12_1	0.4	0.0616438	C_5_5_G_19_5	1	0.22	1	0.22
T_4_1_C_4_3	T_4_1	Reliable	TRUE	Reliable	C_4_3	Creative	Reliable-Creative	0.000393836	G_8_8	Global inositol/chemokine pathways	G_7_3	TRUE	Creative	Neurogenesis	Emotional-reactivity		T_4_1_C_4_3	G_8_8	G_7_3	1	T_4_1_C_4_3	0.97	0	T_4_1_G_8_8	0.36	0.0669643	C_4_3_G_7_3	0.97	0.36	0.97	0.36
T_4_1_C_10_7	T_4_1	Reliable	TRUE	Reliable	C_10_7	Resourceful	Reliable-Organized	-5.32907e-15	G_8_8	Global inositol/chemokine pathways	G_33_11	TRUE	Resourceful	self-control	Self-control		T_4_1_C_10_7	G_8_8	G_33_11	2	T_4_1_C_10_7	0.41	0	T_4_1_G_8_8	0.36	0.0669643	C_10_7_G_33_11	0.41	0.07	0.41	0.07
T_4_1_C_4_4	T_4_1	Reliable	TRUE	Reliable	C_4_4	Organized	Reliable-Organized	2.65592e-06	G_12_8	Neuroprotection	G_8_8	TRUE	Organized	Global inositol/chemokine pathways	Self-control		T_4_1_C_4_4	G_12_8	G_8_8	2	T_4_1_C_4_4	0.36	0	T_4_1_G_12_8	0.36	0.0346821	C_4_4_G_8_8	0.08	0.07	0.36	0.07
T_4_1_C_4_4	T_4_1	Reliable	TRUE	Reliable	C_4_4	Organized	Reliable-Organized	2.65592e-06	G_12_8	Neuroprotection	G_24_6	TRUE	Organized	GFI1-Neurite outgrowth	Self-control		T_4_1_C_4_4	G_12_8	G_24_6	2	T_4_1_C_4_4	0.36	0	T_4_1_G_12_8	0.36	0.0346821	C_4_4_G_24_6	0.1	0.08	0.36	0.08
T_4_1_C_4_4	T_4_1	Reliable	TRUE	Reliable	C_4_4	Organized	Reliable-Organized	2.65592e-06	G_12_8	Neuroprotection	G_3_1	TRUE	Organized	Inositol-Calcium signaling	Self-control		T_4_1_C_4_4	G_12_8	G_3_1	2	T_4_1_C_4_4	0.36	0	T_4_1_G_12_8	0.36	0.0346821	C_4_4_G_3_1	0.06	0.1	0.36	0.1
T_4_1_C_4_4	T_4_1	Reliable	TRUE	Reliable	C_4_4	Organized	Reliable-Organized	2.65592e-06	G_12_8	Neuroprotection	G_11_4	TRUE	Organized	Inositol signaling	Self-control		T_4_1_C_4_4	G_12_8	G_11_4	2	T_4_1_C_4_4	0.36	0	T_4_1_G_12_8	0.36	0.0346821	C_4_4_G_11_4	0.07	0.04	0.36	0.04
T_4_1_C_4_4	T_4_1	Reliable	TRUE	Reliable	C_4_4	Organized	Reliable-Organized	2.65592e-06	G_12_8	Neuroprotection	G_12_8	TRUE	Organized	Neuroprotection	Self-control		T_4_1_C_4_4	G_12_8	G_12_8	2	T_4_1_C_4_4	0.36	0	T_4_1_G_12_8	0.36	0.0346821	C_4_4_G_12_8	0.09	0.03	0.36	0.0346821
T_4_1_C_10_7	T_4_1	Reliable	TRUE	Reliable	C_10_7	Resourceful	Reliable-Organized	-5.32907e-15	G_5_3	regulation pathways	G_33_11	TRUE	Resourceful	self-control	Self-control		T_4_1_C_10_7	G_5_3	G_33_11	2	T_4_1_C_10_7	0.41	0	T_4_1_G_5_3	0.36	0.0465116	C_10_7_G_33_11	0.41	0.07	0.41	0.07
T_4_1_C_4_4	T_4_1	Reliable	TRUE	Reliable	C_4_4	Organized	Reliable-Organized	2.65592e-06	G_5_3	regulation pathways	G_8_8	TRUE	Organized	Global inositol/chemokine pathways	Self-control		T_4_1_C_4_4	G_5_3	G_8_8	2	T_4_1_C_4_4	0.36	0	T_4_1_G_5_3	0.36	0.0465116	C_4_4_G_8_8	0.08	0.07	0.36	0.07
T_4_1_C_4_4	T_4_1	Reliable	TRUE	Reliable	C_4_4	Organized	Reliable-Organized	2.65592e-06	G_5_3	regulation pathways	G_24_6	TRUE	Organized	GFI1-Neurite outgrowth	Self-control		T_4_1_C_4_4	G_5_3	G_24_6	2	T_4_1_C_4_4	0.36	0	T_4_1_G_5_3	0.36	0.0465116	C_4_4_G_24_6	0.1	0.08	0.36	0.08
T_4_1_C_4_4	T_4_1	Reliable	TRUE	Reliable	C_4_4	Organized	Reliable-Organized	2.65592e-06	G_5_3	regulation pathways	G_3_1	TRUE	Organized	Inositol-Calcium signaling	Self-control		T_4_1_C_4_4	G_5_3	G_3_1	2	T_4_1_C_4_4	0.36	0	T_4_1_G_5_3	0.36	0.0465116	C_4_4_G_3_1	0.06	0.1	0.36	0.1
T_4_1_C_4_4	T_4_1	Reliable	TRUE	Reliable	C_4_4	Organized	Reliable-Organized	2.65592e-06	G_5_3	regulation pathways	G_11_4	TRUE	Organized	Inositol signaling	Self-control		T_4_1_C_4_4	G_5_3	G_11_4	2	T_4_1_C_4_4	0.36	0	T_4_1_G_5_3	0.36	0.0465116	C_4_4_G_11_4	0.07	0.04	0.36	0.0465116
T_4_1_C_4_4	T_4_1	Reliable	TRUE	Reliable	C_4_4	Organized	Reliable-Organized	2.65592e-06	G_5_3	regulation pathways	G_12_8	TRUE	Organized	Neuroprotection	Self-control		T_4_1_C_4_4	G_5_3	G_12_8	2	T_4_1_C_4_4	0.36	0	T_4_1_G_5_3	0.36	0.0465116	C_4_4_G_12_8	0.09	0.03	0.36	0.0465116
T_15_2_C_10_7	T_15_2	Reliable	TRUE	Reliable	C_10_7	Resourceful	Reliable-Organized	3.87579e-13	G_21_18	cognitive flexibility	G_33_11	TRUE	Resourceful	self-control	Self-control		T_15_2_C_10_7	G_21_18	G_33_11	2	T_15_2_C_10_7	0.41	0	T_15_2_G_21_18	0.2	0.0948276	C_10_7_G_33_11	0.41	0.07	0.41	0.0948276
T_4_1_C_4_4	T_4_1	Reliable	TRUE	Reliable	C_4_4	Organized	Reliable-Organized	2.65592e-06	G_8_8	Global inositol/chemokine pathways	G_8_8	TRUE	Organized	Global inositol/chemokine pathways	Self-control		T_4_1_C_4_4	G_8_8	G_8_8	2	T_4_1_C_4_4	0.36	0	T_4_1_G_8_8	0.36	0.0669643	C_4_4_G_8_8	0.08	0.07	0.36	0.07
T_4_1_C_4_4	T_4_1	Reliable	TRUE	Reliable	C_4_4	Organized	Reliable-Organized	2.65592e-06	G_8_8	Global inositol/chemokine pathways	G_24_6	TRUE	Organized	GFI1-Neurite outgrowth	Self-control		T_4_1_C_4_4	G_8_8	G_24_6	2	T_4_1_C_4_4	0.36	0	T_4_1_G_8_8	0.36	0.0669643	C_4_4_G_24_6	0.1	0.08	0.36	0.08
T_4_1_C_4_4	T_4_1	Reliable	TRUE	Reliable	C_4_4	Organized	Reliable-Organized	2.65592e-06	G_8_8	Global inositol/chemokine pathways	G_3_1	TRUE	Organized	Inositol-Calcium signaling	Self-control		T_4_1_C_4_4	G_8_8	G_3_1	2	T_4_1_C_4_4	0.36	0	T_4_1_G_8_8	0.36	0.0669643	C_4_4_G_3_1	0.06	0.1	0.36	0.1
T_4_1_C_4_4	T_4_1	Reliable	TRUE	Reliable	C_4_4	Organized	Reliable-Organized	2.65592e-06	G_8_8	Global inositol/chemokine pathways	G_11_4	TRUE	Organized	Inositol signaling	Self-control		T_4_1_C_4_4	G_8_8	G_11_4	2	T_4_1_C_4_4	0.36	0	T_4_1_G_8_8	0.36	0.0669643	C_4_4_G_11_4	0.07	0.04	0.36	0.0669643
T_4_1_C_4_4	T_4_1	Reliable	TRUE	Reliable	C_4_4	Organized	Reliable-Organized	2.65592e-06	G_8_8	Global inositol/chemokine pathways	G_12_8	TRUE	Organized	Neuroprotection	Self-control		T_4_1_C_4_4	G_8_8	G_12_8	2	T_4_1_C_4_4	0.36	0	T_4_1_G_8_8	0.36	0.0669643	C_4_4_G_12_8	0.09	0.03	0.36	0.0669643
T_4_1_C_5_1	T_4_1	Reliable	TRUE	Reliable	C_5_1	Organized	Reliable-Organized	3.03741e-09	G_12_8	Neuroprotection	G_8_8	TRUE	Organized	Global inositol/chemokine pathways	Self-control		T_4_1_C_5_1	G_12_8	G_8_8	2	T_4_1_C_5_1	0.36	0	T_4_1_G_12_8	0.36	0.0346821	C_5_1_G_8_8	0.08	0.07	0.36	0.07
T_10_5_C_10_7	T_10_5	Reliable	TRUE	Reliable	C_10_7	Resourceful	Reliable-Organized	3.19467e-12	G_8_8	Global inositol/chemokine pathways	G_33_11	TRUE	Resourceful	self-control	Self-control		T_10_5_C_10_7	G_8_8	G_33_11	2	T_10_5_C_10_7	0.41	0	T_10_5_G_8_8	0.32	0.0669643	C_10_7_G_33_11	0.41	0.07	0.41	0.07
T_4_1_C_5_1	T_4_1	Reliable	TRUE	Reliable	C_5_1	Organized	Reliable-Organized	3.03741e-09	G_12_8	Neuroprotection	G_12_8	TRUE	Organized	Neuroprotection	Self-control		T_4_1_C_5_1	G_12_8	G_12_8	2	T_4_1_C_5_1	0.36	0	T_4_1_G_12_8	0.36	0.0346821	C_5_1_G_12_8	0.09	0.03	0.36	0.0346821
T_4_1_C_5_1	T_4_1	Reliable	TRUE	Reliable	C_5_1	Organized	Reliable-Organized	3.03741e-09	G_12_8	Neuroprotection	G_11_4	TRUE	Organized	Inositol signaling	Self-control		T_4_1_C_5_1	G_12_8	G_11_4	2	T_4_1_C_5_1	0.36	0	T_4_1_G_12_8	0.36	0.0346821	C_5_1_G_11_4	0.07	0.04	0.36	0.04
T_4_1_C_5_1	T_4_1	Reliable	TRUE	Reliable	C_5_1	Organized	Reliable-Organized	3.03741e-09	G_5_3	regulation pathways	G_8_8	TRUE	Organized	Global inositol/chemokine pathways	Self-control		T_4_1_C_5_1	G_5_3	G_8_8	2	T_4_1_C_5_1	0.36	0	T_4_1_G_5_3	0.36	0.0465116	C_5_1_G_8_8	0.08	0.07	0.36	0.07
T_10_5_C_10_7	T_10_5	Reliable	TRUE	Reliable	C_10_7	Resourceful	Reliable-Organized	3.19467e-12	G_13_10	cholinergic neuromodulation	G_33_11	TRUE	Resourceful	self-control	Self-control		T_10_5_C_10_7	G_13_10	G_33_11	2	T_10_5_C_10_7	0.41	0	T_10_5_G_13_10	0.32	0.0810811	C_10_7_G_33_11	0.41	0.07	0.41	0.0810811
T_4_1_C_5_1	T_4_1	Reliable	TRUE	Reliable	C_5_1	Organized	Reliable-Organized	3.03741e-09	G_5_3	regulation pathways	G_12_8	TRUE	Organized	Neuroprotection	Self-control		T_4_1_C_5_1	G_5_3	G_12_8	2	T_4_1_C_5_1	0.36	0	T_4_1_G_5_3	0.36	0.0465116	C_5_1_G_12_8	0.09	0.03	0.36	0.0465116
T_4_1_C_5_1	T_4_1	Reliable	TRUE	Reliable	C_5_1	Organized	Reliable-Organized	3.03741e-09	G_5_3	regulation pathways	G_11_4	TRUE	Organized	Inositol signaling	Self-control		T_4_1_C_5_1	G_5_3	G_11_4	2	T_4_1_C_5_1	0.36	0	T_4_1_G_5_3	0.36	0.0465116	C_5_1_G_11_4	0.07	0.04	0.36	0.0465116
T_4_1_C_5_1	T_4_1	Reliable	TRUE	Reliable	C_5_1	Organized	Reliable-Organized	3.03741e-09	G_8_8	Global inositol/chemokine pathways	G_8_8	TRUE	Organized	Global inositol/chemokine pathways	Self-control		T_4_1_C_5_1	G_8_8	G_8_8	2	T_4_1_C_5_1	0.36	0	T_4_1_G_8_8	0.36	0.0669643	C_5_1_G_8_8	0.08	0.07	0.36	0.07
T_10_5_C_10_7	T_10_5	Reliable	TRUE	Reliable	C_10_7	Resourceful	Reliable-Organized	3.19467e-12	G_21_18	cognitive flexibility	G_33_11	TRUE	Resourceful	self-control	Self-control		T_10_5_C_10_7	G_21_18	G_33_11	2	T_10_5_C_10_7	0.41	0	T_10_5_G_21_18	0.32	0.0948276	C_10_7_G_33_11	0.41	0.07	0.41	0.0948276
T_4_1_C_5_1	T_4_1	Reliable	TRUE	Reliable	C_5_1	Organized	Reliable-Organized	3.03741e-09	G_8_8	Global inositol/chemokine pathways	G_12_8	TRUE	Organized	Neuroprotection	Self-control		T_4_1_C_5_1	G_8_8	G_12_8	2	T_4_1_C_5_1	0.36	0	T_4_1_G_8_8	0.36	0.0669643	C_5_1_G_12_8	0.09	0.03	0.36	0.0669643
T_4_1_C_5_1	T_4_1	Reliable	TRUE	Reliable	C_5_1	Organized	Reliable-Organized	3.03741e-09	G_8_8	Global inositol/chemokine pathways	G_11_4	TRUE	Organized	Inositol signaling	Self-control		T_4_1_C_5_1	G_8_8	G_11_4	2	T_4_1_C_5_1	0.36	0	T_4_1_G_8_8	0.36	0.0669643	C_5_1_G_11_4	0.07	0.04	0.36	0.0669643
T_4_1_C_6_5	T_4_1	Reliable	TRUE	Reliable	C_6_5	Organized	Reliable-Organized	1.71785e-08	G_12_8	Neuroprotection	G_11_4	TRUE	Organized	Inositol signaling	Self-control		T_4_1_C_6_5	G_12_8	G_11_4	2	T_4_1_C_6_5	0.36	0	T_4_1_G_12_8	0.36	0.0346821	C_6_5_G_11_4	0.07	0.04	0.36	0.04
T_4_1_C_6_5	T_4_1	Reliable	TRUE	Reliable	C_6_5	Organized	Reliable-Organized	1.71785e-08	G_5_3	regulation pathways	G_11_4	TRUE	Organized	Inositol signaling	Self-control		T_4_1_C_6_5	G_5_3	G_11_4	2	T_4_1_C_6_5	0.36	0	T_4_1_G_5_3	0.36	0.0465116	C_6_5_G_11_4	0.07	0.04	0.36	0.0465116
T_4_1_C_6_5	T_4_1	Reliable	TRUE	Reliable	C_6_5	Organized	Reliable-Organized	1.71785e-08	G_8_8	Global inositol/chemokine pathways	G_11_4	TRUE	Organized	Inositol signaling	Self-control		T_4_1_C_6_5	G_8_8	G_11_4	2	T_4_1_C_6_5	0.36	0	T_4_1_G_8_8	0.36	0.0669643	C_6_5_G_11_4	0.07	0.04	0.36	0.0669643
T_4_1_C_7_7	T_4_1	Reliable	TRUE	Reliable	C_7_7	Organized	Reliable-Organized	8.42659e-14	G_12_8	Neuroprotection	G_12_8	TRUE	Organized	Neuroprotection	Self-control		T_4_1_C_7_7	G_12_8	G_12_8	2	T_4_1_C_7_7	0.36	0	T_4_1_G_12_8	0.36	0.0346821	C_7_7_G_12_8	0.09	0.03	0.36	0.0346821
T_4_1_C_7_7	T_4_1	Reliable	TRUE	Reliable	C_7_7	Organized	Reliable-Organized	8.42659e-14	G_12_8	Neuroprotection	G_11_4	TRUE	Organized	Inositol signaling	Self-control		T_4_1_C_7_7	G_12_8	G_11_4	2	T_4_1_C_7_7	0.36	0	T_4_1_G_12_8	0.36	0.0346821	C_7_7_G_11_4	0.07	0.04	0.36	0.04
T_4_1_C_7_7	T_4_1	Reliable	TRUE	Reliable	C_7_7	Organized	Reliable-Organized	8.42659e-14	G_5_3	regulation pathways	G_12_8	TRUE	Organized	Neuroprotection	Self-control		T_4_1_C_7_7	G_5_3	G_12_8	2	T_4_1_C_7_7	0.36	0	T_4_1_G_5_3	0.36	0.0465116	C_7_7_G_12_8	0.09	0.03	0.36	0.0465116
T_4_1_C_7_7	T_4_1	Reliable	TRUE	Reliable	C_7_7	Organized	Reliable-Organized	8.42659e-14	G_5_3	regulation pathways	G_11_4	TRUE	Organized	Inositol signaling	Self-control		T_4_1_C_7_7	G_5_3	G_11_4	2	T_4_1_C_7_7	0.36	0	T_4_1_G_5_3	0.36	0.0465116	C_7_7_G_11_4	0.07	0.04	0.36	0.0465116
T_4_1_C_7_7	T_4_1	Reliable	TRUE	Reliable	C_7_7	Organized	Reliable-Organized	8.42659e-14	G_8_8	Global inositol/chemokine pathways	G_12_8	TRUE	Organized	Neuroprotection	Self-control		T_4_1_C_7_7	G_8_8	G_12_8	2	T_4_1_C_7_7	0.36	0	T_4_1_G_8_8	0.36	0.0669643	C_7_7_G_12_8	0.09	0.03	0.36	0.0669643
T_4_1_C_7_7	T_4_1	Reliable	TRUE	Reliable	C_7_7	Organized	Reliable-Organized	8.42659e-14	G_8_8	Global inositol/chemokine pathways	G_11_4	TRUE	Organized	Inositol signaling	Self-control		T_4_1_C_7_7	G_8_8	G_11_4	2	T_4_1_C_7_7	0.36	0	T_4_1_G_8_8	0.36	0.0669643	C_7_7_G_11_4	0.07	0.04	0.36	0.0669643
T_4_1_C_8_7	T_4_1	Reliable	TRUE	Reliable	C_8_7	Organized	Reliable-Organized	2.27041e-13	G_12_8	Neuroprotection	G_11_4	TRUE	Organized	Inositol signaling	Self-control		T_4_1_C_8_7	G_12_8	G_11_4	2	T_4_1_C_8_7	0.36	0	T_4_1_G_12_8	0.36	0.0346821	C_8_7_G_11_4	0.07	0.04	0.36	0.04
T_4_1_C_8_7	T_4_1	Reliable	TRUE	Reliable	C_8_7	Organized	Reliable-Organized	2.27041e-13	G_12_8	Neuroprotection	G_8_8	TRUE	Organized	Global inositol/chemokine pathways	Self-control		T_4_1_C_8_7	G_12_8	G_8_8	2	T_4_1_C_8_7	0.36	0	T_4_1_G_12_8	0.36	0.0346821	C_8_7_G_8_8	0.08	0.07	0.36	0.07
T_5_1_C_7_2	T_5_1	Reliable	TRUE	Reliable	C_7_2	Creative	Reliable-Creative	1.63203e-13	G_12_1	Episodic learning	G_36_27	TRUE	Creative	Aging regulation	Self-awareness		T_5_1_C_7_2	G_12_1	G_36_27	1	T_5_1_C_7_2	0.98	0.04	T_5_1_G_12_1	0.4	0.0616438	C_7_2_G_36_27	0.98	0.22	0.98	0.22
T_4_1_C_8_7	T_4_1	Reliable	TRUE	Reliable	C_8_7	Organized	Reliable-Organized	2.27041e-13	G_5_3	regulation pathways	G_11_4	TRUE	Organized	Inositol signaling	Self-control		T_4_1_C_8_7	G_5_3	G_11_4	2	T_4_1_C_8_7	0.36	0	T_4_1_G_5_3	0.36	0.0465116	C_8_7_G_11_4	0.07	0.04	0.36	0.0465116
T_4_1_C_8_7	T_4_1	Reliable	TRUE	Reliable	C_8_7	Organized	Reliable-Organized	2.27041e-13	G_5_3	regulation pathways	G_8_8	TRUE	Organized	Global inositol/chemokine pathways	Self-control		T_4_1_C_8_7	G_5_3	G_8_8	2	T_4_1_C_8_7	0.36	0	T_4_1_G_5_3	0.36	0.0465116	C_8_7_G_8_8	0.08	0.07	0.36	0.07
T_5_1_C_7_2	T_5_1	Reliable	TRUE	Reliable	C_7_2	Creative	Reliable-Creative	1.63203e-13	G_20_2	Akt-Neuroprotection	G_36_27	TRUE	Creative	Aging regulation	Self-awareness		T_5_1_C_7_2	G_20_2	G_36_27	1	T_5_1_C_7_2	0.98	0.04	T_5_1_G_20_2	0.4	0.12	C_7_2_G_36_27	0.98	0.22	0.98	0.22
T_4_1_C_8_7	T_4_1	Reliable	TRUE	Reliable	C_8_7	Organized	Reliable-Organized	2.27041e-13	G_8_8	Global inositol/chemokine pathways	G_11_4	TRUE	Organized	Inositol signaling	Self-control		T_4_1_C_8_7	G_8_8	G_11_4	2	T_4_1_C_8_7	0.36	0	T_4_1_G_8_8	0.36	0.0669643	C_8_7_G_11_4	0.07	0.04	0.36	0.0669643
T_4_1_C_8_7	T_4_1	Reliable	TRUE	Reliable	C_8_7	Organized	Reliable-Organized	2.27041e-13	G_8_8	Global inositol/chemokine pathways	G_8_8	TRUE	Organized	Global inositol/chemokine pathways	Self-control		T_4_1_C_8_7	G_8_8	G_8_8	2	T_4_1_C_8_7	0.36	0	T_4_1_G_8_8	0.36	0.0669643	C_8_7_G_8_8	0.08	0.07	0.36	0.07
T_5_1_C_7_2	T_5_1	Reliable	TRUE	Reliable	C_7_2	Creative	Reliable-Creative	1.63203e-13	G_28_10	WD/CDK neuroplasticity	G_36_27	TRUE	Creative	Aging regulation	Self-awareness		T_5_1_C_7_2	G_28_10	G_36_27	1	T_5_1_C_7_2	0.98	0.04	T_5_1_G_28_10	0.4	0.152174	C_7_2_G_36_27	0.98	0.22	0.98	0.22
T_4_1_C_9_8	T_4_1	Reliable	TRUE	Reliable	C_9_8	Organized	Reliable-Organized	3.02165e-08	G_12_8	Neuroprotection	G_12_8	TRUE	Organized	Neuroprotection	Self-control		T_4_1_C_9_8	G_12_8	G_12_8	2	T_4_1_C_9_8	0.36	0	T_4_1_G_12_8	0.36	0.0346821	C_9_8_G_12_8	0.12	0.03	0.36	0.0346821
T_4_1_C_9_8	T_4_1	Reliable	TRUE	Reliable	C_9_8	Organized	Reliable-Organized	3.02165e-08	G_5_3	regulation pathways	G_12_8	TRUE	Organized	Neuroprotection	Self-control		T_4_1_C_9_8	G_5_3	G_12_8	2	T_4_1_C_9_8	0.36	0	T_4_1_G_5_3	0.36	0.0465116	C_9_8_G_12_8	0.12	0.03	0.36	0.0465116
T_4_1_C_9_8	T_4_1	Reliable	TRUE	Reliable	C_9_8	Organized	Reliable-Organized	3.02165e-08	G_8_8	Global inositol/chemokine pathways	G_12_8	TRUE	Organized	Neuroprotection	Self-control		T_4_1_C_9_8	G_8_8	G_12_8	2	T_4_1_C_9_8	0.36	0	T_4_1_G_8_8	0.36	0.0669643	C_9_8_G_12_8	0.12	0.03	0.36	0.0669643
T_5_1_C_11_3	T_5_1	Reliable	TRUE	Reliable	C_11_3	Creative	Reliable-Creative	2.71418e-11	G_12_1	Episodic learning	G_33_15	TRUE	Creative	ERK-Neurodevelopment	Self-awareness		T_5_1_C_11_3	G_12_1	G_33_15	1	T_5_1_C_11_3	0.97	0.04	T_5_1_G_12_1	0.4	0.0616438	C_11_3_G_33_15	0.97	0.23	0.97	0.23
T_5_1_C_11_3	T_5_1	Reliable	TRUE	Reliable	C_11_3	Creative	Reliable-Creative	2.71418e-11	G_12_1	Episodic learning	G_9_8	TRUE	Creative	Neuroregulation	Self-awareness		T_5_1_C_11_3	G_12_1	G_9_8	1	T_5_1_C_11_3	0.97	0.04	T_5_1_G_12_1	0.4	0.0616438	C_11_3_G_9_8	0.97	0.12	0.97	0.12
T_9_6_C_15_13	T_9_6	Antisocial	TRUE	Antisocial	C_15_13	Dependent	Emotional-Unreliable	1.78298e-08	G_22_6	Blood-brain barrier	G_5_1	TRUE	Dependent	CDK neuroplasticity	Emotional-reactivity		T_9_6_C_15_13	G_22_6	G_5_1	3	T_9_6_C_15_13	0	0.79	T_9_6_G_22_6	0.0810811	0.65	C_15_13_G_5_1	0.17	0.79	0.17	0.79
T_5_1_C_11_3	T_5_1	Reliable	TRUE	Reliable	C_11_3	Creative	Reliable-Creative	2.71418e-11	G_21_18	cognitive flexibility	G_33_15	TRUE	Creative	ERK-Neurodevelopment	Self-awareness		T_5_1_C_11_3	G_21_18	G_33_15	1	T_5_1_C_11_3	0.97	0.04	T_5_1_G_21_18	0.4	0.0948276	C_11_3_G_33_15	0.97	0.23	0.97	0.23
T_5_1_C_11_3	T_5_1	Reliable	TRUE	Reliable	C_11_3	Creative	Reliable-Creative	2.71418e-11	G_21_18	cognitive flexibility	G_9_8	TRUE	Creative	Neuroregulation	Self-awareness		T_5_1_C_11_3	G_21_18	G_9_8	1	T_5_1_C_11_3	0.97	0.04	T_5_1_G_21_18	0.4	0.0948276	C_11_3_G_9_8	0.97	0.12	0.97	0.12
T_5_1_C_11_3	T_5_1	Reliable	TRUE	Reliable	C_11_3	Creative	Reliable-Creative	2.71418e-11	G_28_10	WD/CDK neuroplasticity	G_33_15	TRUE	Creative	ERK-Neurodevelopment	Self-awareness		T_5_1_C_11_3	G_28_10	G_33_15	1	T_5_1_C_11_3	0.97	0.04	T_5_1_G_28_10	0.4	0.152174	C_11_3_G_33_15	0.97	0.23	0.97	0.23
T_5_1_C_11_3	T_5_1	Reliable	TRUE	Reliable	C_11_3	Creative	Reliable-Creative	2.71418e-11	G_28_10	WD/CDK neuroplasticity	G_9_8	TRUE	Creative	Neuroregulation	Self-awareness		T_5_1_C_11_3	G_28_10	G_9_8	1	T_5_1_C_11_3	0.97	0.04	T_5_1_G_28_10	0.4	0.152174	C_11_3_G_9_8	0.97	0.12	0.97	0.152174
T_5_1_C_11_6	T_5_1	Reliable	TRUE	Reliable	C_11_6	Apathetic	Reliable-Creative	3.3557e-05	G_12_1	Episodic learning	G_36_29	TRUE	Apathetic	Electron transport	Emotional-reactivity		T_5_1_C_11_6	G_12_1	G_36_29	1	T_5_1_C_11_6	0.4	0.71	T_5_1_G_12_1	0.4	0.0616438	C_11_6_G_36_29	0.08	0.71	0.4	0.71
T_5_1_C_11_6	T_5_1	Reliable	TRUE	Reliable	C_11_6	Apathetic	Reliable-Creative	3.3557e-05	G_12_1	Episodic learning	G_20_3	TRUE	Apathetic	Fatty acid oxidation	Self-awareness		T_5_1_C_11_6	G_12_1	G_20_3	1	T_5_1_C_11_6	0.4	0.71	T_5_1_G_12_1	0.4	0.0616438	C_11_6_G_20_3	0.03	0.71	0.4	0.71
T_5_1_C_11_6	T_5_1	Reliable	TRUE	Reliable	C_11_6	Apathetic	Reliable-Creative	3.3557e-05	G_21_18	cognitive flexibility	G_36_29	TRUE	Apathetic	Electron transport	Emotional-reactivity		T_5_1_C_11_6	G_21_18	G_36_29	1	T_5_1_C_11_6	0.4	0.71	T_5_1_G_21_18	0.4	0.0948276	C_11_6_G_36_29	0.08	0.71	0.4	0.71
T_5_1_C_11_6	T_5_1	Reliable	TRUE	Reliable	C_11_6	Apathetic	Reliable-Creative	3.3557e-05	G_21_18	cognitive flexibility	G_20_3	TRUE	Apathetic	Fatty acid oxidation	Self-awareness		T_5_1_C_11_6	G_21_18	G_20_3	1	T_5_1_C_11_6	0.4	0.71	T_5_1_G_21_18	0.4	0.0948276	C_11_6_G_20_3	0.03	0.71	0.4	0.71
T_5_1_C_11_6	T_5_1	Reliable	TRUE	Reliable	C_11_6	Apathetic	Reliable-Creative	3.3557e-05	G_28_10	WD/CDK neuroplasticity	G_36_29	TRUE	Apathetic	Electron transport	Emotional-reactivity		T_5_1_C_11_6	G_28_10	G_36_29	1	T_5_1_C_11_6	0.4	0.71	T_5_1_G_28_10	0.4	0.152174	C_11_6_G_36_29	0.08	0.71	0.4	0.71
T_5_1_C_11_6	T_5_1	Reliable	TRUE	Reliable	C_11_6	Apathetic	Reliable-Creative	3.3557e-05	G_28_10	WD/CDK neuroplasticity	G_20_3	TRUE	Apathetic	Fatty acid oxidation	Self-awareness		T_5_1_C_11_6	G_28_10	G_20_3	1	T_5_1_C_11_6	0.4	0.71	T_5_1_G_28_10	0.4	0.152174	C_11_6_G_20_3	0.03	0.71	0.4	0.71
T_5_1_C_12_7	T_5_1	Reliable	TRUE	Reliable	C_12_7	Creative	Reliable-Creative	7.38443e-12	G_12_1	Episodic learning	G_7_3	TRUE	Creative	Neurogenesis	Emotional-reactivity		T_5_1_C_12_7	G_12_1	G_7_3	1	T_5_1_C_12_7	0.9	0.04	T_5_1_G_12_1	0.4	0.0616438	C_12_7_G_7_3	0.9	0.36	0.9	0.36
T_5_1_C_12_7	T_5_1	Reliable	TRUE	Reliable	C_12_7	Creative	Reliable-Creative	7.38443e-12	G_12_1	Episodic learning	G_33_15	TRUE	Creative	ERK-Neurodevelopment	Self-awareness		T_5_1_C_12_7	G_12_1	G_33_15	1	T_5_1_C_12_7	0.9	0.04	T_5_1_G_12_1	0.4	0.0616438	C_12_7_G_33_15	0.9	0.23	0.9	0.23
T_5_1_C_5_5	T_5_1	Reliable	TRUE	Reliable	C_5_5	Creative	Reliable-Creative	-2.35367e-14	G_28_10	WD/CDK neuroplasticity	G_19_5	TRUE	Creative	DARPP320-Neuroplasticity	Self-awareness		T_5_1_C_5_5	G_28_10	G_19_5	1	T_5_1_C_5_5	1	0.04	T_5_1_G_28_10	0.4	0.152174	C_5_5_G_19_5	1	0.22	1	0.22
T_5_1_C_5_5	T_5_1	Reliable	TRUE	Reliable	C_5_5	Creative	Reliable-Creative	-2.35367e-14	G_21_18	cognitive flexibility	G_19_5	TRUE	Creative	DARPP320-Neuroplasticity	Self-awareness		T_5_1_C_5_5	G_21_18	G_19_5	1	T_5_1_C_5_5	1	0.04	T_5_1_G_21_18	0.4	0.0948276	C_5_5_G_19_5	1	0.22	1	0.22
T_5_1_C_12_7	T_5_1	Reliable	TRUE	Reliable	C_12_7	Creative	Reliable-Creative	7.38443e-12	G_12_1	Episodic learning	G_19_5	TRUE	Creative	DARPP320-Neuroplasticity	Self-awareness		T_5_1_C_12_7	G_12_1	G_19_5	1	T_5_1_C_12_7	0.9	0.04	T_5_1_G_12_1	0.4	0.0616438	C_12_7_G_19_5	0.9	0.22	0.9	0.22
T_13_3_C_7_4	T_13_3	Antisocial	TRUE	Antisocial	C_7_4	Dependent	Emotional-Unreliable	2.6973e-06	G_22_6	Blood-brain barrier	G_5_1	TRUE	Dependent	CDK neuroplasticity	Emotional-reactivity		T_13_3_C_7_4	G_22_6	G_5_1	3	T_13_3_C_7_4	0.02	0.74	T_13_3_G_22_6	0.0810811	0.55	C_7_4_G_5_1	0.17	0.74	0.17	0.74
T_13_3_C_4_2	T_13_3	Antisocial	TRUE	Antisocial	C_4_2	Dependent	Emotional-Unreliable	1.55469e-05	G_22_6	Blood-brain barrier	G_5_1	TRUE	Dependent	CDK neuroplasticity	Emotional-reactivity		T_13_3_C_4_2	G_22_6	G_5_1	3	T_13_3_C_4_2	0.02	0.55	T_13_3_G_22_6	0.0810811	0.55	C_4_2_G_5_1	0.17	0.45	0.17	0.55
T_5_1_C_12_7	T_5_1	Reliable	TRUE	Reliable	C_12_7	Creative	Reliable-Creative	7.38443e-12	G_21_18	cognitive flexibility	G_7_3	TRUE	Creative	Neurogenesis	Emotional-reactivity		T_5_1_C_12_7	G_21_18	G_7_3	1	T_5_1_C_12_7	0.9	0.04	T_5_1_G_21_18	0.4	0.0948276	C_12_7_G_7_3	0.9	0.36	0.9	0.36
T_5_1_C_12_7	T_5_1	Reliable	TRUE	Reliable	C_12_7	Creative	Reliable-Creative	7.38443e-12	G_28_10	WD/CDK neuroplasticity	G_19_5	TRUE	Creative	DARPP320-Neuroplasticity	Self-awareness		T_5_1_C_12_7	G_28_10	G_19_5	1	T_5_1_C_12_7	0.9	0.04	T_5_1_G_28_10	0.4	0.152174	C_12_7_G_19_5	0.9	0.22	0.9	0.22
T_5_1_C_12_7	T_5_1	Reliable	TRUE	Reliable	C_12_7	Creative	Reliable-Creative	7.38443e-12	G_21_18	cognitive flexibility	G_33_15	TRUE	Creative	ERK-Neurodevelopment	Self-awareness		T_5_1_C_12_7	G_21_18	G_33_15	1	T_5_1_C_12_7	0.9	0.04	T_5_1_G_21_18	0.4	0.0948276	C_12_7_G_33_15	0.9	0.23	0.9	0.23
T_5_1_C_12_7	T_5_1	Reliable	TRUE	Reliable	C_12_7	Creative	Reliable-Creative	7.38443e-12	G_21_18	cognitive flexibility	G_19_5	TRUE	Creative	DARPP320-Neuroplasticity	Self-awareness		T_5_1_C_12_7	G_21_18	G_19_5	1	T_5_1_C_12_7	0.9	0.04	T_5_1_G_21_18	0.4	0.0948276	C_12_7_G_19_5	0.9	0.22	0.9	0.22
T_5_1_C_12_7	T_5_1	Reliable	TRUE	Reliable	C_12_7	Creative	Reliable-Creative	7.38443e-12	G_28_10	WD/CDK neuroplasticity	G_7_3	TRUE	Creative	Neurogenesis	Emotional-reactivity		T_5_1_C_12_7	G_28_10	G_7_3	1	T_5_1_C_12_7	0.9	0.04	T_5_1_G_28_10	0.4	0.152174	C_12_7_G_7_3	0.9	0.36	0.9	0.36
T_14_4_C_5_5	T_14_4	Reliable	TRUE	Reliable	C_5_5	Creative	Reliable-Creative	1.21196e-10	G_21_18	cognitive flexibility	G_19_5	TRUE	Creative	DARPP320-Neuroplasticity	Self-awareness		T_14_4_C_5_5	G_21_18	G_19_5	1	T_14_4_C_5_5	1	0.03	T_14_4_G_21_18	0.43	0.0948276	C_5_5_G_19_5	1	0.22	1	0.22
T_5_1_C_12_7	T_5_1	Reliable	TRUE	Reliable	C_12_7	Creative	Reliable-Creative	7.38443e-12	G_28_10	WD/CDK neuroplasticity	G_33_15	TRUE	Creative	ERK-Neurodevelopment	Self-awareness		T_5_1_C_12_7	G_28_10	G_33_15	1	T_5_1_C_12_7	0.9	0.04	T_5_1_G_28_10	0.4	0.152174	C_12_7_G_33_15	0.9	0.23	0.9	0.23
T_9_6_C_7_4	T_9_6	Antisocial	TRUE	Antisocial	C_7_4	Dependent	Emotional-Unreliable	0.000227487	G_22_6	Blood-brain barrier	G_5_1	TRUE	Dependent	CDK neuroplasticity	Emotional-reactivity		T_9_6_C_7_4	G_22_6	G_5_1	3	T_9_6_C_7_4	0	0.74	T_9_6_G_22_6	0.0810811	0.65	C_7_4_G_5_1	0.17	0.74	0.17	0.74
T_5_1_C_7_2	T_5_1	Reliable	TRUE	Reliable	C_7_2	Creative	Reliable-Creative	1.63203e-13	G_21_18	cognitive flexibility	G_36_27	TRUE	Creative	Aging regulation	Self-awareness		T_5_1_C_7_2	G_21_18	G_36_27	1	T_5_1_C_7_2	0.98	0.04	T_5_1_G_21_18	0.4	0.0948276	C_7_2_G_36_27	0.98	0.22	0.98	0.22
T_5_1_C_13_1	T_5_1	Reliable	TRUE	Reliable	C_13_1	Creative	Reliable-Creative	1.21862e-10	G_12_1	Episodic learning	G_20_2	TRUE	Creative	Akt-Neuroprotection	Self-awareness		T_5_1_C_13_1	G_12_1	G_20_2	1	T_5_1_C_13_1	0.9	0.04	T_5_1_G_12_1	0.4	0.0616438	C_13_1_G_20_2	0.9	0.12	0.9	0.12
T_5_1_C_13_1	T_5_1	Reliable	TRUE	Reliable	C_13_1	Creative	Reliable-Creative	1.21862e-10	G_12_1	Episodic learning	G_33_15	TRUE	Creative	ERK-Neurodevelopment	Self-awareness		T_5_1_C_13_1	G_12_1	G_33_15	1	T_5_1_C_13_1	0.9	0.04	T_5_1_G_12_1	0.4	0.0616438	C_13_1_G_33_15	0.9	0.23	0.9	0.23
T_9_6_C_4_2	T_9_6	Antisocial	TRUE	Antisocial	C_4_2	Dependent	Emotional-Unreliable	0.000442697	G_22_6	Blood-brain barrier	G_5_1	TRUE	Dependent	CDK neuroplasticity	Emotional-reactivity		T_9_6_C_4_2	G_22_6	G_5_1	3	T_9_6_C_4_2	0	0.65	T_9_6_G_22_6	0.0810811	0.65	C_4_2_G_5_1	0.17	0.45	0.17	0.65
T_14_4_C_7_2	T_14_4	Reliable	TRUE	Reliable	C_7_2	Creative	Reliable-Creative	2.44638e-08	G_21_18	cognitive flexibility	G_36_27	TRUE	Creative	Aging regulation	Self-awareness		T_14_4_C_7_2	G_21_18	G_36_27	1	T_14_4_C_7_2	0.98	0.03	T_14_4_G_21_18	0.43	0.0948276	C_7_2_G_36_27	0.98	0.22	0.98	0.22
T_15_8_C_7_2	T_15_8	Sensitive	TRUE	Sensitive	C_7_2	Creative	Reliable-Creative	5.58122e-05	G_42_39	approach-avoidance conflict	G_36_27	TRUE	Creative	Aging regulation	Self-awareness		T_15_8_C_7_2	G_42_39	G_36_27	1	T_15_8_C_7_2	0.98	0.06	T_15_8_G_42_39	0.35	0.105263	C_7_2_G_36_27	0.98	0.22	0.98	0.22
T_5_1_C_13_1	T_5_1	Reliable	TRUE	Reliable	C_13_1	Creative	Reliable-Creative	1.21862e-10	G_21_18	cognitive flexibility	G_20_2	TRUE	Creative	Akt-Neuroprotection	Self-awareness		T_5_1_C_13_1	G_21_18	G_20_2	1	T_5_1_C_13_1	0.9	0.04	T_5_1_G_21_18	0.4	0.0948276	C_13_1_G_20_2	0.9	0.12	0.9	0.12
T_5_1_C_13_1	T_5_1	Reliable	TRUE	Reliable	C_13_1	Creative	Reliable-Creative	1.21862e-10	G_21_18	cognitive flexibility	G_33_15	TRUE	Creative	ERK-Neurodevelopment	Self-awareness		T_5_1_C_13_1	G_21_18	G_33_15	1	T_5_1_C_13_1	0.9	0.04	T_5_1_G_21_18	0.4	0.0948276	C_13_1_G_33_15	0.9	0.23	0.9	0.23
T_13_4_C_7_2	T_13_4	Sensitive	TRUE	Sensitive	C_7_2	Creative	Reliable-Creative	0.000250597	G_25_3	Acetylcholine biosynthesis	G_36_27	TRUE	Creative	Aging regulation	Self-awareness		T_13_4_C_7_2	G_25_3	G_36_27	1	T_13_4_C_7_2	0.98	0.05	T_13_4_G_25_3	0.28	0.5	C_7_2_G_36_27	0.98	0.22	0.98	0.5
T_5_1_C_13_1	T_5_1	Reliable	TRUE	Reliable	C_13_1	Creative	Reliable-Creative	1.21862e-10	G_28_10	WD/CDK neuroplasticity	G_20_2	TRUE	Creative	Akt-Neuroprotection	Self-awareness		T_5_1_C_13_1	G_28_10	G_20_2	1	T_5_1_C_13_1	0.9	0.04	T_5_1_G_28_10	0.4	0.152174	C_13_1_G_20_2	0.9	0.12	0.9	0.152174
T_5_1_C_13_1	T_5_1	Reliable	TRUE	Reliable	C_13_1	Creative	Reliable-Creative	1.21862e-10	G_28_10	WD/CDK neuroplasticity	G_33_15	TRUE	Creative	ERK-Neurodevelopment	Self-awareness		T_5_1_C_13_1	G_28_10	G_33_15	1	T_5_1_C_13_1	0.9	0.04	T_5_1_G_28_10	0.4	0.152174	C_13_1_G_33_15	0.9	0.23	0.9	0.23
T_5_1_C_14_1	T_5_1	Reliable	TRUE	Reliable	C_14_1	Creative	Reliable-Creative	4.02758e-06	G_12_1	Episodic learning	G_7_3	TRUE	Creative	Neurogenesis	Emotional-reactivity		T_5_1_C_14_1	G_12_1	G_7_3	1	T_5_1_C_14_1	0.4	0.11	T_5_1_G_12_1	0.4	0.0616438	C_14_1_G_7_3	0.25	0.36	0.4	0.36
T_9_5_C_7_2	T_9_5	Reliable	TRUE	Reliable	C_7_2	Creative	Reliable-Creative	0.000413107	G_33_33	TGFβ memory enhancement	G_36_27	TRUE	Creative	Aging regulation	Self-awareness		T_9_5_C_7_2	G_33_33	G_36_27	1	T_9_5_C_7_2	0.98	0.15	T_9_5_G_33_33	0.24	0.15	C_7_2_G_36_27	0.98	0.22	0.98	0.22
T_5_1_C_14_1	T_5_1	Reliable	TRUE	Reliable	C_14_1	Creative	Reliable-Creative	4.02758e-06	G_21_18	cognitive flexibility	G_7_3	TRUE	Creative	Neurogenesis	Emotional-reactivity		T_5_1_C_14_1	G_21_18	G_7_3	1	T_5_1_C_14_1	0.4	0.11	T_5_1_G_21_18	0.4	0.0948276	C_14_1_G_7_3	0.25	0.36	0.4	0.36
T_5_1_C_14_1	T_5_1	Reliable	TRUE	Reliable	C_14_1	Creative	Reliable-Creative	4.02758e-06	G_28_10	WD/CDK neuroplasticity	G_7_3	TRUE	Creative	Neurogenesis	Emotional-reactivity		T_5_1_C_14_1	G_28_10	G_7_3	1	T_5_1_C_14_1	0.4	0.11	T_5_1_G_28_10	0.4	0.152174	C_14_1_G_7_3	0.25	0.36	0.4	0.36
T_5_1_C_15_5	T_5_1	Reliable	TRUE	Reliable	C_15_5	Creative	Reliable-Creative	1.08905e-07	G_12_1	Episodic learning	G_3_2	TRUE	Creative	PAK-Neuroprotection	Self-awareness		T_5_1_C_15_5	G_12_1	G_3_2	1	T_5_1_C_15_5	0.72	0.04	T_5_1_G_12_1	0.4	0.0616438	C_15_5_G_3_2	0.72	0.24	0.72	0.24
T_5_1_C_15_5	T_5_1	Reliable	TRUE	Reliable	C_15_5	Creative	Reliable-Creative	1.08905e-07	G_21_18	cognitive flexibility	G_3_2	TRUE	Creative	PAK-Neuroprotection	Self-awareness		T_5_1_C_15_5	G_21_18	G_3_2	1	T_5_1_C_15_5	0.72	0.04	T_5_1_G_21_18	0.4	0.0948276	C_15_5_G_3_2	0.72	0.24	0.72	0.24
T_5_1_C_15_5	T_5_1	Reliable	TRUE	Reliable	C_15_5	Creative	Reliable-Creative	1.08905e-07	G_28_10	WD/CDK neuroplasticity	G_3_2	TRUE	Creative	PAK-Neuroprotection	Self-awareness		T_5_1_C_15_5	G_28_10	G_3_2	1	T_5_1_C_15_5	0.72	0.04	T_5_1_G_28_10	0.4	0.152174	C_15_5_G_3_2	0.72	0.24	0.72	0.24
T_14_4_C_3_3	T_14_4	Reliable	TRUE	Reliable	C_3_3	Creative	Reliable-Creative	2.57041e-10	G_21_18	cognitive flexibility	G_19_5	TRUE	Creative	DARPP320-Neuroplasticity	Self-awareness		T_14_4_C_3_3	G_21_18	G_19_5	1	T_14_4_C_3_3	0.92	0.03	T_14_4_G_21_18	0.43	0.0948276	C_3_3_G_19_5	0.92	0.22	0.92	0.22
T_5_1_C_3_3	T_5_1	Reliable	TRUE	Reliable	C_3_3	Creative	Reliable-Creative	-3.08642e-14	G_12_1	Episodic learning	G_33_15	TRUE	Creative	ERK-Neurodevelopment	Self-awareness		T_5_1_C_3_3	G_12_1	G_33_15	1	T_5_1_C_3_3	0.92	0.04	T_5_1_G_12_1	0.4	0.0616438	C_3_3_G_33_15	0.92	0.23	0.92	0.23
T_5_1_C_3_3	T_5_1	Reliable	TRUE	Reliable	C_3_3	Creative	Reliable-Creative	-3.08642e-14	G_12_1	Episodic learning	G_9_8	TRUE	Creative	Neuroregulation	Self-awareness		T_5_1_C_3_3	G_12_1	G_9_8	1	T_5_1_C_3_3	0.92	0.04	T_5_1_G_12_1	0.4	0.0616438	C_3_3_G_9_8	0.92	0.12	0.92	0.12
T_10_5_C_3_3	T_10_5	Reliable	TRUE	Reliable	C_3_3	Creative	Reliable-Creative	1.91071e-05	G_8_8	Global inositol/chemokine pathways	G_19_5	TRUE	Creative	DARPP320-Neuroplasticity	Self-awareness		T_10_5_C_3_3	G_8_8	G_19_5	1	T_10_5_C_3_3	0.92	0	T_10_5_G_8_8	0.32	0.0669643	C_3_3_G_19_5	0.92	0.22	0.92	0.22
T_9_5_C_7_2	T_9_5	Reliable	TRUE	Reliable	C_7_2	Creative	Reliable-Creative	0.000413107	G_28_10	WD/CDK neuroplasticity	G_36_27	TRUE	Creative	Aging regulation	Self-awareness		T_9_5_C_7_2	G_28_10	G_36_27	1	T_9_5_C_7_2	0.98	0.15	T_9_5_G_28_10	0.24	0.152174	C_7_2_G_36_27	0.98	0.22	0.98	0.22
T_5_1_C_3_3	T_5_1	Reliable	TRUE	Reliable	C_3_3	Creative	Reliable-Creative	-3.08642e-14	G_12_1	Episodic learning	G_20_2	TRUE	Creative	Akt-Neuroprotection	Self-awareness		T_5_1_C_3_3	G_12_1	G_20_2	1	T_5_1_C_3_3	0.92	0.04	T_5_1_G_12_1	0.4	0.0616438	C_3_3_G_20_2	0.92	0.12	0.92	0.12
T_5_1_C_3_3	T_5_1	Reliable	TRUE	Reliable	C_3_3	Creative	Reliable-Creative	-3.08642e-14	G_12_1	Episodic learning	G_7_3	TRUE	Creative	Neurogenesis	Emotional-reactivity		T_5_1_C_3_3	G_12_1	G_7_3	1	T_5_1_C_3_3	0.92	0.04	T_5_1_G_12_1	0.4	0.0616438	C_3_3_G_7_3	0.92	0.36	0.92	0.36
T_9_6_C_11_4	T_9_6	Antisocial	TRUE	Antisocial	C_11_4	Apathetic	Emotional-Unreliable	2.93819e-06	G_22_6	Blood-brain barrier	G_16_9	TRUE	Apathetic	Olfactory signaling	Emotional-reactivity		T_9_6_C_11_4	G_22_6	G_16_9	3	T_9_6_C_11_4	0	0.65	T_9_6_G_22_6	0.0810811	0.65	C_11_4_G_16_9	0.08	0.28	0.0810811	0.65
T_10_5_C_3_3	T_10_5	Reliable	TRUE	Reliable	C_3_3	Creative	Reliable-Creative	1.91071e-05	G_21_18	cognitive flexibility	G_19_5	TRUE	Creative	DARPP320-Neuroplasticity	Self-awareness		T_10_5_C_3_3	G_21_18	G_19_5	1	T_10_5_C_3_3	0.92	0	T_10_5_G_21_18	0.32	0.0948276	C_3_3_G_19_5	0.92	0.22	0.92	0.22
T_14_4_C_12_7	T_14_4	Reliable	TRUE	Reliable	C_12_7	Creative	Reliable-Creative	5.63654e-05	G_21_18	cognitive flexibility	G_19_5	TRUE	Creative	DARPP320-Neuroplasticity	Self-awareness		T_14_4_C_12_7	G_21_18	G_19_5	1	T_14_4_C_12_7	0.9	0.04	T_14_4_G_21_18	0.43	0.0948276	C_12_7_G_19_5	0.9	0.22	0.9	0.22
T_12_7_C_3_2	T_12_7	Antisocial	TRUE	Antisocial	C_3_2	Apathetic	Emotional-Unreliable	2.84508e-08	G_37_14	neuroexcitability	G_7_2	TRUE	Apathetic	GPCR dysregulation	Emotional-reactivity		T_12_7_C_3_2	G_37_14	G_7_2	3	T_12_7_C_3_2	0.02	1	T_12_7_G_37_14	0.047619	0.47	C_3_2_G_7_2	0.09	1	0.09	1
T_8_2_C_5_5	T_8_2	Reliable	TRUE	Reliable	C_5_5	Creative	Reliable-Creative	8.15488e-05	G_21_18	cognitive flexibility	G_19_5	TRUE	Creative	DARPP320-Neuroplasticity	Self-awareness		T_8_2_C_5_5	G_21_18	G_19_5	1	T_8_2_C_5_5	1	0.02	T_8_2_G_21_18	0.3	0.0948276	C_5_5_G_19_5	1	0.22	1	0.22
T_10_5_C_5_5	T_10_5	Reliable	TRUE	Reliable	C_5_5	Creative	Reliable-Creative	9.45692e-05	G_8_8	Global inositol/chemokine pathways	G_19_5	TRUE	Creative	DARPP320-Neuroplasticity	Self-awareness		T_10_5_C_5_5	G_8_8	G_19_5	1	T_10_5_C_5_5	1	0	T_10_5_G_8_8	0.32	0.0669643	C_5_5_G_19_5	1	0.22	1	0.22
T_5_1_C_3_3	T_5_1	Reliable	TRUE	Reliable	C_3_3	Creative	Reliable-Creative	-3.08642e-14	G_21_18	cognitive flexibility	G_33_15	TRUE	Creative	ERK-Neurodevelopment	Self-awareness		T_5_1_C_3_3	G_21_18	G_33_15	1	T_5_1_C_3_3	0.92	0.04	T_5_1_G_21_18	0.4	0.0948276	C_3_3_G_33_15	0.92	0.23	0.92	0.23
T_5_1_C_3_3	T_5_1	Reliable	TRUE	Reliable	C_3_3	Creative	Reliable-Creative	-3.08642e-14	G_21_18	cognitive flexibility	G_9_8	TRUE	Creative	Neuroregulation	Self-awareness		T_5_1_C_3_3	G_21_18	G_9_8	1	T_5_1_C_3_3	0.92	0.04	T_5_1_G_21_18	0.4	0.0948276	C_3_3_G_9_8	0.92	0.12	0.92	0.12
T_12_7_C_11_6	T_12_7	Antisocial	TRUE	Antisocial	C_11_6	Apathetic	Reliable-Creative	1.42432e-05	G_37_14	neuroexcitability	G_36_29	TRUE	Apathetic	Electron transport	Emotional-reactivity		T_12_7_C_11_6	G_37_14	G_36_29	1	T_12_7_C_11_6	0.02	0.71	T_12_7_G_37_14	0.047619	0.47	C_11_6_G_36_29	0.08	0.71	0.08	0.71
T_9_6_C_3_2	T_9_6	Antisocial	TRUE	Antisocial	C_3_2	Apathetic	Emotional-Unreliable	-5.24025e-14	G_22_6	Blood-brain barrier	G_40_26	TRUE	Apathetic	Dopamine-feedback	Emotional-reactivity		T_9_6_C_3_2	G_22_6	G_40_26	3	T_9_6_C_3_2	0	1	T_9_6_G_22_6	0.0810811	0.65	C_3_2_G_40_26	0.08	1	0.0810811	1
T_5_1_C_3_3	T_5_1	Reliable	TRUE	Reliable	C_3_3	Creative	Reliable-Creative	-3.08642e-14	G_21_18	cognitive flexibility	G_20_2	TRUE	Creative	Akt-Neuroprotection	Self-awareness		T_5_1_C_3_3	G_21_18	G_20_2	1	T_5_1_C_3_3	0.92	0.04	T_5_1_G_21_18	0.4	0.0948276	C_3_3_G_20_2	0.92	0.12	0.92	0.12
T_5_1_C_3_3	T_5_1	Reliable	TRUE	Reliable	C_3_3	Creative	Reliable-Creative	-3.08642e-14	G_21_18	cognitive flexibility	G_7_3	TRUE	Creative	Neurogenesis	Emotional-reactivity		T_5_1_C_3_3	G_21_18	G_7_3	1	T_5_1_C_3_3	0.92	0.04	T_5_1_G_21_18	0.4	0.0948276	C_3_3_G_7_3	0.92	0.36	0.92	0.36
T_10_5_C_5_5	T_10_5	Reliable	TRUE	Reliable	C_5_5	Creative	Reliable-Creative	9.45692e-05	G_21_18	cognitive flexibility	G_19_5	TRUE	Creative	DARPP320-Neuroplasticity	Self-awareness		T_10_5_C_5_5	G_21_18	G_19_5	1	T_10_5_C_5_5	1	0	T_10_5_G_21_18	0.32	0.0948276	C_5_5_G_19_5	1	0.22	1	0.22
T_5_1_C_3_3	T_5_1	Reliable	TRUE	Reliable	C_3_3	Creative	Reliable-Creative	-3.08642e-14	G_28_10	WD/CDK neuroplasticity	G_33_15	TRUE	Creative	ERK-Neurodevelopment	Self-awareness		T_5_1_C_3_3	G_28_10	G_33_15	1	T_5_1_C_3_3	0.92	0.04	T_5_1_G_28_10	0.4	0.152174	C_3_3_G_33_15	0.92	0.23	0.92	0.23
T_5_1_C_3_3	T_5_1	Reliable	TRUE	Reliable	C_3_3	Creative	Reliable-Creative	-3.08642e-14	G_28_10	WD/CDK neuroplasticity	G_9_8	TRUE	Creative	Neuroregulation	Self-awareness		T_5_1_C_3_3	G_28_10	G_9_8	1	T_5_1_C_3_3	0.92	0.04	T_5_1_G_28_10	0.4	0.152174	C_3_3_G_9_8	0.92	0.12	0.92	0.152174
T_6_1_C_3_1	T_6_1	Reliable	TRUE	Reliable	C_3_1	Organized	Reliable-Organized	-1.53211e-14	G_12_8	Neuroprotection	G_21_4	TRUE	Organized	Org1-RNA	Self-control		T_6_1_C_3_1	G_12_8	G_21_4	2	T_6_1_C_3_1	0.22	0	T_6_1_G_12_8	0.22	0.0346821	C_3_1_G_21_4	0.07	0.07	0.22	0.07
T_9_6_C_3_2	T_9_6	Antisocial	TRUE	Antisocial	C_3_2	Apathetic	Emotional-Unreliable	-5.24025e-14	G_35_22	PI3K-based memory	G_40_26	TRUE	Apathetic	Dopamine-feedback	Emotional-reactivity		T_9_6_C_3_2	G_35_22	G_40_26	3	T_9_6_C_3_2	0	1	T_9_6_G_35_22	0.0697674	0.65	C_3_2_G_40_26	0.08	1	0.08	1
T_5_1_C_3_3	T_5_1	Reliable	TRUE	Reliable	C_3_3	Creative	Reliable-Creative	-3.08642e-14	G_28_10	WD/CDK neuroplasticity	G_20_2	TRUE	Creative	Akt-Neuroprotection	Self-awareness		T_5_1_C_3_3	G_28_10	G_20_2	1	T_5_1_C_3_3	0.92	0.04	T_5_1_G_28_10	0.4	0.152174	C_3_3_G_20_2	0.92	0.12	0.92	0.152174
T_5_1_C_3_3	T_5_1	Reliable	TRUE	Reliable	C_3_3	Creative	Reliable-Creative	-3.08642e-14	G_28_10	WD/CDK neuroplasticity	G_7_3	TRUE	Creative	Neurogenesis	Emotional-reactivity		T_5_1_C_3_3	G_28_10	G_7_3	1	T_5_1_C_3_3	0.92	0.04	T_5_1_G_28_10	0.4	0.152174	C_3_3_G_7_3	0.92	0.36	0.92	0.36
T_5_1_C_4_3	T_5_1	Reliable	TRUE	Reliable	C_4_3	Creative	Reliable-Creative	-2.95319e-14	G_12_1	Episodic learning	G_33_15	TRUE	Creative	ERK-Neurodevelopment	Self-awareness		T_5_1_C_4_3	G_12_1	G_33_15	1	T_5_1_C_4_3	0.97	0.04	T_5_1_G_12_1	0.4	0.0616438	C_4_3_G_33_15	0.97	0.23	0.97	0.23
T_5_1_C_4_3	T_5_1	Reliable	TRUE	Reliable	C_4_3	Creative	Reliable-Creative	-2.95319e-14	G_12_1	Episodic learning	G_9_8	TRUE	Creative	Neuroregulation	Self-awareness		T_5_1_C_4_3	G_12_1	G_9_8	1	T_5_1_C_4_3	0.97	0.04	T_5_1_G_12_1	0.4	0.0616438	C_4_3_G_9_8	0.97	0.12	0.97	0.12
T_5_1_C_4_3	T_5_1	Reliable	TRUE	Reliable	C_4_3	Creative	Reliable-Creative	-2.95319e-14	G_12_1	Episodic learning	G_7_3	TRUE	Creative	Neurogenesis	Emotional-reactivity		T_5_1_C_4_3	G_12_1	G_7_3	1	T_5_1_C_4_3	0.97	0.04	T_5_1_G_12_1	0.4	0.0616438	C_4_3_G_7_3	0.97	0.36	0.97	0.36
T_5_1_C_4_3	T_5_1	Reliable	TRUE	Reliable	C_4_3	Creative	Reliable-Creative	-2.95319e-14	G_12_1	Episodic learning	G_20_2	TRUE	Creative	Akt-Neuroprotection	Self-awareness		T_5_1_C_4_3	G_12_1	G_20_2	1	T_5_1_C_4_3	0.97	0.04	T_5_1_G_12_1	0.4	0.0616438	C_4_3_G_20_2	0.97	0.12	0.97	0.12
T_6_1_C_3_1	T_6_1	Reliable	TRUE	Reliable	C_3_1	Organized	Reliable-Organized	-1.53211e-14	G_8_8	Global inositol/chemokine pathways	G_21_4	TRUE	Organized	Org1-RNA	Self-control		T_6_1_C_3_1	G_8_8	G_21_4	2	T_6_1_C_3_1	0.22	0	T_6_1_G_8_8	0.22	0.0669643	C_3_1_G_21_4	0.07	0.07	0.22	0.07
T_12_7_C_15_13	T_12_7	Antisocial	TRUE	Antisocial	C_15_13	Dependent	Emotional-Unreliable	1.43754e-06	G_37_14	neuroexcitability	G_31_8	TRUE	Dependent	Neurotrophin	Emotional-reactivity		T_12_7_C_15_13	G_37_14	G_31_8	3	T_12_7_C_15_13	0.02	0.79	T_12_7_G_37_14	0.047619	0.47	C_15_13_G_31_8	0.09	0.79	0.09	0.79
T_12_7_C_12_6	T_12_7	Antisocial	TRUE	Antisocial	C_12_6	Dependent	Emotional-Unreliable	4.61423e-06	G_37_14	neuroexcitability	G_31_8	TRUE	Dependent	Neurotrophin	Emotional-reactivity		T_12_7_C_12_6	G_37_14	G_31_8	3	T_12_7_C_12_6	0.09	0.47	T_12_7_G_37_14	0.047619	0.47	C_12_6_G_31_8	0.09	0.54	0.09	0.54
T_12_7_C_4_2	T_12_7	Antisocial	TRUE	Antisocial	C_4_2	Dependent	Emotional-Unreliable	0.000166825	G_37_14	neuroexcitability	G_31_8	TRUE	Dependent	Neurotrophin	Emotional-reactivity		T_12_7_C_4_2	G_37_14	G_31_8	3	T_12_7_C_4_2	0.02	0.47	T_12_7_G_37_14	0.047619	0.47	C_4_2_G_31_8	0.09	0.54	0.09	0.54
T_6_1_C_3_1	T_6_1	Reliable	TRUE	Reliable	C_3_1	Organized	Reliable-Organized	-1.53211e-14	G_21_18	cognitive flexibility	G_21_4	TRUE	Organized	Org1-RNA	Self-control		T_6_1_C_3_1	G_21_18	G_21_4	2	T_6_1_C_3_1	0.22	0	T_6_1_G_21_18	0.22	0.0948276	C_3_1_G_21_4	0.07	0.07	0.22	0.0948276
T_5_1_C_4_3	T_5_1	Reliable	TRUE	Reliable	C_4_3	Creative	Reliable-Creative	-2.95319e-14	G_21_18	cognitive flexibility	G_33_15	TRUE	Creative	ERK-Neurodevelopment	Self-awareness		T_5_1_C_4_3	G_21_18	G_33_15	1	T_5_1_C_4_3	0.97	0.04	T_5_1_G_21_18	0.4	0.0948276	C_4_3_G_33_15	0.97	0.23	0.97	0.23
T_5_1_C_4_3	T_5_1	Reliable	TRUE	Reliable	C_4_3	Creative	Reliable-Creative	-2.95319e-14	G_21_18	cognitive flexibility	G_9_8	TRUE	Creative	Neuroregulation	Self-awareness		T_5_1_C_4_3	G_21_18	G_9_8	1	T_5_1_C_4_3	0.97	0.04	T_5_1_G_21_18	0.4	0.0948276	C_4_3_G_9_8	0.97	0.12	0.97	0.12
T_5_1_C_4_3	T_5_1	Reliable	TRUE	Reliable	C_4_3	Creative	Reliable-Creative	-2.95319e-14	G_21_18	cognitive flexibility	G_7_3	TRUE	Creative	Neurogenesis	Emotional-reactivity		T_5_1_C_4_3	G_21_18	G_7_3	1	T_5_1_C_4_3	0.97	0.04	T_5_1_G_21_18	0.4	0.0948276	C_4_3_G_7_3	0.97	0.36	0.97	0.36
T_5_1_C_4_3	T_5_1	Reliable	TRUE	Reliable	C_4_3	Creative	Reliable-Creative	-2.95319e-14	G_21_18	cognitive flexibility	G_20_2	TRUE	Creative	Akt-Neuroprotection	Self-awareness		T_5_1_C_4_3	G_21_18	G_20_2	1	T_5_1_C_4_3	0.97	0.04	T_5_1_G_21_18	0.4	0.0948276	C_4_3_G_20_2	0.97	0.12	0.97	0.12
T_15_2_C_3_1	T_15_2	Reliable	TRUE	Reliable	C_3_1	Organized	Reliable-Organized	9.82547e-14	G_21_18	cognitive flexibility	G_21_4	TRUE	Organized	Org1-RNA	Self-control		T_15_2_C_3_1	G_21_18	G_21_4	2	T_15_2_C_3_1	0.2	0	T_15_2_G_21_18	0.2	0.0948276	C_3_1_G_21_4	0.07	0.07	0.2	0.0948276
T_5_1_C_4_3	T_5_1	Reliable	TRUE	Reliable	C_4_3	Creative	Reliable-Creative	-2.95319e-14	G_28_10	WD/CDK neuroplasticity	G_33_15	TRUE	Creative	ERK-Neurodevelopment	Self-awareness		T_5_1_C_4_3	G_28_10	G_33_15	1	T_5_1_C_4_3	0.97	0.04	T_5_1_G_28_10	0.4	0.152174	C_4_3_G_33_15	0.97	0.23	0.97	0.23
T_5_1_C_4_3	T_5_1	Reliable	TRUE	Reliable	C_4_3	Creative	Reliable-Creative	-2.95319e-14	G_28_10	WD/CDK neuroplasticity	G_9_8	TRUE	Creative	Neuroregulation	Self-awareness		T_5_1_C_4_3	G_28_10	G_9_8	1	T_5_1_C_4_3	0.97	0.04	T_5_1_G_28_10	0.4	0.152174	C_4_3_G_9_8	0.97	0.12	0.97	0.152174
T_5_1_C_4_3	T_5_1	Reliable	TRUE	Reliable	C_4_3	Creative	Reliable-Creative	-2.95319e-14	G_28_10	WD/CDK neuroplasticity	G_7_3	TRUE	Creative	Neurogenesis	Emotional-reactivity		T_5_1_C_4_3	G_28_10	G_7_3	1	T_5_1_C_4_3	0.97	0.04	T_5_1_G_28_10	0.4	0.152174	C_4_3_G_7_3	0.97	0.36	0.97	0.36
T_5_1_C_4_3	T_5_1	Reliable	TRUE	Reliable	C_4_3	Creative	Reliable-Creative	-2.95319e-14	G_28_10	WD/CDK neuroplasticity	G_20_2	TRUE	Creative	Akt-Neuroprotection	Self-awareness		T_5_1_C_4_3	G_28_10	G_20_2	1	T_5_1_C_4_3	0.97	0.04	T_5_1_G_28_10	0.4	0.152174	C_4_3_G_20_2	0.97	0.12	0.97	0.152174
T_11_11_C_3_1	T_11_11	Reliable	TRUE	Reliable	C_3_1	Organized	Reliable-Organized	1.51101e-13	G_30_10	TNF-based resilience	G_21_4	TRUE	Organized	Org1-RNA	Self-control		T_11_11_C_3_1	G_30_10	G_21_4	2	T_11_11_C_3_1	0.08	0.02	T_11_11_G_30_10	0.0851064	0.0638298	C_3_1_G_21_4	0.07	0.07	0.0851064	0.07
T_13_13_C_3_1	T_13_13	Reliable	TRUE	Reliable	C_3_1	Organized	Reliable-Organized	1.71299e-07	G_5_3	regulation pathways	G_21_4	TRUE	Organized	Org1-RNA	Self-control		T_13_13_C_3_1	G_5_3	G_21_4	2	T_13_13_C_3_1	0.08	0.03	T_13_13_G_5_3	0.27907	0.0465116	C_3_1_G_21_4	0.07	0.07	0.27907	0.07
T_5_1_C_5_5	T_5_1	Reliable	TRUE	Reliable	C_5_5	Creative	Reliable-Creative	-2.35367e-14	G_12_1	Episodic learning	G_20_2	TRUE	Creative	Akt-Neuroprotection	Self-awareness		T_5_1_C_5_5	G_12_1	G_20_2	1	T_5_1_C_5_5	1	0.04	T_5_1_G_12_1	0.4	0.0616438	C_5_5_G_20_2	1	0.12	1	0.12
T_5_1_C_5_5	T_5_1	Reliable	TRUE	Reliable	C_5_5	Creative	Reliable-Creative	-2.35367e-14	G_12_1	Episodic learning	G_7_3	TRUE	Creative	Neurogenesis	Emotional-reactivity		T_5_1_C_5_5	G_12_1	G_7_3	1	T_5_1_C_5_5	1	0.04	T_5_1_G_12_1	0.4	0.0616438	C_5_5_G_7_3	1	0.36	1	0.36
T_10_5_C_3_1	T_10_5	Reliable	TRUE	Reliable	C_3_1	Organized	Reliable-Organized	3.48424e-05	G_8_8	Global inositol/chemokine pathways	G_21_4	TRUE	Organized	Org1-RNA	Self-control		T_10_5_C_3_1	G_8_8	G_21_4	2	T_10_5_C_3_1	0.32	0	T_10_5_G_8_8	0.32	0.0669643	C_3_1_G_21_4	0.07	0.07	0.32	0.07
T_5_1_C_5_5	T_5_1	Reliable	TRUE	Reliable	C_5_5	Creative	Reliable-Creative	-2.35367e-14	G_12_1	Episodic learning	G_33_15	TRUE	Creative	ERK-Neurodevelopment	Self-awareness		T_5_1_C_5_5	G_12_1	G_33_15	1	T_5_1_C_5_5	1	0.04	T_5_1_G_12_1	0.4	0.0616438	C_5_5_G_33_15	1	0.23	1	0.23
T_12_7_C_15_13	T_12_7	Antisocial	TRUE	Antisocial	C_15_13	Dependent	Emotional-Unreliable	1.43754e-06	G_37_14	neuroexcitability	G_28_15	TRUE	Dependent	Histone methylation	Emotional-reactivity		T_12_7_C_15_13	G_37_14	G_28_15	3	T_12_7_C_15_13	0.02	0.79	T_12_7_G_37_14	0.047619	0.47	C_15_13_G_28_15	0.08	0.79	0.08	0.79
T_10_5_C_3_1	T_10_5	Reliable	TRUE	Reliable	C_3_1	Organized	Reliable-Organized	3.48424e-05	G_21_18	cognitive flexibility	G_21_4	TRUE	Organized	Org1-RNA	Self-control		T_10_5_C_3_1	G_21_18	G_21_4	2	T_10_5_C_3_1	0.32	0	T_10_5_G_21_18	0.32	0.0948276	C_3_1_G_21_4	0.07	0.07	0.32	0.0948276
T_12_7_C_4_2	T_12_7	Antisocial	TRUE	Antisocial	C_4_2	Dependent	Emotional-Unreliable	0.000166825	G_37_14	neuroexcitability	G_28_15	TRUE	Dependent	Histone methylation	Emotional-reactivity		T_12_7_C_4_2	G_37_14	G_28_15	3	T_12_7_C_4_2	0.02	0.47	T_12_7_G_37_14	0.047619	0.47	C_4_2_G_28_15	0.08	0.45	0.08	0.47
T_9_6_C_3_2	T_9_6	Antisocial	TRUE	Antisocial	C_3_2	Apathetic	Emotional-Unreliable	-5.24025e-14	G_28_15	Estrogen neuroplasticity	G_40_26	TRUE	Apathetic	Dopamine-feedback	Emotional-reactivity		T_9_6_C_3_2	G_28_15	G_40_26	3	T_9_6_C_3_2	0	1	T_9_6_G_28_15	0.0792079	0.65	C_3_2_G_40_26	0.08	1	0.08	1
T_4_1_C_3_1	T_4_1	Reliable	TRUE	Reliable	C_3_1	Organized	Reliable-Organized	0.000356803	G_12_8	Neuroprotection	G_21_4	TRUE	Organized	Org1-RNA	Self-control		T_4_1_C_3_1	G_12_8	G_21_4	2	T_4_1_C_3_1	0.36	0	T_4_1_G_12_8	0.36	0.0346821	C_3_1_G_21_4	0.07	0.07	0.36	0.07
T_5_1_C_5_5	T_5_1	Reliable	TRUE	Reliable	C_5_5	Creative	Reliable-Creative	-2.35367e-14	G_21_18	cognitive flexibility	G_20_2	TRUE	Creative	Akt-Neuroprotection	Self-awareness		T_5_1_C_5_5	G_21_18	G_20_2	1	T_5_1_C_5_5	1	0.04	T_5_1_G_21_18	0.4	0.0948276	C_5_5_G_20_2	1	0.12	1	0.12
T_5_1_C_5_5	T_5_1	Reliable	TRUE	Reliable	C_5_5	Creative	Reliable-Creative	-2.35367e-14	G_21_18	cognitive flexibility	G_7_3	TRUE	Creative	Neurogenesis	Emotional-reactivity		T_5_1_C_5_5	G_21_18	G_7_3	1	T_5_1_C_5_5	1	0.04	T_5_1_G_21_18	0.4	0.0948276	C_5_5_G_7_3	1	0.36	1	0.36
T_4_1_C_3_1	T_4_1	Reliable	TRUE	Reliable	C_3_1	Organized	Reliable-Organized	0.000356803	G_8_8	Global inositol/chemokine pathways	G_21_4	TRUE	Organized	Org1-RNA	Self-control		T_4_1_C_3_1	G_8_8	G_21_4	2	T_4_1_C_3_1	0.36	0	T_4_1_G_8_8	0.36	0.0669643	C_3_1_G_21_4	0.07	0.07	0.36	0.07
T_5_1_C_5_5	T_5_1	Reliable	TRUE	Reliable	C_5_5	Creative	Reliable-Creative	-2.35367e-14	G_21_18	cognitive flexibility	G_33_15	TRUE	Creative	ERK-Neurodevelopment	Self-awareness		T_5_1_C_5_5	G_21_18	G_33_15	1	T_5_1_C_5_5	1	0.04	T_5_1_G_21_18	0.4	0.0948276	C_5_5_G_33_15	1	0.23	1	0.23
T_4_1_C_3_1	T_4_1	Reliable	TRUE	Reliable	C_3_1	Organized	Reliable-Organized	0.000356803	G_5_3	regulation pathways	G_21_4	TRUE	Organized	Org1-RNA	Self-control		T_4_1_C_3_1	G_5_3	G_21_4	2	T_4_1_C_3_1	0.36	0	T_4_1_G_5_3	0.36	0.0465116	C_3_1_G_21_4	0.07	0.07	0.36	0.07
T_5_1_C_5_5	T_5_1	Reliable	TRUE	Reliable	C_5_5	Creative	Reliable-Creative	-2.35367e-14	G_28_10	WD/CDK neuroplasticity	G_20_2	TRUE	Creative	Akt-Neuroprotection	Self-awareness		T_5_1_C_5_5	G_28_10	G_20_2	1	T_5_1_C_5_5	1	0.04	T_5_1_G_28_10	0.4	0.152174	C_5_5_G_20_2	1	0.12	1	0.152174
T_5_1_C_5_5	T_5_1	Reliable	TRUE	Reliable	C_5_5	Creative	Reliable-Creative	-2.35367e-14	G_28_10	WD/CDK neuroplasticity	G_7_3	TRUE	Creative	Neurogenesis	Emotional-reactivity		T_5_1_C_5_5	G_28_10	G_7_3	1	T_5_1_C_5_5	1	0.04	T_5_1_G_28_10	0.4	0.152174	C_5_5_G_7_3	1	0.36	1	0.36
T_6_1_C_14_13	T_6_1	Reliable	TRUE	Reliable	C_14_13	Organized	Reliable-Organized	-2.81997e-14	G_12_8	Neuroprotection	G_23_19	TRUE	Organized	Org2-RNA	Self-control		T_6_1_C_14_13	G_12_8	G_23_19	2	T_6_1_C_14_13	0.22	0	T_6_1_G_12_8	0.22	0.0346821	C_14_13_G_23_19	0.09	0.03	0.22	0.0346821
T_5_1_C_5_5	T_5_1	Reliable	TRUE	Reliable	C_5_5	Creative	Reliable-Creative	-2.35367e-14	G_28_10	WD/CDK neuroplasticity	G_33_15	TRUE	Creative	ERK-Neurodevelopment	Self-awareness		T_5_1_C_5_5	G_28_10	G_33_15	1	T_5_1_C_5_5	1	0.04	T_5_1_G_28_10	0.4	0.152174	C_5_5_G_33_15	1	0.23	1	0.23
T_5_1_C_6_1	T_5_1	Reliable	TRUE	Reliable	C_6_1	Creative	Reliable-Creative	2.17813e-07	G_12_1	Episodic learning	G_33_15	TRUE	Creative	ERK-Neurodevelopment	Self-awareness		T_5_1_C_6_1	G_12_1	G_33_15	1	T_5_1_C_6_1	1	0.04	T_5_1_G_12_1	0.4	0.0616438	C_6_1_G_33_15	1	0.23	1	0.23
T_8_6_C_3_2	T_8_6	Sensitive	TRUE	Sensitive	C_3_2	Apathetic	Emotional-Unreliable	-2.79776e-14	G_7_2	GPCR dysregulation	G_40_26	TRUE	Apathetic	Dopamine-feedback	Emotional-reactivity		T_8_6_C_3_2	G_7_2	G_40_26	3	T_8_6_C_3_2	0	1	T_8_6_G_7_2	0.0947867	0.55	C_3_2_G_40_26	0.08	1	0.0947867	1
T_5_1_C_6_1	T_5_1	Reliable	TRUE	Reliable	C_6_1	Creative	Reliable-Creative	2.17813e-07	G_21_18	cognitive flexibility	G_33_15	TRUE	Creative	ERK-Neurodevelopment	Self-awareness		T_5_1_C_6_1	G_21_18	G_33_15	1	T_5_1_C_6_1	1	0.04	T_5_1_G_21_18	0.4	0.0948276	C_6_1_G_33_15	1	0.23	1	0.23
T_5_1_C_6_1	T_5_1	Reliable	TRUE	Reliable	C_6_1	Creative	Reliable-Creative	2.17813e-07	G_28_10	WD/CDK neuroplasticity	G_33_15	TRUE	Creative	ERK-Neurodevelopment	Self-awareness		T_5_1_C_6_1	G_28_10	G_33_15	1	T_5_1_C_6_1	1	0.04	T_5_1_G_28_10	0.4	0.152174	C_6_1_G_33_15	1	0.23	1	0.23
T_5_1_C_7_2	T_5_1	Reliable	TRUE	Reliable	C_7_2	Creative	Reliable-Creative	1.63203e-13	G_12_1	Episodic learning	G_33_15	TRUE	Creative	ERK-Neurodevelopment	Self-awareness		T_5_1_C_7_2	G_12_1	G_33_15	1	T_5_1_C_7_2	0.98	0.04	T_5_1_G_12_1	0.4	0.0616438	C_7_2_G_33_15	0.98	0.23	0.98	0.23
T_8_6_C_3_2	T_8_6	Sensitive	TRUE	Sensitive	C_3_2	Apathetic	Emotional-Unreliable	-2.79776e-14	G_31_8	Neurotrophin	G_40_26	TRUE	Apathetic	Dopamine-feedback	Emotional-reactivity		T_8_6_C_3_2	G_31_8	G_40_26	3	T_8_6_C_3_2	0	1	T_8_6_G_31_8	0.0925926	0.55	C_3_2_G_40_26	0.08	1	0.0925926	1
T_12_7_C_8_3	T_12_7	Antisocial	TRUE	Antisocial	C_8_3	Apathetic	Emotional-Unreliable	1.56027e-06	G_37_14	neuroexcitability	G_21_3	TRUE	Apathetic	Cellular Senescence	Emotional-reactivity		T_12_7_C_8_3	G_37_14	G_21_3	3	T_12_7_C_8_3	0.02	0.64	T_12_7_G_37_14	0.047619	0.47	C_8_3_G_21_3	0.1	0.64	0.1	0.64
T_8_6_C_3_2	T_8_6	Sensitive	TRUE	Sensitive	C_3_2	Apathetic	Emotional-Unreliable	-2.79776e-14	G_13_3	ERK-conditioned impulsivity	G_40_26	TRUE	Apathetic	Dopamine-feedback	Emotional-reactivity		T_8_6_C_3_2	G_13_3	G_40_26	3	T_8_6_C_3_2	0	1	T_8_6_G_13_3	0.0315789	0.55	C_3_2_G_40_26	0.08	1	0.08	1
T_5_1_C_7_2	T_5_1	Reliable	TRUE	Reliable	C_7_2	Creative	Reliable-Creative	1.63203e-13	G_21_18	cognitive flexibility	G_33_15	TRUE	Creative	ERK-Neurodevelopment	Self-awareness		T_5_1_C_7_2	G_21_18	G_33_15	1	T_5_1_C_7_2	0.98	0.04	T_5_1_G_21_18	0.4	0.0948276	C_7_2_G_33_15	0.98	0.23	0.98	0.23
T_8_6_C_3_2	T_8_6	Sensitive	TRUE	Sensitive	C_3_2	Apathetic	Emotional-Unreliable	-2.79776e-14	G_38_38	ion permeability	G_40_26	TRUE	Apathetic	Dopamine-feedback	Emotional-reactivity		T_8_6_C_3_2	G_38_38	G_40_26	3	T_8_6_C_3_2	0	1	T_8_6_G_38_38	0	0.55	C_3_2_G_40_26	0.08	1	0.08	1
T_5_1_C_7_2	T_5_1	Reliable	TRUE	Reliable	C_7_2	Creative	Reliable-Creative	1.63203e-13	G_28_10	WD/CDK neuroplasticity	G_33_15	TRUE	Creative	ERK-Neurodevelopment	Self-awareness		T_5_1_C_7_2	G_28_10	G_33_15	1	T_5_1_C_7_2	0.98	0.04	T_5_1_G_28_10	0.4	0.152174	C_7_2_G_33_15	0.98	0.23	0.98	0.23
T_8_6_C_3_2	T_8_6	Sensitive	TRUE	Sensitive	C_3_2	Apathetic	Emotional-Unreliable	-2.79776e-14	G_11_7	HPA stress reactivity	G_40_26	TRUE	Apathetic	Dopamine-feedback	Emotional-reactivity		T_8_6_C_3_2	G_11_7	G_40_26	3	T_8_6_C_3_2	0	1	T_8_6_G_11_7	0.0769231	0.55	C_3_2_G_40_26	0.08	1	0.08	1
T_5_1_C_8_8	T_5_1	Reliable	TRUE	Reliable	C_8_8	Creative	Reliable-Creative	2.11897e-12	G_12_1	Episodic learning	G_20_2	TRUE	Creative	Akt-Neuroprotection	Self-awareness		T_5_1_C_8_8	G_12_1	G_20_2	1	T_5_1_C_8_8	1	0.04	T_5_1_G_12_1	0.4	0.0616438	C_8_8_G_20_2	1	0.12	1	0.12
T_8_6_C_3_2	T_8_6	Sensitive	TRUE	Sensitive	C_3_2	Apathetic	Emotional-Unreliable	-2.79776e-14	G_25_3	Acetylcholine biosynthesis	G_40_26	TRUE	Apathetic	Dopamine-feedback	Emotional-reactivity		T_8_6_C_3_2	G_25_3	G_40_26	3	T_8_6_C_3_2	0	1	T_8_6_G_25_3	0.125	0.55	C_3_2_G_40_26	0.08	1	0.125	1
T_5_1_C_8_8	T_5_1	Reliable	TRUE	Reliable	C_8_8	Creative	Reliable-Creative	2.11897e-12	G_21_18	cognitive flexibility	G_20_2	TRUE	Creative	Akt-Neuroprotection	Self-awareness		T_5_1_C_8_8	G_21_18	G_20_2	1	T_5_1_C_8_8	1	0.04	T_5_1_G_21_18	0.4	0.0948276	C_8_8_G_20_2	1	0.12	1	0.12
T_5_1_C_8_8	T_5_1	Reliable	TRUE	Reliable	C_8_8	Creative	Reliable-Creative	2.11897e-12	G_28_10	WD/CDK neuroplasticity	G_20_2	TRUE	Creative	Akt-Neuroprotection	Self-awareness		T_5_1_C_8_8	G_28_10	G_20_2	1	T_5_1_C_8_8	1	0.04	T_5_1_G_28_10	0.4	0.152174	C_8_8_G_20_2	1	0.12	1	0.152174
T_5_1_C_9_6	T_5_1	Reliable	TRUE	Reliable	C_9_6	Organized	Reliable-Creative	1.65407e-05	G_12_1	Episodic learning	G_27_25	TRUE	Organized	Org3-RNA	Self-awareness		T_5_1_C_9_6	G_12_1	G_27_25	1	T_5_1_C_9_6	0.4	0.04	T_5_1_G_12_1	0.4	0.0616438	C_9_6_G_27_25	0.11	0.07	0.4	0.07
T_12_7_C_11_6	T_12_7	Antisocial	TRUE	Antisocial	C_11_6	Apathetic	Reliable-Creative	1.42432e-05	G_37_14	neuroexcitability	G_20_3	TRUE	Apathetic	Fatty acid oxidation	Self-awareness		T_12_7_C_11_6	G_37_14	G_20_3	1	T_12_7_C_11_6	0.02	0.71	T_12_7_G_37_14	0.047619	0.47	C_11_6_G_20_3	0.03	0.71	0.047619	0.71
T_5_1_C_9_6	T_5_1	Reliable	TRUE	Reliable	C_9_6	Organized	Reliable-Creative	1.65407e-05	G_21_18	cognitive flexibility	G_27_25	TRUE	Organized	Org3-RNA	Self-awareness		T_5_1_C_9_6	G_21_18	G_27_25	1	T_5_1_C_9_6	0.4	0.04	T_5_1_G_21_18	0.4	0.0948276	C_9_6_G_27_25	0.11	0.07	0.4	0.0948276
T_5_1_C_9_6	T_5_1	Reliable	TRUE	Reliable	C_9_6	Organized	Reliable-Creative	1.65407e-05	G_28_10	WD/CDK neuroplasticity	G_27_25	TRUE	Organized	Org3-RNA	Self-awareness		T_5_1_C_9_6	G_28_10	G_27_25	1	T_5_1_C_9_6	0.4	0.04	T_5_1_G_28_10	0.4	0.152174	C_9_6_G_27_25	0.11	0.07	0.4	0.152174
T_8_6_C_3_2	T_8_6	Sensitive	TRUE	Sensitive	C_3_2	Apathetic	Emotional-Unreliable	-2.79776e-14	G_7_3	Neurogenesis	G_40_26	TRUE	Apathetic	Dopamine-feedback	Emotional-reactivity		T_8_6_C_3_2	G_7_3	G_40_26	3	T_8_6_C_3_2	0	1	T_8_6_G_7_3	0.165414	0.55	C_3_2_G_40_26	0.08	1	0.165414	1
T_12_7_C_15_13	T_12_7	Antisocial	TRUE	Antisocial	C_15_13	Dependent	Emotional-Unreliable	1.43754e-06	G_37_14	neuroexcitability	G_5_1	TRUE	Dependent	CDK neuroplasticity	Emotional-reactivity		T_12_7_C_15_13	G_37_14	G_5_1	3	T_12_7_C_15_13	0.02	0.79	T_12_7_G_37_14	0.047619	0.47	C_15_13_G_5_1	0.17	0.79	0.17	0.79
T_8_6_C_3_2	T_8_6	Sensitive	TRUE	Sensitive	C_3_2	Apathetic	Emotional-Unreliable	-2.79776e-14	G_21_16	Acetylcholine biosynthesis	G_40_26	TRUE	Apathetic	Dopamine-feedback	Emotional-reactivity		T_8_6_C_3_2	G_21_16	G_40_26	3	T_8_6_C_3_2	0	1	T_8_6_G_21_16	0.135135	0.55	C_3_2_G_40_26	0.08	1	0.135135	1
T_8_6_C_3_2	T_8_6	Sensitive	TRUE	Sensitive	C_3_2	Apathetic	Emotional-Unreliable	-2.79776e-14	G_9_2	serotonin-cytokine interaction	G_40_26	TRUE	Apathetic	Dopamine-feedback	Emotional-reactivity		T_8_6_C_3_2	G_9_2	G_40_26	3	T_8_6_C_3_2	0	1	T_8_6_G_9_2	0.0428571	0.55	C_3_2_G_40_26	0.08	1	0.08	1
T_8_6_C_3_2	T_8_6	Sensitive	TRUE	Sensitive	C_3_2	Apathetic	Emotional-Unreliable	-2.79776e-14	G_33_4	ERK-PKA interaction	G_40_26	TRUE	Apathetic	Dopamine-feedback	Emotional-reactivity		T_8_6_C_3_2	G_33_4	G_40_26	3	T_8_6_C_3_2	0	1	T_8_6_G_33_4	0	0.55	C_3_2_G_40_26	0.08	1	0.08	1
T_12_7_C_4_2	T_12_7	Antisocial	TRUE	Antisocial	C_4_2	Dependent	Emotional-Unreliable	0.000166825	G_37_14	neuroexcitability	G_5_1	TRUE	Dependent	CDK neuroplasticity	Emotional-reactivity		T_12_7_C_4_2	G_37_14	G_5_1	3	T_12_7_C_4_2	0.02	0.47	T_12_7_G_37_14	0.047619	0.47	C_4_2_G_5_1	0.17	0.45	0.17	0.47
T_13_3_C_3_2	T_13_3	Antisocial	TRUE	Antisocial	C_3_2	Apathetic	Emotional-Unreliable	-2.35367e-14	G_22_6	Blood-brain barrier	G_40_26	TRUE	Apathetic	Dopamine-feedback	Emotional-reactivity		T_13_3_C_3_2	G_22_6	G_40_26	3	T_13_3_C_3_2	0.02	1	T_13_3_G_22_6	0.0810811	0.55	C_3_2_G_40_26	0.08	1	0.0810811	1
T_13_3_C_3_2	T_13_3	Antisocial	TRUE	Antisocial	C_3_2	Apathetic	Emotional-Unreliable	-2.35367e-14	G_35_22	PI3K-based memory	G_40_26	TRUE	Apathetic	Dopamine-feedback	Emotional-reactivity		T_13_3_C_3_2	G_35_22	G_40_26	3	T_13_3_C_3_2	0.02	1	T_13_3_G_35_22	0.0697674	0.55	C_3_2_G_40_26	0.08	1	0.08	1
T_13_3_C_3_2	T_13_3	Antisocial	TRUE	Antisocial	C_3_2	Apathetic	Emotional-Unreliable	-2.35367e-14	G_28_15	Estrogen neuroplasticity	G_40_26	TRUE	Apathetic	Dopamine-feedback	Emotional-reactivity		T_13_3_C_3_2	G_28_15	G_40_26	3	T_13_3_C_3_2	0.02	1	T_13_3_G_28_15	0.0792079	0.55	C_3_2_G_40_26	0.08	1	0.08	1
T_6_1_C_14_13	T_6_1	Reliable	TRUE	Reliable	C_14_13	Organized	Reliable-Organized	-2.81997e-14	G_12_8	Neuroprotection	G_12_8	TRUE	Organized	Neuroprotection	Self-control		T_6_1_C_14_13	G_12_8	G_12_8	2	T_6_1_C_14_13	0.22	0	T_6_1_G_12_8	0.22	0.0346821	C_14_13_G_12_8	0.09	0.03	0.22	0.0346821
T_6_1_C_14_13	T_6_1	Reliable	TRUE	Reliable	C_14_13	Organized	Reliable-Organized	-2.81997e-14	G_8_8	Global inositol/chemokine pathways	G_23_19	TRUE	Organized	Org2-RNA	Self-control		T_6_1_C_14_13	G_8_8	G_23_19	2	T_6_1_C_14_13	0.22	0	T_6_1_G_8_8	0.22	0.0669643	C_14_13_G_23_19	0.09	0.03	0.22	0.0669643
T_6_1_C_14_13	T_6_1	Reliable	TRUE	Reliable	C_14_13	Organized	Reliable-Organized	-2.81997e-14	G_12_8	Neuroprotection	G_24_6	TRUE	Organized	GFI1-Neurite outgrowth	Self-control		T_6_1_C_14_13	G_12_8	G_24_6	2	T_6_1_C_14_13	0.22	0	T_6_1_G_12_8	0.22	0.0346821	C_14_13_G_24_6	0.1	0.08	0.22	0.08
T_6_1_C_14_13	T_6_1	Reliable	TRUE	Reliable	C_14_13	Organized	Reliable-Organized	-2.81997e-14	G_12_8	Neuroprotection	G_11_4	TRUE	Organized	Inositol signaling	Self-control		T_6_1_C_14_13	G_12_8	G_11_4	2	T_6_1_C_14_13	0.22	0	T_6_1_G_12_8	0.22	0.0346821	C_14_13_G_11_4	0.09	0.04	0.22	0.04
T_13_3_C_3_2	T_13_3	Antisocial	TRUE	Antisocial	C_3_2	Apathetic	Emotional-Unreliable	-2.35367e-14	G_38_13	Glucuronidase habit extinction	G_7_2	TRUE	Apathetic	GPCR dysregulation	Emotional-reactivity		T_13_3_C_3_2	G_38_13	G_7_2	3	T_13_3_C_3_2	0.02	1	T_13_3_G_38_13	0.133333	0.55	C_3_2_G_7_2	0.09	1	0.133333	1
T_6_1_C_14_13	T_6_1	Reliable	TRUE	Reliable	C_14_13	Organized	Reliable-Organized	-2.81997e-14	G_21_18	cognitive flexibility	G_12_8	TRUE	Organized	Neuroprotection	Self-control		T_6_1_C_14_13	G_21_18	G_12_8	2	T_6_1_C_14_13	0.22	0	T_6_1_G_21_18	0.22	0.0948276	C_14_13_G_12_8	0.09	0.03	0.22	0.0948276
T_6_1_C_14_13	T_6_1	Reliable	TRUE	Reliable	C_14_13	Organized	Reliable-Organized	-2.81997e-14	G_21_18	cognitive flexibility	G_23_19	TRUE	Organized	Org2-RNA	Self-control		T_6_1_C_14_13	G_21_18	G_23_19	2	T_6_1_C_14_13	0.22	0	T_6_1_G_21_18	0.22	0.0948276	C_14_13_G_23_19	0.09	0.03	0.22	0.0948276
T_6_1_C_14_13	T_6_1	Reliable	TRUE	Reliable	C_14_13	Organized	Reliable-Organized	-2.81997e-14	G_21_18	cognitive flexibility	G_24_6	TRUE	Organized	GFI1-Neurite outgrowth	Self-control		T_6_1_C_14_13	G_21_18	G_24_6	2	T_6_1_C_14_13	0.22	0	T_6_1_G_21_18	0.22	0.0948276	C_14_13_G_24_6	0.1	0.08	0.22	0.0948276
T_6_1_C_14_13	T_6_1	Reliable	TRUE	Reliable	C_14_13	Organized	Reliable-Organized	-2.81997e-14	G_21_18	cognitive flexibility	G_11_4	TRUE	Organized	Inositol signaling	Self-control		T_6_1_C_14_13	G_21_18	G_11_4	2	T_6_1_C_14_13	0.22	0	T_6_1_G_21_18	0.22	0.0948276	C_14_13_G_11_4	0.09	0.04	0.22	0.0948276
T_6_1_C_14_13	T_6_1	Reliable	TRUE	Reliable	C_14_13	Organized	Reliable-Organized	-2.81997e-14	G_8_8	Global inositol/chemokine pathways	G_12_8	TRUE	Organized	Neuroprotection	Self-control		T_6_1_C_14_13	G_8_8	G_12_8	2	T_6_1_C_14_13	0.22	0	T_6_1_G_8_8	0.22	0.0669643	C_14_13_G_12_8	0.09	0.03	0.22	0.0669643
T_4_1_C_14_13	T_4_1	Reliable	TRUE	Reliable	C_14_13	Organized	Reliable-Organized	1.4333e-13	G_12_8	Neuroprotection	G_23_19	TRUE	Organized	Org2-RNA	Self-control		T_4_1_C_14_13	G_12_8	G_23_19	2	T_4_1_C_14_13	0.36	0	T_4_1_G_12_8	0.36	0.0346821	C_14_13_G_23_19	0.09	0.03	0.36	0.0346821
T_6_1_C_14_13	T_6_1	Reliable	TRUE	Reliable	C_14_13	Organized	Reliable-Organized	-2.81997e-14	G_8_8	Global inositol/chemokine pathways	G_24_6	TRUE	Organized	GFI1-Neurite outgrowth	Self-control		T_6_1_C_14_13	G_8_8	G_24_6	2	T_6_1_C_14_13	0.22	0	T_6_1_G_8_8	0.22	0.0669643	C_14_13_G_24_6	0.1	0.08	0.22	0.08
T_6_1_C_14_13	T_6_1	Reliable	TRUE	Reliable	C_14_13	Organized	Reliable-Organized	-2.81997e-14	G_8_8	Global inositol/chemokine pathways	G_11_4	TRUE	Organized	Inositol signaling	Self-control		T_6_1_C_14_13	G_8_8	G_11_4	2	T_6_1_C_14_13	0.22	0	T_6_1_G_8_8	0.22	0.0669643	C_14_13_G_11_4	0.09	0.04	0.22	0.0669643
T_12_7_C_3_2	T_12_7	Antisocial	TRUE	Antisocial	C_3_2	Apathetic	Emotional-Unreliable	2.84508e-08	G_37_14	neuroexcitability	G_7_2	TRUE	Apathetic	GPCR dysregulation	Emotional-reactivity		T_12_7_C_3_2	G_37_14	G_7_2	3	T_12_7_C_3_2	0.02	1	T_12_7_G_37_14	0.047619	0.47	C_3_2_G_7_2	0.09	1	0.09	1
T_6_1_C_15_7	T_6_1	Reliable	TRUE	Reliable	C_15_7	Dependent	Reliable-Organized	2.37012e-08	G_12_8	Neuroprotection	G_17_14	TRUE	Dependent	Dep-RNA	Emotional-reactivity		T_6_1_C_15_7	G_12_8	G_17_14	2	T_6_1_C_15_7	0.22	0.02	T_6_1_G_12_8	0.22	0.0346821	C_15_7_G_17_14	0.09	0.15	0.22	0.15
T_13_3_C_15_13	T_13_3	Antisocial	TRUE	Antisocial	C_15_13	Dependent	Emotional-Unreliable	6.6791e-12	G_38_13	Glucuronidase habit extinction	G_31_8	TRUE	Dependent	Neurotrophin	Emotional-reactivity		T_13_3_C_15_13	G_38_13	G_31_8	3	T_13_3_C_15_13	0.02	0.79	T_13_3_G_38_13	0.133333	0.55	C_15_13_G_31_8	0.09	0.79	0.133333	0.79
T_13_3_C_12_6	T_13_3	Antisocial	TRUE	Antisocial	C_12_6	Dependent	Emotional-Unreliable	3.53932e-06	G_38_13	Glucuronidase habit extinction	G_31_8	TRUE	Dependent	Neurotrophin	Emotional-reactivity		T_13_3_C_12_6	G_38_13	G_31_8	3	T_13_3_C_12_6	0.09	0.55	T_13_3_G_38_13	0.133333	0.55	C_12_6_G_31_8	0.09	0.54	0.133333	0.55
T_6_1_C_15_7	T_6_1	Reliable	TRUE	Reliable	C_15_7	Dependent	Reliable-Organized	2.37012e-08	G_21_18	cognitive flexibility	G_17_14	TRUE	Dependent	Dep-RNA	Emotional-reactivity		T_6_1_C_15_7	G_21_18	G_17_14	2	T_6_1_C_15_7	0.22	0.02	T_6_1_G_21_18	0.22	0.0948276	C_15_7_G_17_14	0.09	0.15	0.22	0.15
T_6_1_C_15_7	T_6_1	Reliable	TRUE	Reliable	C_15_7	Dependent	Reliable-Organized	2.37012e-08	G_8_8	Global inositol/chemokine pathways	G_17_14	TRUE	Dependent	Dep-RNA	Emotional-reactivity		T_6_1_C_15_7	G_8_8	G_17_14	2	T_6_1_C_15_7	0.22	0.02	T_6_1_G_8_8	0.22	0.0669643	C_15_7_G_17_14	0.09	0.15	0.22	0.15
T_6_1_C_3_1	T_6_1	Reliable	TRUE	Reliable	C_3_1	Organized	Reliable-Organized	-1.53211e-14	G_12_8	Neuroprotection	G_11_4	TRUE	Organized	Inositol signaling	Self-control		T_6_1_C_3_1	G_12_8	G_11_4	2	T_6_1_C_3_1	0.22	0	T_6_1_G_12_8	0.22	0.0346821	C_3_1_G_11_4	0.07	0.04	0.22	0.04
T_6_1_C_3_1	T_6_1	Reliable	TRUE	Reliable	C_3_1	Organized	Reliable-Organized	-1.53211e-14	G_12_8	Neuroprotection	G_12_8	TRUE	Organized	Neuroprotection	Self-control		T_6_1_C_3_1	G_12_8	G_12_8	2	T_6_1_C_3_1	0.22	0	T_6_1_G_12_8	0.22	0.0346821	C_3_1_G_12_8	0.09	0.03	0.22	0.0346821
T_6_1_C_3_1	T_6_1	Reliable	TRUE	Reliable	C_3_1	Organized	Reliable-Organized	-1.53211e-14	G_12_8	Neuroprotection	G_3_1	TRUE	Organized	Inositol-Calcium signaling	Self-control		T_6_1_C_3_1	G_12_8	G_3_1	2	T_6_1_C_3_1	0.22	0	T_6_1_G_12_8	0.22	0.0346821	C_3_1_G_3_1	0.06	0.1	0.22	0.1
T_4_1_C_14_13	T_4_1	Reliable	TRUE	Reliable	C_14_13	Organized	Reliable-Organized	1.4333e-13	G_8_8	Global inositol/chemokine pathways	G_23_19	TRUE	Organized	Org2-RNA	Self-control		T_4_1_C_14_13	G_8_8	G_23_19	2	T_4_1_C_14_13	0.36	0	T_4_1_G_8_8	0.36	0.0669643	C_14_13_G_23_19	0.09	0.03	0.36	0.0669643
T_13_3_C_3_2	T_13_3	Antisocial	TRUE	Antisocial	C_3_2	Apathetic	Emotional-Unreliable	-2.35367e-14	G_38_13	Glucuronidase habit extinction	G_40_26	TRUE	Apathetic	Dopamine-feedback	Emotional-reactivity		T_13_3_C_3_2	G_38_13	G_40_26	3	T_13_3_C_3_2	0.02	1	T_13_3_G_38_13	0.133333	0.55	C_3_2_G_40_26	0.08	1	0.133333	1
T_6_1_C_3_1	T_6_1	Reliable	TRUE	Reliable	C_3_1	Organized	Reliable-Organized	-1.53211e-14	G_12_8	Neuroprotection	G_8_8	TRUE	Organized	Global inositol/chemokine pathways	Self-control		T_6_1_C_3_1	G_12_8	G_8_8	2	T_6_1_C_3_1	0.22	0	T_6_1_G_12_8	0.22	0.0346821	C_3_1_G_8_8	0.08	0.07	0.22	0.07
T_13_3_C_4_2	T_13_3	Antisocial	TRUE	Antisocial	C_4_2	Dependent	Emotional-Unreliable	1.55469e-05	G_38_13	Glucuronidase habit extinction	G_31_8	TRUE	Dependent	Neurotrophin	Emotional-reactivity		T_13_3_C_4_2	G_38_13	G_31_8	3	T_13_3_C_4_2	0.02	0.55	T_13_3_G_38_13	0.133333	0.55	C_4_2_G_31_8	0.09	0.54	0.133333	0.55
T_13_3_C_15_13	T_13_3	Antisocial	TRUE	Antisocial	C_15_13	Dependent	Emotional-Unreliable	6.6791e-12	G_38_13	Glucuronidase habit extinction	G_28_15	TRUE	Dependent	Histone methylation	Emotional-reactivity		T_13_3_C_15_13	G_38_13	G_28_15	3	T_13_3_C_15_13	0.02	0.79	T_13_3_G_38_13	0.133333	0.55	C_15_13_G_28_15	0.08	0.79	0.133333	0.79
T_4_1_C_14_13	T_4_1	Reliable	TRUE	Reliable	C_14_13	Organized	Reliable-Organized	1.4333e-13	G_5_3	regulation pathways	G_23_19	TRUE	Organized	Org2-RNA	Self-control		T_4_1_C_14_13	G_5_3	G_23_19	2	T_4_1_C_14_13	0.36	0	T_4_1_G_5_3	0.36	0.0465116	C_14_13_G_23_19	0.09	0.03	0.36	0.0465116
T_13_3_C_14_5	T_13_3	Antisocial	TRUE	Antisocial	C_14_5	Dependent	Emotional-Unreliable	3.01135e-06	G_38_13	Glucuronidase habit extinction	G_28_15	TRUE	Dependent	Histone methylation	Emotional-reactivity		T_13_3_C_14_5	G_38_13	G_28_15	3	T_13_3_C_14_5	0.02	0.55	T_13_3_G_38_13	0.133333	0.55	C_14_5_G_28_15	0.08	0.38	0.133333	0.55
T_6_1_C_3_1	T_6_1	Reliable	TRUE	Reliable	C_3_1	Organized	Reliable-Organized	-1.53211e-14	G_21_18	cognitive flexibility	G_11_4	TRUE	Organized	Inositol signaling	Self-control		T_6_1_C_3_1	G_21_18	G_11_4	2	T_6_1_C_3_1	0.22	0	T_6_1_G_21_18	0.22	0.0948276	C_3_1_G_11_4	0.07	0.04	0.22	0.0948276
T_6_1_C_3_1	T_6_1	Reliable	TRUE	Reliable	C_3_1	Organized	Reliable-Organized	-1.53211e-14	G_21_18	cognitive flexibility	G_12_8	TRUE	Organized	Neuroprotection	Self-control		T_6_1_C_3_1	G_21_18	G_12_8	2	T_6_1_C_3_1	0.22	0	T_6_1_G_21_18	0.22	0.0948276	C_3_1_G_12_8	0.09	0.03	0.22	0.0948276
T_6_1_C_3_1	T_6_1	Reliable	TRUE	Reliable	C_3_1	Organized	Reliable-Organized	-1.53211e-14	G_21_18	cognitive flexibility	G_3_1	TRUE	Organized	Inositol-Calcium signaling	Self-control		T_6_1_C_3_1	G_21_18	G_3_1	2	T_6_1_C_3_1	0.22	0	T_6_1_G_21_18	0.22	0.0948276	C_3_1_G_3_1	0.06	0.1	0.22	0.1
T_15_2_C_14_13	T_15_2	Reliable	TRUE	Reliable	C_14_13	Organized	Reliable-Organized	2.31135e-09	G_21_18	cognitive flexibility	G_23_19	TRUE	Organized	Org2-RNA	Self-control		T_15_2_C_14_13	G_21_18	G_23_19	2	T_15_2_C_14_13	0.2	0	T_15_2_G_21_18	0.2	0.0948276	C_14_13_G_23_19	0.09	0.03	0.2	0.0948276
T_3_3_C_3_2	T_3_3	Sensitive	TRUE	Sensitive	C_3_2	Apathetic	Emotional-Unreliable	2.94209e-14	G_7_2	GPCR dysregulation	G_40_26	TRUE	Apathetic	Dopamine-feedback	Emotional-reactivity		T_3_3_C_3_2	G_7_2	G_40_26	3	T_3_3_C_3_2	0.01	1	T_3_3_G_7_2	0.0947867	0.38	C_3_2_G_40_26	0.08	1	0.0947867	1
T_6_1_C_3_1	T_6_1	Reliable	TRUE	Reliable	C_3_1	Organized	Reliable-Organized	-1.53211e-14	G_21_18	cognitive flexibility	G_8_8	TRUE	Organized	Global inositol/chemokine pathways	Self-control		T_6_1_C_3_1	G_21_18	G_8_8	2	T_6_1_C_3_1	0.22	0	T_6_1_G_21_18	0.22	0.0948276	C_3_1_G_8_8	0.08	0.07	0.22	0.0948276
T_6_1_C_3_1	T_6_1	Reliable	TRUE	Reliable	C_3_1	Organized	Reliable-Organized	-1.53211e-14	G_8_8	Global inositol/chemokine pathways	G_11_4	TRUE	Organized	Inositol signaling	Self-control		T_6_1_C_3_1	G_8_8	G_11_4	2	T_6_1_C_3_1	0.22	0	T_6_1_G_8_8	0.22	0.0669643	C_3_1_G_11_4	0.07	0.04	0.22	0.0669643
T_6_1_C_3_1	T_6_1	Reliable	TRUE	Reliable	C_3_1	Organized	Reliable-Organized	-1.53211e-14	G_8_8	Global inositol/chemokine pathways	G_12_8	TRUE	Organized	Neuroprotection	Self-control		T_6_1_C_3_1	G_8_8	G_12_8	2	T_6_1_C_3_1	0.22	0	T_6_1_G_8_8	0.22	0.0669643	C_3_1_G_12_8	0.09	0.03	0.22	0.0669643
T_6_1_C_3_1	T_6_1	Reliable	TRUE	Reliable	C_3_1	Organized	Reliable-Organized	-1.53211e-14	G_8_8	Global inositol/chemokine pathways	G_3_1	TRUE	Organized	Inositol-Calcium signaling	Self-control		T_6_1_C_3_1	G_8_8	G_3_1	2	T_6_1_C_3_1	0.22	0	T_6_1_G_8_8	0.22	0.0669643	C_3_1_G_3_1	0.06	0.1	0.22	0.1
T_11_11_C_14_13	T_11_11	Reliable	TRUE	Reliable	C_14_13	Organized	Reliable-Organized	1.01752e-07	G_30_10	TNF-based resilience	G_23_19	TRUE	Organized	Org2-RNA	Self-control		T_11_11_C_14_13	G_30_10	G_23_19	2	T_11_11_C_14_13	0.09	0.02	T_11_11_G_30_10	0.0851064	0.0638298	C_14_13_G_23_19	0.09	0.03	0.09	0.0638298
T_3_3_C_3_2	T_3_3	Sensitive	TRUE	Sensitive	C_3_2	Apathetic	Emotional-Unreliable	2.94209e-14	G_31_8	Neurotrophin	G_40_26	TRUE	Apathetic	Dopamine-feedback	Emotional-reactivity		T_3_3_C_3_2	G_31_8	G_40_26	3	T_3_3_C_3_2	0.01	1	T_3_3_G_31_8	0.0925926	0.537037	C_3_2_G_40_26	0.08	1	0.0925926	1
T_6_1_C_3_1	T_6_1	Reliable	TRUE	Reliable	C_3_1	Organized	Reliable-Organized	-1.53211e-14	G_8_8	Global inositol/chemokine pathways	G_8_8	TRUE	Organized	Global inositol/chemokine pathways	Self-control		T_6_1_C_3_1	G_8_8	G_8_8	2	T_6_1_C_3_1	0.22	0	T_6_1_G_8_8	0.22	0.0669643	C_3_1_G_8_8	0.08	0.07	0.22	0.07
T_6_1_C_4_4	T_6_1	Reliable	TRUE	Reliable	C_4_4	Organized	Reliable-Organized	6.06182e-14	G_12_8	Neuroprotection	G_12_8	TRUE	Organized	Neuroprotection	Self-control		T_6_1_C_4_4	G_12_8	G_12_8	2	T_6_1_C_4_4	0.22	0	T_6_1_G_12_8	0.22	0.0346821	C_4_4_G_12_8	0.09	0.03	0.22	0.0346821
T_6_1_C_4_4	T_6_1	Reliable	TRUE	Reliable	C_4_4	Organized	Reliable-Organized	6.06182e-14	G_12_8	Neuroprotection	G_24_6	TRUE	Organized	GFI1-Neurite outgrowth	Self-control		T_6_1_C_4_4	G_12_8	G_24_6	2	T_6_1_C_4_4	0.22	0	T_6_1_G_12_8	0.22	0.0346821	C_4_4_G_24_6	0.1	0.08	0.22	0.08
T_3_3_C_3_2	T_3_3	Sensitive	TRUE	Sensitive	C_3_2	Apathetic	Emotional-Unreliable	2.94209e-14	G_13_3	ERK-conditioned impulsivity	G_40_26	TRUE	Apathetic	Dopamine-feedback	Emotional-reactivity		T_3_3_C_3_2	G_13_3	G_40_26	3	T_3_3_C_3_2	0.01	1	T_3_3_G_13_3	0.0315789	0.38	C_3_2_G_40_26	0.08	1	0.08	1
T_6_1_C_4_4	T_6_1	Reliable	TRUE	Reliable	C_4_4	Organized	Reliable-Organized	6.06182e-14	G_12_8	Neuroprotection	G_3_1	TRUE	Organized	Inositol-Calcium signaling	Self-control		T_6_1_C_4_4	G_12_8	G_3_1	2	T_6_1_C_4_4	0.22	0	T_6_1_G_12_8	0.22	0.0346821	C_4_4_G_3_1	0.06	0.1	0.22	0.1
T_6_1_C_4_4	T_6_1	Reliable	TRUE	Reliable	C_4_4	Organized	Reliable-Organized	6.06182e-14	G_12_8	Neuroprotection	G_11_4	TRUE	Organized	Inositol signaling	Self-control		T_6_1_C_4_4	G_12_8	G_11_4	2	T_6_1_C_4_4	0.22	0	T_6_1_G_12_8	0.22	0.0346821	C_4_4_G_11_4	0.07	0.04	0.22	0.04
T_6_1_C_4_4	T_6_1	Reliable	TRUE	Reliable	C_4_4	Organized	Reliable-Organized	6.06182e-14	G_12_8	Neuroprotection	G_8_8	TRUE	Organized	Global inositol/chemokine pathways	Self-control		T_6_1_C_4_4	G_12_8	G_8_8	2	T_6_1_C_4_4	0.22	0	T_6_1_G_12_8	0.22	0.0346821	C_4_4_G_8_8	0.08	0.07	0.22	0.07
T_13_3_C_4_2	T_13_3	Antisocial	TRUE	Antisocial	C_4_2	Dependent	Emotional-Unreliable	1.55469e-05	G_38_13	Glucuronidase habit extinction	G_28_15	TRUE	Dependent	Histone methylation	Emotional-reactivity		T_13_3_C_4_2	G_38_13	G_28_15	3	T_13_3_C_4_2	0.02	0.55	T_13_3_G_38_13	0.133333	0.55	C_4_2_G_28_15	0.08	0.45	0.133333	0.55
T_3_3_C_3_2	T_3_3	Sensitive	TRUE	Sensitive	C_3_2	Apathetic	Emotional-Unreliable	2.94209e-14	G_38_38	ion permeability	G_40_26	TRUE	Apathetic	Dopamine-feedback	Emotional-reactivity		T_3_3_C_3_2	G_38_38	G_40_26	3	T_3_3_C_3_2	0.01	1	T_3_3_G_38_38	0.01	0.38	C_3_2_G_40_26	0.08	1	0.08	1
T_3_3_C_3_2	T_3_3	Sensitive	TRUE	Sensitive	C_3_2	Apathetic	Emotional-Unreliable	2.94209e-14	G_41_33	GPCR neuroplasticity	G_40_26	TRUE	Apathetic	Dopamine-feedback	Emotional-reactivity		T_3_3_C_3_2	G_41_33	G_40_26	3	T_3_3_C_3_2	0.01	1	T_3_3_G_41_33	0.107143	0.38	C_3_2_G_40_26	0.08	1	0.107143	1
T_13_3_C_8_3	T_13_3	Antisocial	TRUE	Antisocial	C_8_3	Apathetic	Emotional-Unreliable	6.62555e-09	G_38_13	Glucuronidase habit extinction	G_21_3	TRUE	Apathetic	Cellular Senescence	Emotional-reactivity		T_13_3_C_8_3	G_38_13	G_21_3	3	T_13_3_C_8_3	0.02	0.64	T_13_3_G_38_13	0.133333	0.55	C_8_3_G_21_3	0.1	0.64	0.133333	0.64
T_3_3_C_3_2	T_3_3	Sensitive	TRUE	Sensitive	C_3_2	Apathetic	Emotional-Unreliable	2.94209e-14	G_21_16	Acetylcholine biosynthesis	G_40_26	TRUE	Apathetic	Dopamine-feedback	Emotional-reactivity		T_3_3_C_3_2	G_21_16	G_40_26	3	T_3_3_C_3_2	0.01	1	T_3_3_G_21_16	0.135135	0.38	C_3_2_G_40_26	0.08	1	0.135135	1
T_3_3_C_3_2	T_3_3	Sensitive	TRUE	Sensitive	C_3_2	Apathetic	Emotional-Unreliable	2.94209e-14	G_9_2	serotonin-cytokine interaction	G_40_26	TRUE	Apathetic	Dopamine-feedback	Emotional-reactivity		T_3_3_C_3_2	G_9_2	G_40_26	3	T_3_3_C_3_2	0.01	1	T_3_3_G_9_2	0.0428571	0.38	C_3_2_G_40_26	0.08	1	0.08	1
T_6_1_C_4_4	T_6_1	Reliable	TRUE	Reliable	C_4_4	Organized	Reliable-Organized	6.06182e-14	G_21_18	cognitive flexibility	G_12_8	TRUE	Organized	Neuroprotection	Self-control		T_6_1_C_4_4	G_21_18	G_12_8	2	T_6_1_C_4_4	0.22	0	T_6_1_G_21_18	0.22	0.0948276	C_4_4_G_12_8	0.09	0.03	0.22	0.0948276
T_6_1_C_4_4	T_6_1	Reliable	TRUE	Reliable	C_4_4	Organized	Reliable-Organized	6.06182e-14	G_21_18	cognitive flexibility	G_24_6	TRUE	Organized	GFI1-Neurite outgrowth	Self-control		T_6_1_C_4_4	G_21_18	G_24_6	2	T_6_1_C_4_4	0.22	0	T_6_1_G_21_18	0.22	0.0948276	C_4_4_G_24_6	0.1	0.08	0.22	0.0948276
T_11_7_C_3_2	T_11_7	Sensitive	TRUE	Sensitive	C_3_2	Apathetic	Emotional-Unreliable	2.054e-11	G_31_8	Neurotrophin	G_40_26	TRUE	Apathetic	Dopamine-feedback	Emotional-reactivity		T_11_7_C_3_2	G_31_8	G_40_26	3	T_11_7_C_3_2	0.04	1	T_11_7_G_31_8	0.0925926	0.537037	C_3_2_G_40_26	0.08	1	0.0925926	1
T_6_1_C_4_4	T_6_1	Reliable	TRUE	Reliable	C_4_4	Organized	Reliable-Organized	6.06182e-14	G_21_18	cognitive flexibility	G_3_1	TRUE	Organized	Inositol-Calcium signaling	Self-control		T_6_1_C_4_4	G_21_18	G_3_1	2	T_6_1_C_4_4	0.22	0	T_6_1_G_21_18	0.22	0.0948276	C_4_4_G_3_1	0.06	0.1	0.22	0.1
T_6_1_C_4_4	T_6_1	Reliable	TRUE	Reliable	C_4_4	Organized	Reliable-Organized	6.06182e-14	G_21_18	cognitive flexibility	G_11_4	TRUE	Organized	Inositol signaling	Self-control		T_6_1_C_4_4	G_21_18	G_11_4	2	T_6_1_C_4_4	0.22	0	T_6_1_G_21_18	0.22	0.0948276	C_4_4_G_11_4	0.07	0.04	0.22	0.0948276
T_6_1_C_4_4	T_6_1	Reliable	TRUE	Reliable	C_4_4	Organized	Reliable-Organized	6.06182e-14	G_21_18	cognitive flexibility	G_8_8	TRUE	Organized	Global inositol/chemokine pathways	Self-control		T_6_1_C_4_4	G_21_18	G_8_8	2	T_6_1_C_4_4	0.22	0	T_6_1_G_21_18	0.22	0.0948276	C_4_4_G_8_8	0.08	0.07	0.22	0.0948276
T_6_1_C_4_4	T_6_1	Reliable	TRUE	Reliable	C_4_4	Organized	Reliable-Organized	6.06182e-14	G_8_8	Global inositol/chemokine pathways	G_12_8	TRUE	Organized	Neuroprotection	Self-control		T_6_1_C_4_4	G_8_8	G_12_8	2	T_6_1_C_4_4	0.22	0	T_6_1_G_8_8	0.22	0.0669643	C_4_4_G_12_8	0.09	0.03	0.22	0.0669643
T_6_1_C_4_4	T_6_1	Reliable	TRUE	Reliable	C_4_4	Organized	Reliable-Organized	6.06182e-14	G_8_8	Global inositol/chemokine pathways	G_24_6	TRUE	Organized	GFI1-Neurite outgrowth	Self-control		T_6_1_C_4_4	G_8_8	G_24_6	2	T_6_1_C_4_4	0.22	0	T_6_1_G_8_8	0.22	0.0669643	C_4_4_G_24_6	0.1	0.08	0.22	0.08
T_11_7_C_3_2	T_11_7	Sensitive	TRUE	Sensitive	C_3_2	Apathetic	Emotional-Unreliable	2.054e-11	G_13_3	ERK-conditioned impulsivity	G_40_26	TRUE	Apathetic	Dopamine-feedback	Emotional-reactivity		T_11_7_C_3_2	G_13_3	G_40_26	3	T_11_7_C_3_2	0.04	1	T_11_7_G_13_3	0.04	0.47	C_3_2_G_40_26	0.08	1	0.08	1
T_6_1_C_4_4	T_6_1	Reliable	TRUE	Reliable	C_4_4	Organized	Reliable-Organized	6.06182e-14	G_8_8	Global inositol/chemokine pathways	G_3_1	TRUE	Organized	Inositol-Calcium signaling	Self-control		T_6_1_C_4_4	G_8_8	G_3_1	2	T_6_1_C_4_4	0.22	0	T_6_1_G_8_8	0.22	0.0669643	C_4_4_G_3_1	0.06	0.1	0.22	0.1
T_6_1_C_4_4	T_6_1	Reliable	TRUE	Reliable	C_4_4	Organized	Reliable-Organized	6.06182e-14	G_8_8	Global inositol/chemokine pathways	G_11_4	TRUE	Organized	Inositol signaling	Self-control		T_6_1_C_4_4	G_8_8	G_11_4	2	T_6_1_C_4_4	0.22	0	T_6_1_G_8_8	0.22	0.0669643	C_4_4_G_11_4	0.07	0.04	0.22	0.0669643
T_6_1_C_4_4	T_6_1	Reliable	TRUE	Reliable	C_4_4	Organized	Reliable-Organized	6.06182e-14	G_8_8	Global inositol/chemokine pathways	G_8_8	TRUE	Organized	Global inositol/chemokine pathways	Self-control		T_6_1_C_4_4	G_8_8	G_8_8	2	T_6_1_C_4_4	0.22	0	T_6_1_G_8_8	0.22	0.0669643	C_4_4_G_8_8	0.08	0.07	0.22	0.07
T_6_1_C_5_1	T_6_1	Reliable	TRUE	Reliable	C_5_1	Organized	Reliable-Organized	1.75415e-14	G_12_8	Neuroprotection	G_11_4	TRUE	Organized	Inositol signaling	Self-control		T_6_1_C_5_1	G_12_8	G_11_4	2	T_6_1_C_5_1	0.22	0	T_6_1_G_12_8	0.22	0.0346821	C_5_1_G_11_4	0.07	0.04	0.22	0.04
T_6_1_C_5_1	T_6_1	Reliable	TRUE	Reliable	C_5_1	Organized	Reliable-Organized	1.75415e-14	G_12_8	Neuroprotection	G_12_8	TRUE	Organized	Neuroprotection	Self-control		T_6_1_C_5_1	G_12_8	G_12_8	2	T_6_1_C_5_1	0.22	0	T_6_1_G_12_8	0.22	0.0346821	C_5_1_G_12_8	0.09	0.03	0.22	0.0346821
T_6_1_C_5_1	T_6_1	Reliable	TRUE	Reliable	C_5_1	Organized	Reliable-Organized	1.75415e-14	G_12_8	Neuroprotection	G_8_8	TRUE	Organized	Global inositol/chemokine pathways	Self-control		T_6_1_C_5_1	G_12_8	G_8_8	2	T_6_1_C_5_1	0.22	0	T_6_1_G_12_8	0.22	0.0346821	C_5_1_G_8_8	0.08	0.07	0.22	0.07
T_11_7_C_3_2	T_11_7	Sensitive	TRUE	Sensitive	C_3_2	Apathetic	Emotional-Unreliable	2.054e-11	G_38_38	ion permeability	G_40_26	TRUE	Apathetic	Dopamine-feedback	Emotional-reactivity		T_11_7_C_3_2	G_38_38	G_40_26	3	T_11_7_C_3_2	0.04	1	T_11_7_G_38_38	0.04	0.47	C_3_2_G_40_26	0.08	1	0.08	1
T_13_3_C_15_13	T_13_3	Antisocial	TRUE	Antisocial	C_15_13	Dependent	Emotional-Unreliable	6.6791e-12	G_38_13	Glucuronidase habit extinction	G_5_1	TRUE	Dependent	CDK neuroplasticity	Emotional-reactivity		T_13_3_C_15_13	G_38_13	G_5_1	3	T_13_3_C_15_13	0.02	0.79	T_13_3_G_38_13	0.133333	0.55	C_15_13_G_5_1	0.17	0.79	0.17	0.79
T_13_3_C_7_4	T_13_3	Antisocial	TRUE	Antisocial	C_7_4	Dependent	Emotional-Unreliable	2.6973e-06	G_38_13	Glucuronidase habit extinction	G_5_1	TRUE	Dependent	CDK neuroplasticity	Emotional-reactivity		T_13_3_C_7_4	G_38_13	G_5_1	3	T_13_3_C_7_4	0.02	0.74	T_13_3_G_38_13	0.133333	0.55	C_7_4_G_5_1	0.17	0.74	0.17	0.74
T_13_3_C_4_2	T_13_3	Antisocial	TRUE	Antisocial	C_4_2	Dependent	Emotional-Unreliable	1.55469e-05	G_38_13	Glucuronidase habit extinction	G_5_1	TRUE	Dependent	CDK neuroplasticity	Emotional-reactivity		T_13_3_C_4_2	G_38_13	G_5_1	3	T_13_3_C_4_2	0.02	0.55	T_13_3_G_38_13	0.133333	0.55	C_4_2_G_5_1	0.17	0.45	0.17	0.55
T_6_1_C_5_1	T_6_1	Reliable	TRUE	Reliable	C_5_1	Organized	Reliable-Organized	1.75415e-14	G_21_18	cognitive flexibility	G_11_4	TRUE	Organized	Inositol signaling	Self-control		T_6_1_C_5_1	G_21_18	G_11_4	2	T_6_1_C_5_1	0.22	0	T_6_1_G_21_18	0.22	0.0948276	C_5_1_G_11_4	0.07	0.04	0.22	0.0948276
T_6_1_C_5_1	T_6_1	Reliable	TRUE	Reliable	C_5_1	Organized	Reliable-Organized	1.75415e-14	G_21_18	cognitive flexibility	G_12_8	TRUE	Organized	Neuroprotection	Self-control		T_6_1_C_5_1	G_21_18	G_12_8	2	T_6_1_C_5_1	0.22	0	T_6_1_G_21_18	0.22	0.0948276	C_5_1_G_12_8	0.09	0.03	0.22	0.0948276
T_6_1_C_5_1	T_6_1	Reliable	TRUE	Reliable	C_5_1	Organized	Reliable-Organized	1.75415e-14	G_21_18	cognitive flexibility	G_8_8	TRUE	Organized	Global inositol/chemokine pathways	Self-control		T_6_1_C_5_1	G_21_18	G_8_8	2	T_6_1_C_5_1	0.22	0	T_6_1_G_21_18	0.22	0.0948276	C_5_1_G_8_8	0.08	0.07	0.22	0.0948276
T_11_7_C_3_2	T_11_7	Sensitive	TRUE	Sensitive	C_3_2	Apathetic	Emotional-Unreliable	2.054e-11	G_11_7	HPA stress reactivity	G_40_26	TRUE	Apathetic	Dopamine-feedback	Emotional-reactivity		T_11_7_C_3_2	G_11_7	G_40_26	3	T_11_7_C_3_2	0.04	1	T_11_7_G_11_7	0.0769231	0.47	C_3_2_G_40_26	0.08	1	0.08	1
T_6_1_C_5_1	T_6_1	Reliable	TRUE	Reliable	C_5_1	Organized	Reliable-Organized	1.75415e-14	G_8_8	Global inositol/chemokine pathways	G_11_4	TRUE	Organized	Inositol signaling	Self-control		T_6_1_C_5_1	G_8_8	G_11_4	2	T_6_1_C_5_1	0.22	0	T_6_1_G_8_8	0.22	0.0669643	C_5_1_G_11_4	0.07	0.04	0.22	0.0669643
T_6_1_C_5_1	T_6_1	Reliable	TRUE	Reliable	C_5_1	Organized	Reliable-Organized	1.75415e-14	G_8_8	Global inositol/chemokine pathways	G_12_8	TRUE	Organized	Neuroprotection	Self-control		T_6_1_C_5_1	G_8_8	G_12_8	2	T_6_1_C_5_1	0.22	0	T_6_1_G_8_8	0.22	0.0669643	C_5_1_G_12_8	0.09	0.03	0.22	0.0669643
T_6_1_C_5_1	T_6_1	Reliable	TRUE	Reliable	C_5_1	Organized	Reliable-Organized	1.75415e-14	G_8_8	Global inositol/chemokine pathways	G_8_8	TRUE	Organized	Global inositol/chemokine pathways	Self-control		T_6_1_C_5_1	G_8_8	G_8_8	2	T_6_1_C_5_1	0.22	0	T_6_1_G_8_8	0.22	0.0669643	C_5_1_G_8_8	0.08	0.07	0.22	0.07
T_11_7_C_3_2	T_11_7	Sensitive	TRUE	Sensitive	C_3_2	Apathetic	Emotional-Unreliable	2.054e-11	G_26_14	Glucose transport	G_40_26	TRUE	Apathetic	Dopamine-feedback	Emotional-reactivity		T_11_7_C_3_2	G_26_14	G_40_26	3	T_11_7_C_3_2	0.04	1	T_11_7_G_26_14	0.0869565	0.47	C_3_2_G_40_26	0.08	1	0.0869565	1
T_6_1_C_6_5	T_6_1	Reliable	TRUE	Reliable	C_6_5	Organized	Reliable-Organized	5.72875e-14	G_12_8	Neuroprotection	G_11_4	TRUE	Organized	Inositol signaling	Self-control		T_6_1_C_6_5	G_12_8	G_11_4	2	T_6_1_C_6_5	0.22	0	T_6_1_G_12_8	0.22	0.0346821	C_6_5_G_11_4	0.07	0.04	0.22	0.04
T_11_7_C_3_2	T_11_7	Sensitive	TRUE	Sensitive	C_3_2	Apathetic	Emotional-Unreliable	2.054e-11	G_41_33	GPCR neuroplasticity	G_40_26	TRUE	Apathetic	Dopamine-feedback	Emotional-reactivity		T_11_7_C_3_2	G_41_33	G_40_26	3	T_11_7_C_3_2	0.04	1	T_11_7_G_41_33	0.107143	0.47	C_3_2_G_40_26	0.08	1	0.107143	1
T_6_1_C_6_5	T_6_1	Reliable	TRUE	Reliable	C_6_5	Organized	Reliable-Organized	5.72875e-14	G_21_18	cognitive flexibility	G_11_4	TRUE	Organized	Inositol signaling	Self-control		T_6_1_C_6_5	G_21_18	G_11_4	2	T_6_1_C_6_5	0.22	0	T_6_1_G_21_18	0.22	0.0948276	C_6_5_G_11_4	0.07	0.04	0.22	0.0948276
T_6_1_C_6_5	T_6_1	Reliable	TRUE	Reliable	C_6_5	Organized	Reliable-Organized	5.72875e-14	G_8_8	Global inositol/chemokine pathways	G_11_4	TRUE	Organized	Inositol signaling	Self-control		T_6_1_C_6_5	G_8_8	G_11_4	2	T_6_1_C_6_5	0.22	0	T_6_1_G_8_8	0.22	0.0669643	C_6_5_G_11_4	0.07	0.04	0.22	0.0669643
T_6_1_C_7_7	T_6_1	Reliable	TRUE	Reliable	C_7_7	Organized	Reliable-Organized	8.01581e-14	G_12_8	Neuroprotection	G_12_8	TRUE	Organized	Neuroprotection	Self-control		T_6_1_C_7_7	G_12_8	G_12_8	2	T_6_1_C_7_7	0.22	0	T_6_1_G_12_8	0.22	0.0346821	C_7_7_G_12_8	0.09	0.03	0.22	0.0346821
T_6_1_C_7_7	T_6_1	Reliable	TRUE	Reliable	C_7_7	Organized	Reliable-Organized	8.01581e-14	G_12_8	Neuroprotection	G_11_4	TRUE	Organized	Inositol signaling	Self-control		T_6_1_C_7_7	G_12_8	G_11_4	2	T_6_1_C_7_7	0.22	0	T_6_1_G_12_8	0.22	0.0346821	C_7_7_G_11_4	0.07	0.04	0.22	0.04
T_8_6_C_3_2	T_8_6	Sensitive	TRUE	Sensitive	C_3_2	Apathetic	Emotional-Unreliable	-2.79776e-14	G_38_38	ion permeability	G_7_2	TRUE	Apathetic	GPCR dysregulation	Emotional-reactivity		T_8_6_C_3_2	G_38_38	G_7_2	3	T_8_6_C_3_2	0	1	T_8_6_G_38_38	0	0.55	C_3_2_G_7_2	0.09	1	0.09	1
T_3_3_C_3_2	T_3_3	Sensitive	TRUE	Sensitive	C_3_2	Apathetic	Emotional-Unreliable	2.94209e-14	G_38_38	ion permeability	G_7_2	TRUE	Apathetic	GPCR dysregulation	Emotional-reactivity		T_3_3_C_3_2	G_38_38	G_7_2	3	T_3_3_C_3_2	0.01	1	T_3_3_G_38_38	0.01	0.38	C_3_2_G_7_2	0.09	1	0.09	1
T_6_1_C_7_7	T_6_1	Reliable	TRUE	Reliable	C_7_7	Organized	Reliable-Organized	8.01581e-14	G_21_18	cognitive flexibility	G_12_8	TRUE	Organized	Neuroprotection	Self-control		T_6_1_C_7_7	G_21_18	G_12_8	2	T_6_1_C_7_7	0.22	0	T_6_1_G_21_18	0.22	0.0948276	C_7_7_G_12_8	0.09	0.03	0.22	0.0948276
T_6_1_C_7_7	T_6_1	Reliable	TRUE	Reliable	C_7_7	Organized	Reliable-Organized	8.01581e-14	G_21_18	cognitive flexibility	G_11_4	TRUE	Organized	Inositol signaling	Self-control		T_6_1_C_7_7	G_21_18	G_11_4	2	T_6_1_C_7_7	0.22	0	T_6_1_G_21_18	0.22	0.0948276	C_7_7_G_11_4	0.07	0.04	0.22	0.0948276
T_6_1_C_7_7	T_6_1	Reliable	TRUE	Reliable	C_7_7	Organized	Reliable-Organized	8.01581e-14	G_8_8	Global inositol/chemokine pathways	G_12_8	TRUE	Organized	Neuroprotection	Self-control		T_6_1_C_7_7	G_8_8	G_12_8	2	T_6_1_C_7_7	0.22	0	T_6_1_G_8_8	0.22	0.0669643	C_7_7_G_12_8	0.09	0.03	0.22	0.0669643
T_6_1_C_7_7	T_6_1	Reliable	TRUE	Reliable	C_7_7	Organized	Reliable-Organized	8.01581e-14	G_8_8	Global inositol/chemokine pathways	G_11_4	TRUE	Organized	Inositol signaling	Self-control		T_6_1_C_7_7	G_8_8	G_11_4	2	T_6_1_C_7_7	0.22	0	T_6_1_G_8_8	0.22	0.0669643	C_7_7_G_11_4	0.07	0.04	0.22	0.0669643
T_6_1_C_8_7	T_6_1	Reliable	TRUE	Reliable	C_8_7	Organized	Reliable-Organized	-6.21725e-15	G_12_8	Neuroprotection	G_8_8	TRUE	Organized	Global inositol/chemokine pathways	Self-control		T_6_1_C_8_7	G_12_8	G_8_8	2	T_6_1_C_8_7	0.22	0	T_6_1_G_12_8	0.22	0.0346821	C_8_7_G_8_8	0.08	0.07	0.22	0.07
T_11_7_C_3_2	T_11_7	Sensitive	TRUE	Sensitive	C_3_2	Apathetic	Emotional-Unreliable	2.054e-11	G_7_3	Neurogenesis	G_40_26	TRUE	Apathetic	Dopamine-feedback	Emotional-reactivity		T_11_7_C_3_2	G_7_3	G_40_26	3	T_11_7_C_3_2	0.04	1	T_11_7_G_7_3	0.165414	0.47	C_3_2_G_40_26	0.08	1	0.165414	1
T_6_1_C_8_7	T_6_1	Reliable	TRUE	Reliable	C_8_7	Organized	Reliable-Organized	-6.21725e-15	G_12_8	Neuroprotection	G_11_4	TRUE	Organized	Inositol signaling	Self-control		T_6_1_C_8_7	G_12_8	G_11_4	2	T_6_1_C_8_7	0.22	0	T_6_1_G_12_8	0.22	0.0346821	C_8_7_G_11_4	0.07	0.04	0.22	0.04
T_11_7_C_3_2	T_11_7	Sensitive	TRUE	Sensitive	C_3_2	Apathetic	Emotional-Unreliable	2.054e-11	G_38_38	ion permeability	G_7_2	TRUE	Apathetic	GPCR dysregulation	Emotional-reactivity		T_11_7_C_3_2	G_38_38	G_7_2	3	T_11_7_C_3_2	0.04	1	T_11_7_G_38_38	0.04	0.47	C_3_2_G_7_2	0.09	1	0.09	1
T_3_3_C_12_5	T_3_3	Sensitive	TRUE	Sensitive	C_12_5	Apathetic	Emotional-Unreliable	5.92388e-08	G_38_38	ion permeability	G_7_2	TRUE	Apathetic	GPCR dysregulation	Emotional-reactivity		T_3_3_C_12_5	G_38_38	G_7_2	3	T_3_3_C_12_5	0.01	0.38	T_3_3_G_38_38	0.01	0.38	C_12_5_G_7_2	0.09	0.23	0.09	0.38
T_6_1_C_8_7	T_6_1	Reliable	TRUE	Reliable	C_8_7	Organized	Reliable-Organized	-6.21725e-15	G_21_18	cognitive flexibility	G_8_8	TRUE	Organized	Global inositol/chemokine pathways	Self-control		T_6_1_C_8_7	G_21_18	G_8_8	2	T_6_1_C_8_7	0.22	0	T_6_1_G_21_18	0.22	0.0948276	C_8_7_G_8_8	0.08	0.07	0.22	0.0948276
T_11_7_C_3_2	T_11_7	Sensitive	TRUE	Sensitive	C_3_2	Apathetic	Emotional-Unreliable	2.054e-11	G_21_16	Acetylcholine biosynthesis	G_40_26	TRUE	Apathetic	Dopamine-feedback	Emotional-reactivity		T_11_7_C_3_2	G_21_16	G_40_26	3	T_11_7_C_3_2	0.04	1	T_11_7_G_21_16	0.135135	0.47	C_3_2_G_40_26	0.08	1	0.135135	1
T_6_1_C_8_7	T_6_1	Reliable	TRUE	Reliable	C_8_7	Organized	Reliable-Organized	-6.21725e-15	G_21_18	cognitive flexibility	G_11_4	TRUE	Organized	Inositol signaling	Self-control		T_6_1_C_8_7	G_21_18	G_11_4	2	T_6_1_C_8_7	0.22	0	T_6_1_G_21_18	0.22	0.0948276	C_8_7_G_11_4	0.07	0.04	0.22	0.0948276
T_6_1_C_8_7	T_6_1	Reliable	TRUE	Reliable	C_8_7	Organized	Reliable-Organized	-6.21725e-15	G_8_8	Global inositol/chemokine pathways	G_8_8	TRUE	Organized	Global inositol/chemokine pathways	Self-control		T_6_1_C_8_7	G_8_8	G_8_8	2	T_6_1_C_8_7	0.22	0	T_6_1_G_8_8	0.22	0.0669643	C_8_7_G_8_8	0.08	0.07	0.22	0.07
T_11_7_C_3_2	T_11_7	Sensitive	TRUE	Sensitive	C_3_2	Apathetic	Emotional-Unreliable	2.054e-11	G_19_3	Glucuronidase habit extinction	G_40_26	TRUE	Apathetic	Dopamine-feedback	Emotional-reactivity		T_11_7_C_3_2	G_19_3	G_40_26	3	T_11_7_C_3_2	0.04	1	T_11_7_G_19_3	0.0833333	0.47	C_3_2_G_40_26	0.08	1	0.0833333	1
T_6_1_C_8_7	T_6_1	Reliable	TRUE	Reliable	C_8_7	Organized	Reliable-Organized	-6.21725e-15	G_8_8	Global inositol/chemokine pathways	G_11_4	TRUE	Organized	Inositol signaling	Self-control		T_6_1_C_8_7	G_8_8	G_11_4	2	T_6_1_C_8_7	0.22	0	T_6_1_G_8_8	0.22	0.0669643	C_8_7_G_11_4	0.07	0.04	0.22	0.0669643
T_6_1_C_9_8	T_6_1	Reliable	TRUE	Reliable	C_9_8	Organized	Reliable-Organized	2.08033e-06	G_12_8	Neuroprotection	G_12_8	TRUE	Organized	Neuroprotection	Self-control		T_6_1_C_9_8	G_12_8	G_12_8	2	T_6_1_C_9_8	0.22	0	T_6_1_G_12_8	0.22	0.0346821	C_9_8_G_12_8	0.12	0.03	0.22	0.0346821
T_15_4_C_12_5	T_15_4	Sensitive	TRUE	Sensitive	C_12_5	Apathetic	Emotional-Unreliable	6.84466e-08	G_38_38	ion permeability	G_7_2	TRUE	Apathetic	GPCR dysregulation	Emotional-reactivity		T_15_4_C_12_5	G_38_38	G_7_2	3	T_15_4_C_12_5	0.03	0.17	T_15_4_G_38_38	0.03	0.17	C_12_5_G_7_2	0.09	0.23	0.09	0.23
T_6_1_C_9_8	T_6_1	Reliable	TRUE	Reliable	C_9_8	Organized	Reliable-Organized	2.08033e-06	G_21_18	cognitive flexibility	G_12_8	TRUE	Organized	Neuroprotection	Self-control		T_6_1_C_9_8	G_21_18	G_12_8	2	T_6_1_C_9_8	0.22	0	T_6_1_G_21_18	0.22	0.0948276	C_9_8_G_12_8	0.12	0.03	0.22	0.0948276
T_6_1_C_9_8	T_6_1	Reliable	TRUE	Reliable	C_9_8	Organized	Reliable-Organized	2.08033e-06	G_8_8	Global inositol/chemokine pathways	G_12_8	TRUE	Organized	Neuroprotection	Self-control		T_6_1_C_9_8	G_8_8	G_12_8	2	T_6_1_C_9_8	0.22	0	T_6_1_G_8_8	0.22	0.0669643	C_9_8_G_12_8	0.12	0.03	0.22	0.0669643
T_11_7_C_3_2	T_11_7	Sensitive	TRUE	Sensitive	C_3_2	Apathetic	Emotional-Unreliable	2.054e-11	G_9_2	serotonin-cytokine interaction	G_40_26	TRUE	Apathetic	Dopamine-feedback	Emotional-reactivity		T_11_7_C_3_2	G_9_2	G_40_26	3	T_11_7_C_3_2	0.04	1	T_11_7_G_9_2	0.0428571	0.47	C_3_2_G_40_26	0.08	1	0.08	1
T_11_7_C_3_2	T_11_7	Sensitive	TRUE	Sensitive	C_3_2	Apathetic	Emotional-Unreliable	2.054e-11	G_33_4	ERK-PKA interaction	G_40_26	TRUE	Apathetic	Dopamine-feedback	Emotional-reactivity		T_11_7_C_3_2	G_33_4	G_40_26	3	T_11_7_C_3_2	0.04	1	T_11_7_G_33_4	0.04	0.47	C_3_2_G_40_26	0.08	1	0.08	1
T_13_9_C_3_2	T_13_9	Sensitive	TRUE	Sensitive	C_3_2	Apathetic	Emotional-Unreliable	1.41472e-08	G_7_2	GPCR dysregulation	G_40_26	TRUE	Apathetic	Dopamine-feedback	Emotional-reactivity		T_13_9_C_3_2	G_7_2	G_40_26	3	T_13_9_C_3_2	0.02	1	T_13_9_G_7_2	0.0947867	0.48	C_3_2_G_40_26	0.08	1	0.0947867	1
T_13_9_C_3_2	T_13_9	Sensitive	TRUE	Sensitive	C_3_2	Apathetic	Emotional-Unreliable	1.41472e-08	G_31_8	Neurotrophin	G_40_26	TRUE	Apathetic	Dopamine-feedback	Emotional-reactivity		T_13_9_C_3_2	G_31_8	G_40_26	3	T_13_9_C_3_2	0.02	1	T_13_9_G_31_8	0.0925926	0.537037	C_3_2_G_40_26	0.08	1	0.0925926	1
T_6_4_C_11_4	T_6_4	Antisocial	TRUE	Antisocial	C_11_4	Apathetic	Emotional-Unreliable	2.36478e-14	G_14_12	Ras-based stress memory	G_16_9	TRUE	Apathetic	Olfactory signaling	Emotional-reactivity		T_6_4_C_11_4	G_14_12	G_16_9	3	T_6_4_C_11_4	0.07	0.28	T_6_4_G_14_12	0.120482	0.19	C_11_4_G_16_9	0.08	0.28	0.120482	0.28
T_6_4_C_11_4	T_6_4	Antisocial	TRUE	Antisocial	C_11_4	Apathetic	Emotional-Unreliable	2.36478e-14	G_36_18	brain-RNA-biogenesis	G_16_9	TRUE	Apathetic	Olfactory signaling	Emotional-reactivity		T_6_4_C_11_4	G_36_18	G_16_9	3	T_6_4_C_11_4	0.07	0.28	T_6_4_G_36_18	0.07	0.263158	C_11_4_G_16_9	0.08	0.28	0.08	0.28
T_6_4_C_8_3	T_6_4	Antisocial	TRUE	Antisocial	C_8_3	Apathetic	Emotional-Unreliable	6.78897e-05	G_14_12	Ras-based stress memory	G_21_3	TRUE	Apathetic	Cellular Senescence	Emotional-reactivity		T_6_4_C_8_3	G_14_12	G_21_3	3	T_6_4_C_8_3	0.07	0.64	T_6_4_G_14_12	0.120482	0.19	C_8_3_G_21_3	0.1	0.64	0.120482	0.64
T_6_4_C_8_3	T_6_4	Antisocial	TRUE	Antisocial	C_8_3	Apathetic	Emotional-Unreliable	6.78897e-05	G_36_18	brain-RNA-biogenesis	G_21_3	TRUE	Apathetic	Cellular Senescence	Emotional-reactivity		T_6_4_C_8_3	G_36_18	G_21_3	3	T_6_4_C_8_3	0.07	0.64	T_6_4_G_36_18	0.07	0.263158	C_8_3_G_21_3	0.1	0.64	0.1	0.64
T_6_4_C_9_1	T_6_4	Antisocial	TRUE	Antisocial	C_9_1	Organized	Emotional-Unreliable	0.000202908	G_14_12	Ras-based stress memory	G_38_10	TRUE	Organized	Org5-RNA	Self-control		T_6_4_C_9_1	G_14_12	G_38_10	3	T_6_4_C_9_1	0.07	0.19	T_6_4_G_14_12	0.120482	0.19	C_9_1_G_38_10	0.15	0.19	0.15	0.19
T_6_4_C_9_1	T_6_4	Antisocial	TRUE	Antisocial	C_9_1	Organized	Emotional-Unreliable	0.000202908	G_36_18	brain-RNA-biogenesis	G_38_10	TRUE	Organized	Org5-RNA	Self-control		T_6_4_C_9_1	G_36_18	G_38_10	3	T_6_4_C_9_1	0.07	0.19	T_6_4_G_36_18	0.07	0.263158	C_9_1_G_38_10	0.15	0.19	0.15	0.263158
T_13_9_C_3_2	T_13_9	Sensitive	TRUE	Sensitive	C_3_2	Apathetic	Emotional-Unreliable	1.41472e-08	G_38_23	sensory sensitivity	G_40_26	TRUE	Apathetic	Dopamine-feedback	Emotional-reactivity		T_13_9_C_3_2	G_38_23	G_40_26	3	T_13_9_C_3_2	0.02	1	T_13_9_G_38_23	0.0512821	0.487179	C_3_2_G_40_26	0.08	1	0.08	1
T_13_9_C_3_2	T_13_9	Sensitive	TRUE	Sensitive	C_3_2	Apathetic	Emotional-Unreliable	1.41472e-08	G_7_3	Neurogenesis	G_40_26	TRUE	Apathetic	Dopamine-feedback	Emotional-reactivity		T_13_9_C_3_2	G_7_3	G_40_26	3	T_13_9_C_3_2	0.02	1	T_13_9_G_7_3	0.165414	0.48	C_3_2_G_40_26	0.08	1	0.165414	1
T_12_7_C_3_2	T_12_7	Antisocial	TRUE	Antisocial	C_3_2	Apathetic	Emotional-Unreliable	2.84508e-08	G_28_15	Estrogen neuroplasticity	G_40_26	TRUE	Apathetic	Dopamine-feedback	Emotional-reactivity		T_12_7_C_3_2	G_28_15	G_40_26	3	T_12_7_C_3_2	0.02	1	T_12_7_G_28_15	0.0792079	0.47	C_3_2_G_40_26	0.08	1	0.08	1
T_12_7_C_3_2	T_12_7	Antisocial	TRUE	Antisocial	C_3_2	Apathetic	Emotional-Unreliable	2.84508e-08	G_37_14	neuroexcitability	G_40_26	TRUE	Apathetic	Dopamine-feedback	Emotional-reactivity		T_12_7_C_3_2	G_37_14	G_40_26	3	T_12_7_C_3_2	0.02	1	T_12_7_G_37_14	0.047619	0.47	C_3_2_G_40_26	0.08	1	0.08	1
T_6_5_C_11_4	T_6_5	Antisocial	TRUE	Antisocial	C_11_4	Apathetic	Emotional-Unreliable	0.000342979	G_35_22	PI3K-based memory	G_16_9	TRUE	Apathetic	Olfactory signaling	Emotional-reactivity		T_6_5_C_11_4	G_35_22	G_16_9	3	T_6_5_C_11_4	0.02	0.36	T_6_5_G_35_22	0.0697674	0.36	C_11_4_G_16_9	0.08	0.28	0.08	0.36
T_6_5_C_11_4	T_6_5	Antisocial	TRUE	Antisocial	C_11_4	Apathetic	Emotional-Unreliable	0.000342979	G_7_7	Olfaction	G_16_9	TRUE	Apathetic	Olfactory signaling	Emotional-reactivity		T_6_5_C_11_4	G_7_7	G_16_9	3	T_6_5_C_11_4	0.02	0.36	T_6_5_G_7_7	0.0344828	0.36	C_11_4_G_16_9	0.08	0.28	0.08	0.36
T_6_5_C_8_3	T_6_5	Antisocial	TRUE	Antisocial	C_8_3	Apathetic	Emotional-Unreliable	6.7437e-06	G_35_22	PI3K-based memory	G_21_3	TRUE	Apathetic	Cellular Senescence	Emotional-reactivity		T_6_5_C_8_3	G_35_22	G_21_3	3	T_6_5_C_8_3	0.02	0.64	T_6_5_G_35_22	0.0697674	0.36	C_8_3_G_21_3	0.1	0.64	0.1	0.64
T_6_5_C_8_3	T_6_5	Antisocial	TRUE	Antisocial	C_8_3	Apathetic	Emotional-Unreliable	6.7437e-06	G_7_7	Olfaction	G_21_3	TRUE	Apathetic	Cellular Senescence	Emotional-reactivity		T_6_5_C_8_3	G_7_7	G_21_3	3	T_6_5_C_8_3	0.02	0.64	T_6_5_G_7_7	0.0344828	0.36	C_8_3_G_21_3	0.1	0.64	0.1	0.64
T_7_3_C_14_5	T_7_3	Sensitive	TRUE	Sensitive	C_14_5	Dependent	Emotional-Unreliable	9.53049e-05	G_36_29	Electron transport	G_28_15	TRUE	Dependent	Histone methylation	Emotional-reactivity		T_7_3_C_14_5	G_36_29	G_28_15	3	T_7_3_C_14_5	0.02	0.41	T_7_3_G_36_29	0.08	0.48	C_14_5_G_28_15	0.08	0.38	0.08	0.48
T_7_3_C_14_5	T_7_3	Sensitive	TRUE	Sensitive	C_14_5	Dependent	Emotional-Unreliable	9.53049e-05	G_36_29	Electron transport	G_7_7	TRUE	Dependent	Olfaction	Emotional-reactivity		T_7_3_C_14_5	G_36_29	G_7_7	3	T_7_3_C_14_5	0.02	0.41	T_7_3_G_36_29	0.08	0.48	C_14_5_G_7_7	0.03	0.29	0.08	0.48
T_7_3_C_14_5	T_7_3	Sensitive	TRUE	Sensitive	C_14_5	Dependent	Emotional-Unreliable	9.53049e-05	G_38_23	sensory sensitivity	G_28_15	TRUE	Dependent	Histone methylation	Emotional-reactivity		T_7_3_C_14_5	G_38_23	G_28_15	3	T_7_3_C_14_5	0.02	0.41	T_7_3_G_38_23	0.0512821	0.487179	C_14_5_G_28_15	0.08	0.38	0.08	0.487179
T_7_3_C_14_5	T_7_3	Sensitive	TRUE	Sensitive	C_14_5	Dependent	Emotional-Unreliable	9.53049e-05	G_38_23	sensory sensitivity	G_7_7	TRUE	Dependent	Olfaction	Emotional-reactivity		T_7_3_C_14_5	G_38_23	G_7_7	3	T_7_3_C_14_5	0.02	0.41	T_7_3_G_38_23	0.0512821	0.487179	C_14_5_G_7_7	0.03	0.29	0.0512821	0.487179
T_7_3_C_14_5	T_7_3	Sensitive	TRUE	Sensitive	C_14_5	Dependent	Emotional-Unreliable	9.53049e-05	G_7_3	Neurogenesis	G_28_15	TRUE	Dependent	Histone methylation	Emotional-reactivity		T_7_3_C_14_5	G_7_3	G_28_15	3	T_7_3_C_14_5	0.02	0.41	T_7_3_G_7_3	0.165414	0.41	C_14_5_G_28_15	0.08	0.38	0.165414	0.41
T_7_3_C_14_5	T_7_3	Sensitive	TRUE	Sensitive	C_14_5	Dependent	Emotional-Unreliable	9.53049e-05	G_7_3	Neurogenesis	G_7_7	TRUE	Dependent	Olfaction	Emotional-reactivity		T_7_3_C_14_5	G_7_3	G_7_7	3	T_7_3_C_14_5	0.02	0.41	T_7_3_G_7_3	0.165414	0.41	C_14_5_G_7_7	0.03	0.29	0.165414	0.41
T_7_3_C_15_13	T_7_3	Sensitive	TRUE	Sensitive	C_15_13	Dependent	Emotional-Unreliable	6.76821e-11	G_36_29	Electron transport	G_28_15	TRUE	Dependent	Histone methylation	Emotional-reactivity		T_7_3_C_15_13	G_36_29	G_28_15	3	T_7_3_C_15_13	0.02	0.79	T_7_3_G_36_29	0.08	0.48	C_15_13_G_28_15	0.08	0.79	0.08	0.79
T_7_3_C_15_13	T_7_3	Sensitive	TRUE	Sensitive	C_15_13	Dependent	Emotional-Unreliable	6.76821e-11	G_36_29	Electron transport	G_5_1	TRUE	Dependent	CDK neuroplasticity	Emotional-reactivity		T_7_3_C_15_13	G_36_29	G_5_1	3	T_7_3_C_15_13	0.02	0.79	T_7_3_G_36_29	0.08	0.48	C_15_13_G_5_1	0.17	0.79	0.17	0.79
T_7_3_C_15_13	T_7_3	Sensitive	TRUE	Sensitive	C_15_13	Dependent	Emotional-Unreliable	6.76821e-11	G_36_29	Electron transport	G_31_8	TRUE	Dependent	Neurotrophin	Emotional-reactivity		T_7_3_C_15_13	G_36_29	G_31_8	3	T_7_3_C_15_13	0.02	0.79	T_7_3_G_36_29	0.08	0.48	C_15_13_G_31_8	0.09	0.79	0.09	0.79
T_7_3_C_15_13	T_7_3	Sensitive	TRUE	Sensitive	C_15_13	Dependent	Emotional-Unreliable	6.76821e-11	G_38_23	sensory sensitivity	G_28_15	TRUE	Dependent	Histone methylation	Emotional-reactivity		T_7_3_C_15_13	G_38_23	G_28_15	3	T_7_3_C_15_13	0.02	0.79	T_7_3_G_38_23	0.0512821	0.487179	C_15_13_G_28_15	0.08	0.79	0.08	0.79
T_7_3_C_15_13	T_7_3	Sensitive	TRUE	Sensitive	C_15_13	Dependent	Emotional-Unreliable	6.76821e-11	G_38_23	sensory sensitivity	G_5_1	TRUE	Dependent	CDK neuroplasticity	Emotional-reactivity		T_7_3_C_15_13	G_38_23	G_5_1	3	T_7_3_C_15_13	0.02	0.79	T_7_3_G_38_23	0.0512821	0.487179	C_15_13_G_5_1	0.17	0.79	0.17	0.79
T_7_3_C_15_13	T_7_3	Sensitive	TRUE	Sensitive	C_15_13	Dependent	Emotional-Unreliable	6.76821e-11	G_38_23	sensory sensitivity	G_31_8	TRUE	Dependent	Neurotrophin	Emotional-reactivity		T_7_3_C_15_13	G_38_23	G_31_8	3	T_7_3_C_15_13	0.02	0.79	T_7_3_G_38_23	0.0512821	0.487179	C_15_13_G_31_8	0.09	0.79	0.09	0.79
T_7_3_C_15_13	T_7_3	Sensitive	TRUE	Sensitive	C_15_13	Dependent	Emotional-Unreliable	6.76821e-11	G_7_3	Neurogenesis	G_28_15	TRUE	Dependent	Histone methylation	Emotional-reactivity		T_7_3_C_15_13	G_7_3	G_28_15	3	T_7_3_C_15_13	0.02	0.79	T_7_3_G_7_3	0.165414	0.41	C_15_13_G_28_15	0.08	0.79	0.165414	0.79
T_7_3_C_15_13	T_7_3	Sensitive	TRUE	Sensitive	C_15_13	Dependent	Emotional-Unreliable	6.76821e-11	G_7_3	Neurogenesis	G_5_1	TRUE	Dependent	CDK neuroplasticity	Emotional-reactivity		T_7_3_C_15_13	G_7_3	G_5_1	3	T_7_3_C_15_13	0.02	0.79	T_7_3_G_7_3	0.165414	0.41	C_15_13_G_5_1	0.17	0.79	0.17	0.79
T_7_3_C_15_13	T_7_3	Sensitive	TRUE	Sensitive	C_15_13	Dependent	Emotional-Unreliable	6.76821e-11	G_7_3	Neurogenesis	G_31_8	TRUE	Dependent	Neurotrophin	Emotional-reactivity		T_7_3_C_15_13	G_7_3	G_31_8	3	T_7_3_C_15_13	0.02	0.79	T_7_3_G_7_3	0.165414	0.41	C_15_13_G_31_8	0.09	0.79	0.165414	0.79
T_12_7_C_3_2	T_12_7	Antisocial	TRUE	Antisocial	C_3_2	Apathetic	Emotional-Unreliable	2.84508e-08	G_16_1	PI3K-based memory	G_40_26	TRUE	Apathetic	Dopamine-feedback	Emotional-reactivity		T_12_7_C_3_2	G_16_1	G_40_26	3	T_12_7_C_3_2	0.02	1	T_12_7_G_16_1	0.157407	0.47	C_3_2_G_40_26	0.08	1	0.157407	1
T_7_3_C_3_2	T_7_3	Sensitive	TRUE	Sensitive	C_3_2	Apathetic	Emotional-Unreliable	9.59652e-07	G_36_29	Electron transport	G_7_2	TRUE	Apathetic	GPCR dysregulation	Emotional-reactivity		T_7_3_C_3_2	G_36_29	G_7_2	3	T_7_3_C_3_2	0.02	1	T_7_3_G_36_29	0.08	0.48	C_3_2_G_7_2	0.09	1	0.09	1
T_7_3_C_3_2	T_7_3	Sensitive	TRUE	Sensitive	C_3_2	Apathetic	Emotional-Unreliable	9.59652e-07	G_36_29	Electron transport	G_40_26	TRUE	Apathetic	Dopamine-feedback	Emotional-reactivity		T_7_3_C_3_2	G_36_29	G_40_26	3	T_7_3_C_3_2	0.02	1	T_7_3_G_36_29	0.08	0.48	C_3_2_G_40_26	0.08	1	0.08	1
T_7_3_C_3_2	T_7_3	Sensitive	TRUE	Sensitive	C_3_2	Apathetic	Emotional-Unreliable	9.59652e-07	G_38_23	sensory sensitivity	G_7_2	TRUE	Apathetic	GPCR dysregulation	Emotional-reactivity		T_7_3_C_3_2	G_38_23	G_7_2	3	T_7_3_C_3_2	0.02	1	T_7_3_G_38_23	0.0512821	0.487179	C_3_2_G_7_2	0.09	1	0.09	1
T_7_3_C_3_2	T_7_3	Sensitive	TRUE	Sensitive	C_3_2	Apathetic	Emotional-Unreliable	9.59652e-07	G_38_23	sensory sensitivity	G_40_26	TRUE	Apathetic	Dopamine-feedback	Emotional-reactivity		T_7_3_C_3_2	G_38_23	G_40_26	3	T_7_3_C_3_2	0.02	1	T_7_3_G_38_23	0.0512821	0.487179	C_3_2_G_40_26	0.08	1	0.08	1
T_7_3_C_3_2	T_7_3	Sensitive	TRUE	Sensitive	C_3_2	Apathetic	Emotional-Unreliable	9.59652e-07	G_7_3	Neurogenesis	G_7_2	TRUE	Apathetic	GPCR dysregulation	Emotional-reactivity		T_7_3_C_3_2	G_7_3	G_7_2	3	T_7_3_C_3_2	0.02	1	T_7_3_G_7_3	0.165414	0.41	C_3_2_G_7_2	0.09	1	0.165414	1
T_7_3_C_3_2	T_7_3	Sensitive	TRUE	Sensitive	C_3_2	Apathetic	Emotional-Unreliable	9.59652e-07	G_7_3	Neurogenesis	G_40_26	TRUE	Apathetic	Dopamine-feedback	Emotional-reactivity		T_7_3_C_3_2	G_7_3	G_40_26	3	T_7_3_C_3_2	0.02	1	T_7_3_G_7_3	0.165414	0.41	C_3_2_G_40_26	0.08	1	0.165414	1
T_7_3_C_4_2	T_7_3	Sensitive	TRUE	Sensitive	C_4_2	Dependent	Emotional-Unreliable	3.58329e-09	G_36_29	Electron transport	G_5_1	TRUE	Dependent	CDK neuroplasticity	Emotional-reactivity		T_7_3_C_4_2	G_36_29	G_5_1	3	T_7_3_C_4_2	0.02	0.45	T_7_3_G_36_29	0.08	0.48	C_4_2_G_5_1	0.17	0.45	0.17	0.48
T_7_3_C_4_2	T_7_3	Sensitive	TRUE	Sensitive	C_4_2	Dependent	Emotional-Unreliable	3.58329e-09	G_36_29	Electron transport	G_31_8	TRUE	Dependent	Neurotrophin	Emotional-reactivity		T_7_3_C_4_2	G_36_29	G_31_8	3	T_7_3_C_4_2	0.02	0.45	T_7_3_G_36_29	0.08	0.48	C_4_2_G_31_8	0.09	0.54	0.09	0.54
T_7_3_C_4_2	T_7_3	Sensitive	TRUE	Sensitive	C_4_2	Dependent	Emotional-Unreliable	3.58329e-09	G_36_29	Electron transport	G_28_15	TRUE	Dependent	Histone methylation	Emotional-reactivity		T_7_3_C_4_2	G_36_29	G_28_15	3	T_7_3_C_4_2	0.02	0.45	T_7_3_G_36_29	0.08	0.48	C_4_2_G_28_15	0.08	0.45	0.08	0.48
T_8_7_C_3_2	T_8_7	Sensitive	TRUE	Sensitive	C_3_2	Apathetic	Emotional-Unreliable	4.411e-06	G_41_33	GPCR neuroplasticity	G_40_26	TRUE	Apathetic	Dopamine-feedback	Emotional-reactivity		T_8_7_C_3_2	G_41_33	G_40_26	3	T_8_7_C_3_2	0	1	T_8_7_G_41_33	0.107143	0.46	C_3_2_G_40_26	0.08	1	0.107143	1
T_7_3_C_4_2	T_7_3	Sensitive	TRUE	Sensitive	C_4_2	Dependent	Emotional-Unreliable	3.58329e-09	G_38_23	sensory sensitivity	G_5_1	TRUE	Dependent	CDK neuroplasticity	Emotional-reactivity		T_7_3_C_4_2	G_38_23	G_5_1	3	T_7_3_C_4_2	0.02	0.45	T_7_3_G_38_23	0.0512821	0.487179	C_4_2_G_5_1	0.17	0.45	0.17	0.487179
T_7_3_C_4_2	T_7_3	Sensitive	TRUE	Sensitive	C_4_2	Dependent	Emotional-Unreliable	3.58329e-09	G_38_23	sensory sensitivity	G_31_8	TRUE	Dependent	Neurotrophin	Emotional-reactivity		T_7_3_C_4_2	G_38_23	G_31_8	3	T_7_3_C_4_2	0.02	0.45	T_7_3_G_38_23	0.0512821	0.487179	C_4_2_G_31_8	0.09	0.54	0.09	0.54
T_7_3_C_4_2	T_7_3	Sensitive	TRUE	Sensitive	C_4_2	Dependent	Emotional-Unreliable	3.58329e-09	G_38_23	sensory sensitivity	G_28_15	TRUE	Dependent	Histone methylation	Emotional-reactivity		T_7_3_C_4_2	G_38_23	G_28_15	3	T_7_3_C_4_2	0.02	0.45	T_7_3_G_38_23	0.0512821	0.487179	C_4_2_G_28_15	0.08	0.45	0.08	0.487179
T_8_7_C_3_2	T_8_7	Sensitive	TRUE	Sensitive	C_3_2	Apathetic	Emotional-Unreliable	4.411e-06	G_7_3	Neurogenesis	G_40_26	TRUE	Apathetic	Dopamine-feedback	Emotional-reactivity		T_8_7_C_3_2	G_7_3	G_40_26	3	T_8_7_C_3_2	0	1	T_8_7_G_7_3	0.165414	0.46	C_3_2_G_40_26	0.08	1	0.165414	1
T_7_3_C_4_2	T_7_3	Sensitive	TRUE	Sensitive	C_4_2	Dependent	Emotional-Unreliable	3.58329e-09	G_7_3	Neurogenesis	G_5_1	TRUE	Dependent	CDK neuroplasticity	Emotional-reactivity		T_7_3_C_4_2	G_7_3	G_5_1	3	T_7_3_C_4_2	0.02	0.45	T_7_3_G_7_3	0.165414	0.41	C_4_2_G_5_1	0.17	0.45	0.17	0.45
T_7_3_C_4_2	T_7_3	Sensitive	TRUE	Sensitive	C_4_2	Dependent	Emotional-Unreliable	3.58329e-09	G_7_3	Neurogenesis	G_31_8	TRUE	Dependent	Neurotrophin	Emotional-reactivity		T_7_3_C_4_2	G_7_3	G_31_8	3	T_7_3_C_4_2	0.02	0.45	T_7_3_G_7_3	0.165414	0.41	C_4_2_G_31_8	0.09	0.54	0.165414	0.54
T_7_3_C_4_2	T_7_3	Sensitive	TRUE	Sensitive	C_4_2	Dependent	Emotional-Unreliable	3.58329e-09	G_7_3	Neurogenesis	G_28_15	TRUE	Dependent	Histone methylation	Emotional-reactivity		T_7_3_C_4_2	G_7_3	G_28_15	3	T_7_3_C_4_2	0.02	0.45	T_7_3_G_7_3	0.165414	0.41	C_4_2_G_28_15	0.08	0.45	0.165414	0.45
T_7_3_C_5_3	T_7_3	Sensitive	TRUE	Sensitive	C_5_3	Dependent	Emotional-Unreliable	3.78014e-06	G_36_29	Electron transport	G_5_1	TRUE	Dependent	CDK neuroplasticity	Emotional-reactivity		T_7_3_C_5_3	G_36_29	G_5_1	3	T_7_3_C_5_3	0.02	0.41	T_7_3_G_36_29	0.08	0.48	C_5_3_G_5_1	0.17	0.4	0.17	0.48
T_7_3_C_5_3	T_7_3	Sensitive	TRUE	Sensitive	C_5_3	Dependent	Emotional-Unreliable	3.78014e-06	G_38_23	sensory sensitivity	G_5_1	TRUE	Dependent	CDK neuroplasticity	Emotional-reactivity		T_7_3_C_5_3	G_38_23	G_5_1	3	T_7_3_C_5_3	0.02	0.41	T_7_3_G_38_23	0.0512821	0.487179	C_5_3_G_5_1	0.17	0.4	0.17	0.487179
T_7_3_C_5_3	T_7_3	Sensitive	TRUE	Sensitive	C_5_3	Dependent	Emotional-Unreliable	3.78014e-06	G_7_3	Neurogenesis	G_5_1	TRUE	Dependent	CDK neuroplasticity	Emotional-reactivity		T_7_3_C_5_3	G_7_3	G_5_1	3	T_7_3_C_5_3	0.02	0.41	T_7_3_G_7_3	0.165414	0.41	C_5_3_G_5_1	0.17	0.4	0.17	0.41
T_7_3_C_6_3	T_7_3	Sensitive	TRUE	Sensitive	C_6_3	Dependent	Emotional-Unreliable	4.46933e-06	G_36_29	Electron transport	G_17_14	TRUE	Dependent	Dep-RNA	Emotional-reactivity		T_7_3_C_6_3	G_36_29	G_17_14	3	T_7_3_C_6_3	0.02	0.41	T_7_3_G_36_29	0.08	0.48	C_6_3_G_17_14	0.09	0.32	0.09	0.48
T_15_12_C_3_2	T_15_12	Sensitive	TRUE	Sensitive	C_3_2	Apathetic	Emotional-Unreliable	1.78567e-05	G_38_23	sensory sensitivity	G_40_26	TRUE	Apathetic	Dopamine-feedback	Emotional-reactivity		T_15_12_C_3_2	G_38_23	G_40_26	3	T_15_12_C_3_2	0.02	1	T_15_12_G_38_23	0.0512821	0.487179	C_3_2_G_40_26	0.08	1	0.08	1
T_7_3_C_6_3	T_7_3	Sensitive	TRUE	Sensitive	C_6_3	Dependent	Emotional-Unreliable	4.46933e-06	G_36_29	Electron transport	G_7_7	TRUE	Dependent	Olfaction	Emotional-reactivity		T_7_3_C_6_3	G_36_29	G_7_7	3	T_7_3_C_6_3	0.02	0.41	T_7_3_G_36_29	0.08	0.48	C_6_3_G_7_7	0.03	0.32	0.08	0.48
T_7_3_C_6_3	T_7_3	Sensitive	TRUE	Sensitive	C_6_3	Dependent	Emotional-Unreliable	4.46933e-06	G_38_23	sensory sensitivity	G_17_14	TRUE	Dependent	Dep-RNA	Emotional-reactivity		T_7_3_C_6_3	G_38_23	G_17_14	3	T_7_3_C_6_3	0.02	0.41	T_7_3_G_38_23	0.0512821	0.487179	C_6_3_G_17_14	0.09	0.32	0.09	0.487179
T_15_12_C_3_2	T_15_12	Sensitive	TRUE	Sensitive	C_3_2	Apathetic	Emotional-Unreliable	1.78567e-05	G_25_3	Acetylcholine biosynthesis	G_40_26	TRUE	Apathetic	Dopamine-feedback	Emotional-reactivity		T_15_12_C_3_2	G_25_3	G_40_26	3	T_15_12_C_3_2	0.02	1	T_15_12_G_25_3	0.125	0.5	C_3_2_G_40_26	0.08	1	0.125	1
T_7_3_C_6_3	T_7_3	Sensitive	TRUE	Sensitive	C_6_3	Dependent	Emotional-Unreliable	4.46933e-06	G_38_23	sensory sensitivity	G_7_7	TRUE	Dependent	Olfaction	Emotional-reactivity		T_7_3_C_6_3	G_38_23	G_7_7	3	T_7_3_C_6_3	0.02	0.41	T_7_3_G_38_23	0.0512821	0.487179	C_6_3_G_7_7	0.03	0.32	0.0512821	0.487179
T_7_3_C_6_3	T_7_3	Sensitive	TRUE	Sensitive	C_6_3	Dependent	Emotional-Unreliable	4.46933e-06	G_7_3	Neurogenesis	G_17_14	TRUE	Dependent	Dep-RNA	Emotional-reactivity		T_7_3_C_6_3	G_7_3	G_17_14	3	T_7_3_C_6_3	0.02	0.41	T_7_3_G_7_3	0.165414	0.41	C_6_3_G_17_14	0.09	0.32	0.165414	0.41
T_15_12_C_3_2	T_15_12	Sensitive	TRUE	Sensitive	C_3_2	Apathetic	Emotional-Unreliable	1.78567e-05	G_7_3	Neurogenesis	G_40_26	TRUE	Apathetic	Dopamine-feedback	Emotional-reactivity		T_15_12_C_3_2	G_7_3	G_40_26	3	T_15_12_C_3_2	0.02	1	T_15_12_G_7_3	0.165414	0.39	C_3_2_G_40_26	0.08	1	0.165414	1
T_7_3_C_6_3	T_7_3	Sensitive	TRUE	Sensitive	C_6_3	Dependent	Emotional-Unreliable	4.46933e-06	G_7_3	Neurogenesis	G_7_7	TRUE	Dependent	Olfaction	Emotional-reactivity		T_7_3_C_6_3	G_7_3	G_7_7	3	T_7_3_C_6_3	0.02	0.41	T_7_3_G_7_3	0.165414	0.41	C_6_3_G_7_7	0.03	0.32	0.165414	0.41
T_7_3_C_7_4	T_7_3	Sensitive	TRUE	Sensitive	C_7_4	Dependent	Emotional-Unreliable	2.47188e-05	G_36_29	Electron transport	G_5_1	TRUE	Dependent	CDK neuroplasticity	Emotional-reactivity		T_7_3_C_7_4	G_36_29	G_5_1	3	T_7_3_C_7_4	0.02	0.74	T_7_3_G_36_29	0.08	0.48	C_7_4_G_5_1	0.17	0.74	0.17	0.74
T_7_3_C_7_4	T_7_3	Sensitive	TRUE	Sensitive	C_7_4	Dependent	Emotional-Unreliable	2.47188e-05	G_38_23	sensory sensitivity	G_5_1	TRUE	Dependent	CDK neuroplasticity	Emotional-reactivity		T_7_3_C_7_4	G_38_23	G_5_1	3	T_7_3_C_7_4	0.02	0.74	T_7_3_G_38_23	0.0512821	0.487179	C_7_4_G_5_1	0.17	0.74	0.17	0.74
T_7_3_C_7_4	T_7_3	Sensitive	TRUE	Sensitive	C_7_4	Dependent	Emotional-Unreliable	2.47188e-05	G_7_3	Neurogenesis	G_5_1	TRUE	Dependent	CDK neuroplasticity	Emotional-reactivity		T_7_3_C_7_4	G_7_3	G_5_1	3	T_7_3_C_7_4	0.02	0.74	T_7_3_G_7_3	0.165414	0.41	C_7_4_G_5_1	0.17	0.74	0.17	0.74
T_7_3_C_9_5	T_7_3	Sensitive	TRUE	Sensitive	C_9_5	Dependent	Emotional-Unreliable	1.38107e-05	G_36_29	Electron transport	G_5_1	TRUE	Dependent	CDK neuroplasticity	Emotional-reactivity		T_7_3_C_9_5	G_36_29	G_5_1	3	T_7_3_C_9_5	0.02	0.41	T_7_3_G_36_29	0.08	0.48	C_9_5_G_5_1	0.17	0.4	0.17	0.48
T_7_3_C_9_5	T_7_3	Sensitive	TRUE	Sensitive	C_9_5	Dependent	Emotional-Unreliable	1.38107e-05	G_38_23	sensory sensitivity	G_5_1	TRUE	Dependent	CDK neuroplasticity	Emotional-reactivity		T_7_3_C_9_5	G_38_23	G_5_1	3	T_7_3_C_9_5	0.02	0.41	T_7_3_G_38_23	0.0512821	0.487179	C_9_5_G_5_1	0.17	0.4	0.17	0.487179
T_7_3_C_9_5	T_7_3	Sensitive	TRUE	Sensitive	C_9_5	Dependent	Emotional-Unreliable	1.38107e-05	G_7_3	Neurogenesis	G_5_1	TRUE	Dependent	CDK neuroplasticity	Emotional-reactivity		T_7_3_C_9_5	G_7_3	G_5_1	3	T_7_3_C_9_5	0.02	0.41	T_7_3_G_7_3	0.165414	0.41	C_9_5_G_5_1	0.17	0.4	0.17	0.41
T_8_2_C_4_3	T_8_2	Reliable	TRUE	Reliable	C_4_3	Creative	Reliable-Creative	0.000391268	G_21_18	cognitive flexibility	G_9_8	TRUE	Creative	Neuroregulation	Self-awareness		T_8_2_C_4_3	G_21_18	G_9_8	1	T_8_2_C_4_3	0.97	0.02	T_8_2_G_21_18	0.3	0.0948276	C_4_3_G_9_8	0.97	0.12	0.97	0.12
T_8_2_C_4_3	T_8_2	Reliable	TRUE	Reliable	C_4_3	Creative	Reliable-Creative	0.000391268	G_21_18	cognitive flexibility	G_20_2	TRUE	Creative	Akt-Neuroprotection	Self-awareness		T_8_2_C_4_3	G_21_18	G_20_2	1	T_8_2_C_4_3	0.97	0.02	T_8_2_G_21_18	0.3	0.0948276	C_4_3_G_20_2	0.97	0.12	0.97	0.12
T_10_5_C_14_13	T_10_5	Reliable	TRUE	Reliable	C_14_13	Organized	Reliable-Organized	1.66221e-07	G_8_8	Global inositol/chemokine pathways	G_23_19	TRUE	Organized	Org2-RNA	Self-control		T_10_5_C_14_13	G_8_8	G_23_19	2	T_10_5_C_14_13	0.32	0	T_10_5_G_8_8	0.32	0.0669643	C_14_13_G_23_19	0.09	0.03	0.32	0.0669643
T_8_2_C_4_3	T_8_2	Reliable	TRUE	Reliable	C_4_3	Creative	Reliable-Creative	0.000391268	G_21_18	cognitive flexibility	G_33_15	TRUE	Creative	ERK-Neurodevelopment	Self-awareness		T_8_2_C_4_3	G_21_18	G_33_15	1	T_8_2_C_4_3	0.97	0.02	T_8_2_G_21_18	0.3	0.0948276	C_4_3_G_33_15	0.97	0.23	0.97	0.23
T_8_2_C_4_3	T_8_2	Reliable	TRUE	Reliable	C_4_3	Creative	Reliable-Creative	0.000391268	G_21_18	cognitive flexibility	G_7_3	TRUE	Creative	Neurogenesis	Emotional-reactivity		T_8_2_C_4_3	G_21_18	G_7_3	1	T_8_2_C_4_3	0.97	0.02	T_8_2_G_21_18	0.3	0.0948276	C_4_3_G_7_3	0.97	0.36	0.97	0.36
T_8_2_C_5_5	T_8_2	Reliable	TRUE	Reliable	C_5_5	Creative	Reliable-Creative	8.15488e-05	G_21_18	cognitive flexibility	G_7_3	TRUE	Creative	Neurogenesis	Emotional-reactivity		T_8_2_C_5_5	G_21_18	G_7_3	1	T_8_2_C_5_5	1	0.02	T_8_2_G_21_18	0.3	0.0948276	C_5_5_G_7_3	1	0.36	1	0.36
T_8_2_C_5_5	T_8_2	Reliable	TRUE	Reliable	C_5_5	Creative	Reliable-Creative	8.15488e-05	G_21_18	cognitive flexibility	G_33_15	TRUE	Creative	ERK-Neurodevelopment	Self-awareness		T_8_2_C_5_5	G_21_18	G_33_15	1	T_8_2_C_5_5	1	0.02	T_8_2_G_21_18	0.3	0.0948276	C_5_5_G_33_15	1	0.23	1	0.23
T_10_5_C_14_13	T_10_5	Reliable	TRUE	Reliable	C_14_13	Organized	Reliable-Organized	1.66221e-07	G_21_18	cognitive flexibility	G_23_19	TRUE	Organized	Org2-RNA	Self-control		T_10_5_C_14_13	G_21_18	G_23_19	2	T_10_5_C_14_13	0.32	0	T_10_5_G_21_18	0.32	0.0948276	C_14_13_G_23_19	0.09	0.03	0.32	0.0948276
T_8_2_C_5_5	T_8_2	Reliable	TRUE	Reliable	C_5_5	Creative	Reliable-Creative	8.15488e-05	G_21_18	cognitive flexibility	G_20_2	TRUE	Creative	Akt-Neuroprotection	Self-awareness		T_8_2_C_5_5	G_21_18	G_20_2	1	T_8_2_C_5_5	1	0.02	T_8_2_G_21_18	0.3	0.0948276	C_5_5_G_20_2	1	0.12	1	0.12
T_8_2_C_8_8	T_8_2	Reliable	TRUE	Reliable	C_8_8	Creative	Reliable-Creative	2.29716e-06	G_21_18	cognitive flexibility	G_20_2	TRUE	Creative	Akt-Neuroprotection	Self-awareness		T_8_2_C_8_8	G_21_18	G_20_2	1	T_8_2_C_8_8	1	0.02	T_8_2_G_21_18	0.3	0.0948276	C_8_8_G_20_2	1	0.12	1	0.12
T_15_12_C_3_2	T_15_12	Sensitive	TRUE	Sensitive	C_3_2	Apathetic	Emotional-Unreliable	1.78567e-05	G_13_12	acetylcholine biosynthesis	G_40_26	TRUE	Apathetic	Dopamine-feedback	Emotional-reactivity		T_15_12_C_3_2	G_13_12	G_40_26	3	T_15_12_C_3_2	0.02	1	T_15_12_G_13_12	0.230769	0.39	C_3_2_G_40_26	0.08	1	0.230769	1
T_15_1_C_3_2	T_15_1	Antisocial	TRUE	Antisocial	C_3_2	Apathetic	Emotional-Unreliable	0.000190366	G_39_26	mTOR myelination	G_40_26	TRUE	Apathetic	Dopamine-feedback	Emotional-reactivity		T_15_1_C_3_2	G_39_26	G_40_26	3	T_15_1_C_3_2	0.13	1	T_15_1_G_39_26	0.2	0.35	C_3_2_G_40_26	0.08	1	0.2	1
T_15_1_C_3_2	T_15_1	Antisocial	TRUE	Antisocial	C_3_2	Apathetic	Emotional-Unreliable	0.000190366	G_21_3	Cellular Senescence	G_40_26	TRUE	Apathetic	Dopamine-feedback	Emotional-reactivity		T_15_1_C_3_2	G_21_3	G_40_26	3	T_15_1_C_3_2	0.13	1	T_15_1_G_21_3	0.13	0.35	C_3_2_G_40_26	0.08	1	0.13	1
T_14_1_C_3_2	T_14_1	Sensitive	TRUE	Sensitive	C_3_2	Apathetic	Emotional-Unreliable	0.000286858	G_7_2	GPCR dysregulation	G_40_26	TRUE	Apathetic	Dopamine-feedback	Emotional-reactivity		T_14_1_C_3_2	G_7_2	G_40_26	3	T_14_1_C_3_2	0	1	T_14_1_G_7_2	0.0947867	0.232227	C_3_2_G_40_26	0.08	1	0.0947867	1
T_14_1_C_3_2	T_14_1	Sensitive	TRUE	Sensitive	C_3_2	Apathetic	Emotional-Unreliable	0.000286858	G_12_11	Ras-Akt interaction	G_40_26	TRUE	Apathetic	Dopamine-feedback	Emotional-reactivity		T_14_1_C_3_2	G_12_11	G_40_26	3	T_14_1_C_3_2	0	1	T_14_1_G_12_11	0.0285714	0.209524	C_3_2_G_40_26	0.08	1	0.08	1
[truncated: 461 more rows]
