# Supplementary material for: Three genetic–environmental networks for human personality
Source: Mol Psychiatry. 2019 Nov 21;26(8):3858–75. doi: 10.1038/s41380-019-0579-x (PMC8550959; doi:10.1038/s41380-019-0579-x)
Supplement: Supplementary file 20 — Supplementary Table S8 [file 41380_2019_579_MOESM20_ESM.xlsx]

## Sheet: Sheet2
Supplementary Table S8. Percentage of overlapping among SNP sets related to Temperament and Character sets, respectivelly, across networks.
	Network	Reliable-Creative	Reliable-Creative	Reliable-Organized	Reliable-Creative
	Overlapping	Reliable-Organized	Emotional-Unreliable	Emotional-Unreliable	Reliable-Organized
					Emotional-Unreliable
	Temperament SNP sets	0.106061	0.106061	0.106061	0.0454545
	Character SNP sets	0	0.030303	0.030303	0
	Average SNP sets	0.0530303	0.0681818	0.0681818	0.0227273
