# Supplementary material for: Three genetic–environmental networks for human personality
Source: Mol Psychiatry. 2019 Nov 21;26(8):3858–75. doi: 10.1038/s41380-019-0579-x (PMC8550959; doi:10.1038/s41380-019-0579-x)
Supplement: Supplementary file 22 — Supplementary Table S10 [file 41380_2019_579_MOESM22_ESM.xlsx]

## Sheet: Sheet1
Supplementary Table S10. Description of the different types and sub-types of genes based on their possible molecular consequences.
Types	Reduced types	Explanation
lncRNA	Antisense	Contain transcripts that overlap the genomic span (i.e. exon or introns) of a protein-coding locus on the opposite strand.
	lincRNA	Long intergenic non-coding RNAs
	Retained intron	Alternatively spliced transcript believed to contain intronic sequence relative to other, coding, variants.
	Sense intronic	Long non-coding transcript in introns of a coding gene that does not overlap any exons.
ncRNA	miRNA	microRNA precursors
	misc. RNA	miscellaneous other RNA
	snoRNA	small nucleolar RNA
	snRNA	small nuclear RNA
	tRNA	transfer RNA
	rRNA	ribosomal RNA
Coding	Protein coding	Contains an open reading frame (ORF).
	Nonsence mediated decay	If the coding sequence (following the appropriate reference) of a transcript finishes >50bp from a downstream splice site then it is tagged as NMD. If the variant does not cover the full reference coding sequence then it is annotated as NMD if NMD is unavoidable i.e. no matter what the exon structure of the missing portion is the transcript will be subject to NMD
Pseudogenes	Processed pseudogene	Pseudogene that lack introns and is thought to arise from reverse transcription of mRNA followed by reinsertion of DNA into the genome.
	Transcribed processed pseudogene	Pseudogene where protein homology or genomic structure indicates a pseudogene, but the presence of locus-specific transcripts indicates expression.
	Unprocessed pseudogene
	Unitary pseudogene
	Transcribed unprocessed pseudogene
Others	Processed transcript	Transcripts that do not contain an ORF.
	Sense overlapping	Long non-coding transcript that contains a coding gene in its intron on the same strand.
	TEC	To be Experimentally Confirmed. This is used for non-spliced EST clusters that have polyA features. This category has been specifically created for the ENCODE project to highlight regions that could indicate the presence of protein coding genes that require experimental validation, either by 5' RACE or RT-PCR to extend the transcripts, or by confirming expression of the putatively-encoded peptide…
