# Supplementary material for: Three genetic–environmental networks for human personality
Source: Mol Psychiatry. 2019 Nov 21;26(8):3858–75. doi: 10.1038/s41380-019-0579-x (PMC8550959; doi:10.1038/s41380-019-0579-x)
Supplement: Supplementary file 23 — Supplementary Table S11 [file 41380_2019_579_MOESM23_ESM.xlsx]

## Sheet: A
Supplementary Table S11. Definition of environmental variables.
Environmental variables	Years available	Variable names in the data	First Author, Year published	Title of the article
Tolerance	1980, 1983	tolerance80, tolerance83	Keltikangas-Jä̈rvinen, 2004	Nature and nurture in novelty seeking
Emotional warmth (significance)	1980, 1983	sig80, sig83	Jokela, 2007	Serotonin Receptor 2A Gene and the Influence of Childhood Maternal Nurturance on Adulthood Depressive Symptoms
Strict Discplinary Style	1980, 1983	discip80, discip83	Keltikangas-Jä̈rvinen, 2004	Nature and nurture in novelty seeking
Socioeconomic Status	1980, 1983	zincome80, zincome83	Jokela, 2007	The Serotonin Receptor 2A Gene Moderates the Influence of Parental Socioeconomic Status on Adulthood Harm Avoidance
Urban/Rural Residency in adulthood	2001	residency101	Jokela, 2007	The Influence of Urban/Rural Residency on Depressive Symptoms is Moderated by the Serotonin Receptor 2A Gene
Urban/Rural Residency in childhood	1980, 1983	residency80, residency83	Lahti, 2006	Socio-demographic characteristics moderate the association between DRD4 and Novelty seeking
Life events	2001	events	Elovainio, 2007	Genetic Variants in the DRD2 Gene Moderate the Relationship Between Stressful Life Events and Depressive Symptoms in Adults: Cardiovascular Risk in Young Finns Study
Education	1980, 1983	zeduy80, zedu83	Keltikangas-Jä̈rvinen, 2010	Does genetic background moderate the association between parental education and school achievement?
