# Supplementary material for: Three genetic–environmental networks for human personality
Source: Mol Psychiatry. 2019 Nov 21;26(8):3858–75. doi: 10.1038/s41380-019-0579-x (PMC8550959; doi:10.1038/s41380-019-0579-x)
Supplement: Supplementary file 24 — Supplementary Table S12 [file 41380_2019_579_MOESM24_ESM.xlsx]

## Sheet: Sheet3
Supplementary Table S12. Summary of the associations among Environmental sets and the phenotypic Temperament and Character relationships.
Environmental sets related directly to the phenotypic associations between Temperament and Character sets are summarized and compared among
all relationships, as well as within each network. Environmental sets indirectly associated with Temperament and Character relationships through SNP sets
are also described. "Not related" indicates that there is no Environmental set related to any component of the relationship: Temp set - Char set
or the SNP sets associated with a Temp set and a Char set. "Related" indicates that both Char and Temp sets, or their related SNP sets in the indirect fashion,
are associated with an Environmental set.
	Direct Phenotypic Temperament		Indirect SNP sets related to both
	-Character Relationships		Temperament and Character sets within a
			Relationships
	Not Related	Related	Not Related	Related
All relationships	0.54717	0.0754717	0.422642	0.109434
Only Creative-Reliable network	0.666667	0.0175439	0.578947	0.0526316
Only Organized-Reliable network	0.136986	0.260274	0.465753	0.109589
Only Emotional-Unreliable network	0.718519	0	0.333333	0.133333
