# Supplementary material for: Three genetic–environmental networks for human personality
Source: Mol Psychiatry. 2019 Nov 21;26(8):3858–75. doi: 10.1038/s41380-019-0579-x (PMC8550959; doi:10.1038/s41380-019-0579-x)
Supplement: Supplementary file 27 — Supplementary Table S15 [file 41380_2019_579_MOESM27_ESM.xlsx]

## Sheet: pareto sorted by KorRelHyp
Supplementary Table S15. Relationships between Temperament and Character Sets identified in the Finnish sample and replicated in the Korean (80%) sample. The replication score was calculated using Hypergeometric statistics and Multi-objective optimization techniques (see Pareto values in Table S17).
Finnish Relationships			Korean Relationships		Non-Dominated Solutions
Character sets	SNP sets	Hyp C-T	Char sets	SNP sets	Temp sets	Korean Relationships	Char sets
C_10_2	T_11_11	0.00028	C_6_1	T_15_6	0.0462	6.10593e-08	0.000385
C_10_2	T_11_11	0.00028	C_3_2	T_18_11	0.001	0.000919351	0.0135
C_10_2	T_11_11	0.00028	C_16_14	T_18_11	0.001	0.00327851	0.00923
C_10_2	T_11_11	0.00028	C_13_1	T_18_11	0.001	0.00436939	0.000385
C_10_2	T_15_2	5.21e-08	C_6_1	T_4_2	0.0345	0.00363505	0.000385
C_10_2	T_6_1	3.44e-10	C_2_2	T_17_17	0.0215	3.74951e-05	0.0215
C_10_2	T_6_1	3.44e-10	C_6_1	T_17_17	0.0215	5.03325e-05	0.000385
C_10_2	T_6_1	3.44e-10	C_9_9	T_9_5	0.00283	0.00789795	0.0135
C_10_2	T_6_1	3.44e-10	C_6_1	T_9_5	0.00283	0.0334866	0.000385
C_10_2	T_6_1	3.44e-10	C_9_9	T_8_5	5.76e-06	0.0486596	0.0135
C_10_7	T_10_5	3.19e-12	C_5_2	T_8_5	0.0345	2.74587e-11	0.0331
C_10_7	T_10_5	3.19e-12	C_12_7	T_13_9	0.000334	5.89443e-10	0.0185
C_10_7	T_10_5	3.19e-12	C_19_17	T_16_4	0.00385	1.54223e-09	0.00154
C_10_7	T_10_5	3.19e-12	C_19_17	T_13_9	0.000334	3.26437e-09	0.00154
C_10_7	T_15_2	3.88e-13	C_19_17	T_4_2	0.0345	1.19904e-14	0.00154
C_10_7	T_15_2	3.88e-13	C_5_2	T_16_15	0.00385	2.4664e-06	0.0331
C_10_7	T_15_2	3.88e-13	C_4_1	T_16_15	0.00385	4.26e-06	0.0221
C_10_7	T_15_2	3.88e-13	C_12_7	T_16_15	0.00385	0.0002514	0.0185
C_10_7	T_15_2	3.88e-13	C_19_17	T_16_15	0.00385	0.000779288	0.00154
C_10_7	T_15_3	1.02e-05	C_4_3	T_5_1	0.0215	0.00158573	0.0331
C_10_7	T_4_1	-5.33e-15	C_19_17	T_17_17	0.0323	8.59979e-13	0.00154
C_10_7	T_4_1	-5.33e-15	C_5_2	T_8_5	4.93e-05	2.74587e-11	0.0331
C_10_7	T_4_1	-5.33e-15	C_19_17	T_5_3	0.000234	2.86834e-09	0.00154
C_10_7	T_4_1	-5.33e-15	C_4_1	T_8_5	4.93e-05	3.11119e-09	0.0221
C_10_7	T_4_1	-5.33e-15	C_12_7	T_8_5	4.93e-05	5.65105e-05	0.0185
C_10_7	T_4_1	-5.33e-15	C_19_17	T_8_5	4.93e-05	0.000266709	0.00154
C_10_7	T_6_1	-6.44e-15	C_19_17	T_17_17	0.0215	8.59979e-13	0.00154
C_10_7	T_6_1	-6.44e-15	C_5_2	T_8_5	5.76e-06	2.74587e-11	0.0331
C_10_7	T_6_1	-6.44e-15	C_19_17	T_5_3	0.00126	2.86834e-09	0.00154
C_10_7	T_6_1	-6.44e-15	C_4_1	T_8_5	5.76e-06	3.11119e-09	0.0221
C_10_7	T_6_1	-6.44e-15	C_12_7	T_8_5	5.76e-06	5.65105e-05	0.0185
C_10_7	T_6_1	-6.44e-15	C_19_17	T_8_5	5.76e-06	0.000266709	0.00154
C_10_8	T_11_7	3.31e-13	C_14_4	T_4_4	0.00223	5.88138e-10	0.00843
C_10_8	T_11_7	3.31e-13	C_9_1	T_3_3	0.000182	9.73111e-08	0.0283
C_10_8	T_11_7	3.31e-13	C_14_4	T_3_3	0.000182	1.56604e-07	0.00843
C_10_8	T_11_7	3.31e-13	C_11_5	T_13_12	0.014	0.0302012	0.00223
C_10_8	T_13_3	4.16e-11	C_18_4	T_11_7	0.00234	2.61885e-06	0.00967
C_10_8	T_13_3	4.16e-11	C_14_4	T_16_8	0.00566	0.000153595	0.00843
C_10_8	T_13_3	4.16e-11	C_11_5	T_11_7	0.00234	0.000343689	0.00223
C_10_8	T_14_5	0.00026	C_18_4	T_6_1	0.0199	1.97271e-08	0.00967
C_10_8	T_14_5	0.00026	C_14_4	T_16_8	0.0283	0.000153595	0.00843
C_10_8	T_14_5	0.00026	C_15_10	T_8_4	0.00081	0.00136512	0.00843
C_10_8	T_14_5	0.00026	C_11_5	T_18_12	0.00843	0.00190114	0.00223
C_10_8	T_14_5	0.00026	C_11_5	T_8_4	0.00081	0.0264514	0.00223
C_10_8	T_6_4	2.15e-05	C_13_5	T_15_5	0.0215	1.45706e-05	0.00967
C_10_8	T_6_4	2.15e-05	C_14_4	T_15_5	0.0215	0.00494086	0.00843
C_10_8	T_6_4	2.15e-05	C_11_5	T_15_5	0.0215	0.0245737	0.00223
C_10_8	T_6_5	2.04e-06	C_14_4	T_4_4	0.00771	5.88138e-10	0.00843
C_10_8	T_6_5	2.04e-06	C_13_1	T_13_8	0.00468	1.47559e-08	0.0323
C_10_8	T_6_5	2.04e-06	C_12_9	T_13_8	0.00468	2.60487e-07	0.00843
C_10_8	T_8_6	1.16e-06	C_19_2	T_2_1	0.00771	6.81088e-08	0.0345
C_10_8	T_8_6	1.16e-06	C_9_1	T_3_3	0.0174	9.73111e-08	0.0283
C_10_8	T_8_6	1.16e-06	C_14_4	T_3_3	0.0174	1.56604e-07	0.00843
C_10_8	T_8_6	1.16e-06	C_9_1	T_2_1	0.00771	1.75161e-07	0.0283
C_10_8	T_8_6	1.16e-06	C_15_10	T_11_6	0.00468	2.45283e-07	0.00843
C_10_8	T_8_6	1.16e-06	C_18_4	T_7_7	0.00327	0.000164609	0.00967
C_10_8	T_8_6	1.16e-06	C_19_2	T_9_7	0.00283	0.000577385	0.0345
C_10_8	T_8_6	1.16e-06	C_14_4	T_7_7	0.00327	0.000786866	0.00843
C_10_8	T_8_6	1.16e-06	C_11_5	T_7_7	0.00327	0.00380047	0.00223
C_10_8	T_8_6	1.16e-06	C_15_10	T_9_7	0.00283	0.0146296	0.00843
C_10_8	T_9_6	-1.67e-14	C_18_4	T_6_1	0.0199	1.97271e-08	0.00967
C_10_8	T_9_6	-1.67e-14	C_14_4	T_3_3	0.0425	1.56604e-07	0.00843
C_10_8	T_9_6	-1.67e-14	C_19_2	T_13_12	0.00843	2.09973e-06	0.0345
C_10_8	T_9_6	-1.67e-14	C_18_4	T_11_7	0.00843	2.61885e-06	0.00967
C_10_8	T_9_6	-1.67e-14	C_19_2	T_12_8	0.00192	1.20696e-05	0.0345
C_10_8	T_9_6	-1.67e-14	C_15_10	T_13_12	0.00843	1.24816e-05	0.00843
C_10_8	T_9_6	-1.67e-14	C_18_4	T_7_7	0.00081	0.000164609	0.00967
C_10_8	T_9_6	-1.67e-14	C_11_5	T_11_7	0.00843	0.000343689	0.00223
C_10_8	T_9_6	-1.67e-14	C_15_10	T_12_8	0.00192	0.000750055	0.00843
C_10_8	T_9_6	-1.67e-14	C_14_4	T_7_7	0.00081	0.000786866	0.00843
C_10_8	T_9_6	-1.67e-14	C_11_5	T_7_7	0.00081	0.00380047	0.00223
C_11_10	T_13_9	0.000194	C_12_1	T_18_5	0.00923	3.80956e-06	0.0215
C_11_10	T_9_6	3.57e-05	C_12_1	T_13_12	0.00843	0.00140949	0.0215
C_11_3	T_13_4	0.00033	C_13_6	T_6_4	0.0221	2.35109e-08	0.000385
C_11_3	T_13_4	0.00033	C_13_6	T_18_15	0.0185	5.95917e-05	0.000385
C_11_3	T_14_4	0.000128	C_12_2	T_6_6	0.00201	2.53301e-07	0.0269
C_11_3	T_14_4	0.000128	C_10_6	T_6_6	0.00201	5.50457e-06	0.00385
C_11_3	T_14_4	0.000128	C_13_6	T_6_6	0.00201	0.000598192	0.000385
C_11_3	T_15_8	0.000154	C_12_2	T_2_2	0.0323	1.48448e-12	0.0269
C_11_3	T_15_8	0.000154	C_18_3	T_2_2	0.0323	2.62298e-09	0.00923
C_11_3	T_15_8	0.000154	C_10_6	T_2_2	0.0323	1.74286e-08	0.00385
C_11_3	T_15_8	0.000154	C_13_6	T_2_2	0.0323	2.24115e-08	0.000385
C_11_3	T_5_1	2.71e-11	C_12_2	T_2_2	0.00162	1.48448e-12	0.0269
C_11_3	T_5_1	2.71e-11	C_18_3	T_2_2	0.00162	2.62298e-09	0.00923
C_11_3	T_5_1	2.71e-11	C_12_2	T_3_1	0.000234	8.19005e-09	0.0269
C_11_3	T_5_1	2.71e-11	C_10_6	T_2_2	0.00162	1.74286e-08	0.00385
C_11_3	T_5_1	2.71e-11	C_13_6	T_2_2	0.00162	2.24115e-08	0.000385
C_11_3	T_5_1	2.71e-11	C_12_2	T_6_6	1.76e-05	2.53301e-07	0.0269
C_11_3	T_5_1	2.71e-11	C_10_6	T_6_6	1.76e-05	5.50457e-06	0.00385
C_11_3	T_5_1	2.71e-11	C_13_6	T_7_4	0.00081	0.000366278	0.000385
C_11_3	T_5_1	2.71e-11	C_13_6	T_6_6	1.76e-05	0.000598192	0.000385
C_11_4	T_10_1	0.000299	C_3_2	T_18_11	0.0185	0.000919351	0.0135
C_11_4	T_10_1	0.000299	C_13_1	T_18_11	0.0185	0.00436939	0.000385
C_11_4	T_11_7	4.01e-06	C_3_2	T_4_4	0.00223	-3.15303e-14	0.0135
C_11_4	T_11_7	4.01e-06	C_13_1	T_4_4	0.00223	1.06463e-09	0.000385
C_11_4	T_11_7	4.01e-06	C_9_1	T_3_3	0.000182	9.73111e-08	0.0135
C_11_4	T_11_7	4.01e-06	C_13_1	T_3_3	0.000182	2.60289e-05	0.000385
C_11_4	T_3_1	9.61e-08	C_3_2	T_17_8	0.0185	3.23284e-11	0.0135
C_11_4	T_3_1	9.61e-08	C_13_1	T_17_8	0.0185	8.89407e-09	0.000385
C_11_4	T_6_4	2.36e-14	C_10_8	T_15_5	0.0215	0.000244278	0.0135
C_11_4	T_6_4	2.36e-14	C_13_1	T_15_5	0.0215	0.021388	0.000385
C_11_4	T_6_5	0.000343	C_3_2	T_4_4	0.00771	-3.15303e-14	0.0135
C_11_4	T_6_5	0.000343	C_3_2	T_13_8	0.00468	2.25042e-13	0.0135
C_11_4	T_6_5	0.000343	C_13_1	T_4_4	0.00771	1.06463e-09	0.000385
C_11_4	T_6_5	0.000343	C_13_1	T_13_8	0.00468	1.47559e-08	0.000385
C_11_4	T_9_6	2.94e-06	C_9_1	T_3_3	0.0425	9.73111e-08	0.0135
C_11_4	T_9_6	2.94e-06	C_3_2	T_16_8	0.0283	1.96628e-06	0.0135
C_11_4	T_9_6	2.94e-06	C_13_1	T_3_3	0.0425	2.60289e-05	0.000385
C_11_4	T_9_6	2.94e-06	C_10_8	T_7_7	0.00081	0.000683759	0.0135
C_11_4	T_9_6	2.94e-06	C_13_1	T_16_8	0.0283	0.00137666	0.000385
C_11_4	T_9_6	2.94e-06	C_13_1	T_7_7	0.00081	0.0349224	0.000385
C_12_5	T_14_1	0.000166	C_10_10	T_6_5	0.00383	0.0308271	0.0135
C_12_5	T_3_3	5.92e-08	C_10_10	T_13_12	0.0144	0.0487328	0.0135
C_12_6	T_13_3	3.54e-06	C_3_1	T_11_7	0.00234	0.000792843	0.0278
C_12_6	T_3_3	2.74e-08	C_3_1	T_11_6	6.69e-05	8.61533e-13	0.0278
C_12_6	T_3_3	2.74e-08	C_5_4	T_19_10	0.00385	1.86219e-11	0.00465
C_12_6	T_3_3	2.74e-08	C_5_4	T_11_6	6.69e-05	1.43346e-07	0.00465
C_12_6	T_8_7	1e-06	C_3_1	T_11_6	0.00468	8.61533e-13	0.0278
C_12_6	T_8_7	1e-06	C_3_1	T_3_2	0.00283	1.38978e-12	0.0278
C_12_6	T_8_7	1e-06	C_5_4	T_18_1	0.0215	4.92617e-09	0.00465
C_12_6	T_8_7	1e-06	C_5_4	T_11_6	0.00468	1.43346e-07	0.00465
C_12_6	T_8_7	1e-06	C_5_4	T_3_2	0.00283	2.99285e-06	0.00465
C_12_6	T_9_6	1.03e-05	C_3_1	T_13_12	0.00843	2.0711e-09	0.0278
C_12_6	T_9_6	1.03e-05	C_3_1	T_12_8	0.00192	4.5162e-05	0.0278
C_12_6	T_9_6	1.03e-05	C_5_4	T_13_12	0.00843	0.000153816	0.00465
C_12_6	T_9_6	1.03e-05	C_5_4	T_9_7	0.00771	0.000201032	0.00465
C_12_7	T_13_4	3.02e-05	C_13_6	T_6_4	0.0221	2.35109e-08	0.00923
C_12_7	T_13_4	3.02e-05	C_13_6	T_18_15	0.0185	5.95917e-05	0.00923
C_12_7	T_14_4	5.64e-05	C_10_6	T_6_6	0.00201	5.50457e-06	0.0308
C_12_7	T_14_4	5.64e-05	C_13_6	T_6_6	0.00201	0.000598192	0.00923
C_12_7	T_15_8	0.000127	C_10_6	T_2_2	0.0323	1.74286e-08	0.0308
C_12_7	T_15_8	0.000127	C_13_6	T_2_2	0.0323	2.24115e-08	0.00923
C_12_7	T_5_1	7.38e-12	C_10_6	T_2_2	0.00162	1.74286e-08	0.0308
C_12_7	T_5_1	7.38e-12	C_13_6	T_2_2	0.00162	2.24115e-08	0.00923
C_12_7	T_5_1	7.38e-12	C_10_6	T_6_6	1.76e-05	5.50457e-06	0.0308
C_12_7	T_5_1	7.38e-12	C_13_6	T_7_4	0.00081	0.000366278	0.00923
C_12_7	T_5_1	7.38e-12	C_13_6	T_6_6	1.76e-05	0.000598192	0.00923
C_12_9	T_10_5	3.93e-05	C_17_8	T_16_4	0.00385	-2.68674e-14	0.02
C_12_9	T_10_5	3.93e-05	C_3_3	T_11_3	0.000334	3.68938e-12	0.00741
C_12_9	T_14_4	5.31e-09	C_3_3	T_11_3	0.0278	3.68938e-12	0.00741
C_12_9	T_14_4	5.31e-09	C_3_3	T_6_6	0.00201	1.02877e-09	0.00741
C_12_9	T_5_1	6.39e-07	C_17_8	T_16_4	0.0323	-2.68674e-14	0.02
C_12_9	T_5_1	6.39e-07	C_3_3	T_4_2	4.93e-05	-2.04281e-14	0.00741
C_12_9	T_5_1	6.39e-07	C_3_3	T_6_6	1.76e-05	1.02877e-09	0.00741
C_12_9	T_5_1	6.39e-07	C_18_5	T_3_1	0.000234	0.0372993	0.00468
C_12_9	T_5_1	6.39e-07	C_17_1	T_2_2	0.00162	0.0387948	0.000851
C_12_9	T_5_1	6.39e-07	C_18_5	T_4_2	4.93e-05	0.0409071	0.00468
C_13_1	T_14_4	9.66e-07	C_12_2	T_6_6	0.00201	2.53301e-07	0.0269
C_13_1	T_14_4	9.66e-07	C_18_3	T_11_3	0.0278	0.000111456	0.00923
C_13_1	T_14_4	9.66e-07	C_18_3	T_6_6	0.00201	0.000730175	0.00923
C_13_1	T_15_8	0.00043	C_12_2	T_2_2	0.0323	1.48448e-12	0.0269
C_13_1	T_15_8	0.00043	C_18_3	T_2_2	0.0323	2.62298e-09	0.00923
C_13_1	T_5_1	1.22e-10	C_12_2	T_2_2	0.00162	1.48448e-12	0.0269
C_13_1	T_5_1	1.22e-10	C_18_3	T_2_2	0.00162	2.62298e-09	0.00923
C_13_1	T_5_1	1.22e-10	C_12_2	T_3_1	0.000234	8.19005e-09	0.0269
C_13_1	T_5_1	1.22e-10	C_12_2	T_6_6	1.76e-05	2.53301e-07	0.0269
C_13_1	T_5_1	1.22e-10	C_18_3	T_11_3	6.69e-05	0.000111456	0.00923
C_13_1	T_5_1	1.22e-10	C_18_3	T_6_6	1.76e-05	0.000730175	0.00923
C_14_1	T_9_9	0.000166	C_13_12	T_18_18	0.0462	0.0128482	0.02
C_14_1	T_9_9	0.000166	C_13_12	T_6_5	0.000912	0.0414389	0.02
C_14_11	T_11_7	3.26e-08	C_9_1	T_4_4	0.00223	9.94955e-10	0.00176
C_14_11	T_11_7	3.26e-08	C_9_1	T_3_3	0.000182	9.73111e-08	0.00176
C_14_11	T_12_9	1.04e-08	C_20_3	T_14_2	0.0185	0.0311313	0.0462
C_14_11	T_12_9	1.04e-08	C_7_1	T_14_2	0.0185	0.0399456	0.0045
C_14_11	T_13_3	1.27e-08	C_16_8	T_15_5	0.0135	1.02571e-05	0.0278
C_14_11	T_13_3	1.27e-08	C_4_2	T_16_8	0.00566	4.92702e-05	0.0045
C_14_11	T_13_3	1.27e-08	C_10_8	T_16_8	0.00566	0.000108532	0.00176
C_14_11	T_13_3	1.27e-08	C_16_8	T_11_7	0.00234	0.00145435	0.0278
C_14_11	T_13_3	1.27e-08	C_10_8	T_11_7	0.00234	0.0142222	0.00176
C_14_11	T_14_5	9.4e-05	C_4_2	T_16_8	0.0283	4.92702e-05	0.0045
C_14_11	T_14_5	9.4e-05	C_10_8	T_16_8	0.0283	0.000108532	0.00176
C_14_11	T_14_5	9.4e-05	C_20_3	T_6_1	0.0199	0.000972662	0.0462
C_14_11	T_14_5	9.4e-05	C_10_8	T_6_1	0.0199	0.00396832	0.00176
C_14_11	T_14_5	9.4e-05	C_16_8	T_8_4	0.00081	0.00505634	0.0278
C_14_11	T_14_5	9.4e-05	C_10_8	T_18_12	0.00843	0.026616	0.00176
C_14_11	T_3_1	9.92e-07	C_10_8	T_17_8	0.0185	1.91988e-09	0.00176
C_14_11	T_6_4	4.93e-08	C_16_8	T_15_5	0.0215	1.02571e-05	0.0278
C_14_11	T_6_4	4.93e-08	C_4_2	T_15_5	0.0215	0.000130358	0.0045
C_14_11	T_6_4	4.93e-08	C_10_8	T_15_5	0.0215	0.000244278	0.00176
C_14_11	T_6_5	1.79e-05	C_9_1	T_4_4	0.00771	9.94955e-10	0.00176
C_14_11	T_6_5	1.79e-05	C_4_2	T_13_8	0.00468	3.7523e-05	0.0045
C_14_11	T_6_5	1.79e-05	C_10_8	T_13_8	0.00468	8.29222e-05	0.00176
C_14_11	T_9_6	7.99e-12	C_9_1	T_3_3	0.0425	9.73111e-08	0.00176
C_14_11	T_9_6	7.99e-12	C_16_8	T_15_5	0.0323	1.02571e-05	0.0278
C_14_11	T_9_6	7.99e-12	C_4_2	T_16_8	0.0283	4.92702e-05	0.0045
C_14_11	T_9_6	7.99e-12	C_10_8	T_16_8	0.0283	0.000108532	0.00176
C_14_11	T_9_6	7.99e-12	C_20_3	T_7_7	0.00081	0.000164609	0.0462
C_14_11	T_9_6	7.99e-12	C_10_8	T_7_7	0.00081	0.000683759	0.00176
C_14_13	T_10_5	1.66e-07	C_16_11	T_13_9	0.000334	1.95244e-12	0.0278
C_14_13	T_10_5	1.66e-07	C_18_14	T_8_5	0.0345	2.41328e-06	0.00234
C_14_13	T_10_5	1.66e-07	C_5_3	T_16_4	0.00385	8.45118e-05	0.0209
C_14_13	T_10_5	1.66e-07	C_5_3	T_13_9	0.000334	0.000280282	0.0209
C_14_13	T_10_5	1.66e-07	C_8_7	T_8_5	0.0345	0.000283343	0.00176
C_14_13	T_10_5	1.66e-07	C_18_14	T_16_4	0.00385	0.000356024	0.00234
C_14_13	T_10_5	1.66e-07	C_9_9	T_13_9	0.000334	0.00046842	0.000204
C_14_13	T_11_11	1.02e-07	C_16_11	T_10_10	0.001	9.7094e-06	0.0278
C_14_13	T_11_11	1.02e-07	C_5_3	T_15_6	0.0462	2.47712e-05	0.0209
C_14_13	T_11_11	1.02e-07	C_18_14	T_15_6	0.0462	0.000114802	0.00234
C_14_13	T_11_11	1.02e-07	C_9_9	T_15_6	0.0462	0.00876936	0.000204
C_14_13	T_15_2	2.31e-09	C_16_11	T_4_2	0.0345	8.09464e-13	0.0278
C_14_13	T_15_2	2.31e-09	C_16_11	T_16_15	0.00385	1.87307e-08	0.0278
C_14_13	T_15_2	2.31e-09	C_5_3	T_4_2	0.0345	2.04672e-06	0.0209
C_14_13	T_15_2	2.31e-09	C_9_9	T_4_2	0.0345	0.00509565	0.000204
C_14_13	T_15_2	2.31e-09	C_16_15	T_16_15	0.00385	0.0345006	0.0104
C_14_13	T_15_3	2.49e-06	C_4_3	T_5_1	0.0215	0.00158573	0.0012
C_14_13	T_4_1	1.43e-13	C_16_11	T_5_3	0.000234	3.66374e-15	0.0278
C_14_13	T_4_1	1.43e-13	C_16_11	T_8_5	4.93e-05	4.71918e-08	0.0278
C_14_13	T_4_1	1.43e-13	C_18_14	T_8_5	4.93e-05	2.41328e-06	0.00234
C_14_13	T_4_1	1.43e-13	C_8_7	T_8_5	4.93e-05	0.000283343	0.00176
C_14_13	T_4_1	1.43e-13	C_9_9	T_14_10	0.0323	0.000338869	0.000204
C_14_13	T_4_1	1.43e-13	C_9_9	T_9_5	0.000397	0.00789795	0.000204
C_14_13	T_4_1	1.43e-13	C_9_9	T_8_5	4.93e-05	0.0486596	0.000204
C_14_13	T_6_1	-2.82e-14	C_16_11	T_5_3	0.00126	3.66374e-15	0.0278
C_14_13	T_6_1	-2.82e-14	C_16_11	T_8_5	5.76e-06	4.71918e-08	0.0278
C_14_13	T_6_1	-2.82e-14	C_18_14	T_8_5	5.76e-06	2.41328e-06	0.00234
C_14_13	T_6_1	-2.82e-14	C_8_7	T_8_5	5.76e-06	0.000283343	0.00176
C_14_13	T_6_1	-2.82e-14	C_9_9	T_17_17	0.0215	0.000909975	0.000204
C_14_13	T_6_1	-2.82e-14	C_9_9	T_9_5	0.00283	0.00789795	0.000204
C_14_13	T_6_1	-2.82e-14	C_9_9	T_8_5	5.76e-06	0.0486596	0.000204
C_14_5	T_10_1	5.98e-05	C_5_5	T_18_11	0.0185	0.00505444	0.0215
C_14_5	T_10_1	5.98e-05	C_7_4	T_18_11	0.0185	0.0096535	0.00923
C_14_5	T_11_7	9.86e-07	C_5_5	T_4_4	0.00223	5.08347e-09	0.0215
C_14_5	T_11_7	9.86e-07	C_5_5	T_3_3	0.000182	4.61157e-07	0.0215
C_14_5	T_11_7	9.86e-07	C_20_12	T_4_4	0.00223	4.52709e-06	0.00923
C_14_5	T_11_7	9.86e-07	C_20_12	T_3_3	0.000182	0.000188031	0.00923
C_14_5	T_12_4	0.000405	C_5_5	T_13_3	0.0269	7.61593e-08	0.0215
C_14_5	T_12_4	0.000405	C_20_12	T_13_3	0.0269	7.09797e-07	0.00923
C_14_5	T_12_9	5.57e-05	C_20_12	T_14_2	0.0185	0.0268963	0.00923
C_14_5	T_13_3	3.01e-06	C_5_5	T_16_8	0.00566	0.000463513	0.0215
C_14_5	T_13_3	3.01e-06	C_20_12	T_11_7	0.00234	0.00378555	0.00923
C_14_5	T_13_9	0.000222	C_20_12	T_6_1	0.0323	0.000645151	0.00923
C_14_5	T_14_1	5.8e-07	C_20_12	T_2_1	0.0345	9.73727e-06	0.00923
C_14_5	T_14_1	5.8e-07	C_7_4	T_17_11	0.0308	0.0322784	0.00923
C_14_5	T_3_3	6.23e-07	C_20_12	T_6_1	0.0345	0.000645151	0.00923
C_14_5	T_8_6	2.75e-11	C_5_5	T_3_3	0.0174	4.61157e-07	0.0215
C_14_5	T_8_6	2.75e-11	C_20_12	T_2_1	0.00771	9.73727e-06	0.00923
C_14_5	T_8_6	2.75e-11	C_20_12	T_7_7	0.00327	0.00309501	0.00923
C_14_5	T_9_6	5.67e-05	C_5_5	T_3_3	0.0425	4.61157e-07	0.0215
C_14_5	T_9_6	5.67e-05	C_20_12	T_12_8	0.00192	0.000173444	0.00923
C_14_5	T_9_6	5.67e-05	C_20_12	T_7_7	0.00081	0.00309501	0.00923
C_14_8	T_10_5	4.31e-07	C_7_5	T_16_4	0.00385	-1.22125e-14	0.00923
C_14_8	T_10_5	4.31e-07	C_7_5	T_13_9	0.000334	-5.77316e-15	0.00923
C_14_8	T_15_2	4.31e-07	C_7_5	T_4_2	0.0345	-2.86438e-14	0.00923
C_14_8	T_15_2	4.31e-07	C_7_5	T_16_15	0.00385	0.000237579	0.00923
C_14_8	T_6_1	8.18e-06	C_7_5	T_17_17	0.0215	-2.70894e-14	0.00923
C_14_8	T_6_1	8.18e-06	C_7_5	T_5_3	0.00126	-2.22045e-15	0.00923
C_14_8	T_6_1	8.18e-06	C_7_5	T_8_5	5.76e-06	8.16343e-06	0.00923
C_15_13	T_11_7	4.48e-07	C_3_1	T_13_12	0.014	2.0711e-09	0.0135
C_15_13	T_11_7	4.48e-07	C_12_1	T_2_1	0.00223	1.9038e-08	0.0269
C_15_13	T_11_7	4.48e-07	C_5_4	T_18_5	0.00923	1.21549e-06	0.00385
C_15_13	T_11_7	4.48e-07	C_3_1	T_8_1	0.00105	7.4532e-05	0.0135
C_15_13	T_11_7	4.48e-07	C_5_4	T_9_7	0.00771	0.000201032	0.00385
C_15_13	T_11_7	4.48e-07	C_5_4	T_2_1	0.00223	0.000411435	0.00385
C_15_13	T_11_7	4.48e-07	C_16_13	T_2_1	0.00223	0.0006332	0.00154
C_15_13	T_11_7	4.48e-07	C_5_4	T_8_1	0.00105	0.00314692	0.00385
C_15_13	T_11_7	4.48e-07	C_16_13	T_8_1	0.00105	0.0190148	0.00154
C_15_13	T_11_7	4.48e-07	C_12_1	T_3_3	0.000182	0.0426629	0.0269
C_15_13	T_13_3	6.68e-12	C_3_1	T_11_7	0.00234	0.000792843	0.0135
C_15_13	T_13_3	6.68e-12	C_16_13	T_15_5	0.0135	0.0387702	0.00154
C_15_13	T_13_9	1.55e-07	C_3_1	T_4_3	0.0135	3.64318e-07	0.0135
C_15_13	T_13_9	1.55e-07	C_5_4	T_18_5	0.00923	1.21549e-06	0.00385
C_15_13	T_13_9	1.55e-07	C_16_13	T_6_1	0.0323	0.00342071	0.00154
C_15_13	T_13_9	1.55e-07	C_16_13	T_18_5	0.00923	0.0208205	0.00154
C_15_13	T_14_1	2.9e-07	C_12_1	T_2_1	0.0345	1.9038e-08	0.0269
C_15_13	T_14_1	2.9e-07	C_5_4	T_18_5	0.0308	1.21549e-06	0.00385
C_15_13	T_14_1	2.9e-07	C_16_13	T_2_1	0.0345	0.0006332	0.00154
C_15_13	T_14_1	2.9e-07	C_12_1	T_6_5	0.00383	0.000813145	0.0269
C_15_13	T_14_1	2.9e-07	C_5_4	T_6_5	0.00383	0.0120262	0.00385
C_15_13	T_14_1	2.9e-07	C_16_13	T_18_5	0.0308	0.0208205	0.00154
C_15_13	T_15_12	7.14e-08	C_3_1	T_19_8	0.0308	9.74699e-06	0.0135
C_15_13	T_15_12	7.14e-08	C_5_4	T_10_7	0.0308	4.90888e-05	0.00385
C_15_13	T_15_12	7.14e-08	C_16_13	T_9_9	0.0308	0.00189075	0.00154
C_15_13	T_15_4	0.000113	C_3_1	T_11_6	0.0185	8.61533e-13	0.0135
C_15_13	T_15_4	0.000113	C_5_4	T_19_10	0.00923	1.86219e-11	0.00385
C_15_13	T_15_4	0.000113	C_5_4	T_18_5	0.00308	1.21549e-06	0.00385
C_15_13	T_15_4	0.000113	C_16_13	T_11_6	0.0185	0.00137937	0.00154
C_15_13	T_15_4	0.000113	C_16_13	T_19_10	0.00923	0.0142115	0.00154
C_15_13	T_15_4	0.000113	C_16_13	T_18_5	0.00308	0.0208205	0.00154
C_15_13	T_3_3	8.22e-15	C_3_1	T_11_6	6.69e-05	8.61533e-13	0.0135
C_15_13	T_3_3	8.22e-15	C_5_4	T_19_10	0.00385	1.86219e-11	0.00385
C_15_13	T_3_3	8.22e-15	C_5_4	T_11_6	6.69e-05	1.43346e-07	0.00385
C_15_13	T_3_3	8.22e-15	C_16_13	T_16_5	0.00385	0.000172152	0.00154
C_15_13	T_3_3	8.22e-15	C_16_13	T_11_6	6.69e-05	0.00137937	0.00154
C_15_13	T_7_3	6.77e-11	C_3_1	T_11_6	0.00468	8.61533e-13	0.0135
C_15_13	T_7_3	6.77e-11	C_5_4	T_19_10	0.0215	1.86219e-11	0.00385
C_15_13	T_7_3	6.77e-11	C_5_4	T_11_6	0.00468	1.43346e-07	0.00385
C_15_13	T_7_3	6.77e-11	C_16_13	T_11_6	0.00468	0.00137937	0.00154
C_15_13	T_7_4	3.86e-06	C_3_1	T_11_6	0.00843	8.61533e-13	0.0135
C_15_13	T_7_4	3.86e-06	C_5_4	T_11_6	0.00843	1.43346e-07	0.00385
C_15_13	T_7_4	3.86e-06	C_3_1	T_7_2	0.00081	0.000207709	0.0135
C_15_13	T_7_4	3.86e-06	C_16_13	T_11_6	0.00843	0.00137937	0.00154
C_15_13	T_7_4	3.86e-06	C_5_4	T_7_2	0.00081	0.0405816	0.00385
C_15_13	T_8_6	3.69e-11	C_3_1	T_11_6	0.00468	8.61533e-13	0.0135
C_15_13	T_8_6	3.69e-11	C_5_4	T_11_6	0.00468	1.43346e-07	0.00385
C_15_13	T_8_6	3.69e-11	C_12_1	T_12_2	0.0045	5.50457e-06	0.0269
C_15_13	T_8_6	3.69e-11	C_5_4	T_12_2	0.0045	0.000153816	0.00385
C_15_13	T_8_6	3.69e-11	C_5_4	T_9_7	0.00283	0.000201032	0.00385
C_15_13	T_8_6	3.69e-11	C_16_13	T_2_1	0.00771	0.0006332	0.00154
C_15_13	T_8_6	3.69e-11	C_16_13	T_11_6	0.00468	0.00137937	0.00154
C_15_13	T_8_6	3.69e-11	C_16_13	T_9_7	0.00283	0.00303391	0.00154
C_15_13	T_8_7	6.66e-07	C_3_1	T_11_6	0.00468	8.61533e-13	0.0135
C_15_13	T_8_7	6.66e-07	C_3_1	T_3_2	0.00283	1.38978e-12	0.0135
C_15_13	T_8_7	6.66e-07	C_5_4	T_18_1	0.0215	4.92617e-09	0.00385
C_15_13	T_8_7	6.66e-07	C_5_4	T_11_6	0.00468	1.43346e-07	0.00385
C_15_13	T_8_7	6.66e-07	C_5_4	T_3_2	0.00283	2.99285e-06	0.00385
C_15_13	T_8_7	6.66e-07	C_16_13	T_3_2	0.00283	0.000386497	0.00154
C_15_13	T_9_6	1.78e-08	C_3_1	T_13_12	0.00843	2.0711e-09	0.0135
C_15_13	T_9_6	1.78e-08	C_3_1	T_12_8	0.00192	4.5162e-05	0.0135
C_15_13	T_9_6	1.78e-08	C_5_4	T_13_12	0.00843	0.000153816	0.00385
C_15_13	T_9_6	1.78e-08	C_5_4	T_9_7	0.00771	0.000201032	0.00385
C_15_13	T_9_6	1.78e-08	C_16_13	T_12_8	0.00192	0.000676827	0.00154
C_15_13	T_9_6	1.78e-08	C_16_13	T_7_7	0.00081	0.0488418	0.00154
C_15_5	T_10_5	5.53e-05	C_17_10	T_8_5	0.0345	8.89227e-11	0.00308
C_15_5	T_10_5	5.53e-05	C_17_10	T_13_9	0.000334	2.3412e-05	0.00308
C_15_5	T_14_4	0.000133	C_17_10	T_11_3	0.0278	0.000113332	0.00308
C_15_5	T_5_1	1.09e-07	C_17_10	T_2_2	0.00162	1.54469e-06	0.00308
C_15_5	T_5_1	1.09e-07	C_17_10	T_3_1	0.000234	4.39174e-06	0.00308
C_15_5	T_5_1	1.09e-07	C_17_10	T_11_3	6.69e-05	0.000113332	0.00308
C_15_5	T_5_1	1.09e-07	C_17_10	T_4_2	4.93e-05	0.000809567	0.00308
C_15_7	T_11_11	1.11e-08	C_8_1	T_15_6	0.0462	0.00564444	0.00923
C_15_7	T_15_2	9.05e-08	C_8_1	T_4_2	0.0345	0.00107055	0.00923
C_15_7	T_15_4	3.85e-06	C_11_1	T_19_10	0.00923	0.0291303	0.0185
C_15_7	T_4_1	0.000382	C_8_1	T_14_10	0.0323	0.000171786	0.00923
C_15_7	T_4_1	0.000382	C_17_6	T_20_10	0.00843	0.00104215	0.00308
C_15_7	T_4_1	0.000382	C_11_1	T_9_5	0.000397	0.00137996	0.0185
C_15_7	T_4_1	0.000382	C_8_1	T_9_5	0.000397	0.00167307	0.00923
C_15_7	T_4_1	0.000382	C_11_1	T_5_3	0.000234	0.00842829	0.0185
C_15_7	T_4_1	0.000382	C_8_1	T_5_3	0.000234	0.0234515	0.00923
C_15_7	T_4_1	0.000382	C_8_1	T_8_5	4.93e-05	0.0388502	0.00923
C_15_7	T_6_1	2.37e-08	C_17_6	T_20_10	0.00468	0.00104215	0.00308
C_15_7	T_6_1	2.37e-08	C_11_1	T_9_5	0.00283	0.00137996	0.0185
C_15_7	T_6_1	2.37e-08	C_8_1	T_9_5	0.00283	0.00167307	0.00923
C_15_7	T_6_1	2.37e-08	C_11_1	T_5_3	0.00126	0.00842829	0.0185
C_15_7	T_6_1	2.37e-08	C_8_1	T_5_3	0.00126	0.0234515	0.00923
C_15_7	T_6_1	2.37e-08	C_8_1	T_8_5	5.76e-06	0.0388502	0.00923
C_15_7	T_9_9	0.00042	C_17_6	T_11_2	0.0278	0.0101294	0.00308
C_15_7	T_9_9	0.00042	C_17_6	T_3_3	0.0184	0.0144022	0.00308
C_15_7	T_9_9	0.00042	C_10_10	T_6_5	0.000912	0.0308271	0.00923
C_3_1	T_10_1	4.53e-05	C_3_2	T_18_11	0.0185	0.000919351	0.00261
C_3_1	T_10_1	4.53e-05	C_2_2	T_18_11	0.0185	0.0127753	0.000824
C_3_1	T_10_5	3.48e-05	C_16_11	T_13_9	0.000334	1.95244e-12	0.00745
C_3_1	T_10_5	3.48e-05	C_3_3	T_11_3	0.000334	3.68938e-12	0.00242
C_3_1	T_10_5	3.48e-05	C_5_3	T_16_4	0.00385	8.45118e-05	1.35e-06
C_3_1	T_10_5	3.48e-05	C_5_3	T_13_9	0.000334	0.000280282	1.35e-06
C_3_1	T_11_11	1.51e-13	C_3_3	T_10_10	0.001	2.94215e-08	0.00242
C_3_1	T_11_11	1.51e-13	C_2_2	T_15_6	0.0462	9.64326e-06	0.000824
C_3_1	T_11_11	1.51e-13	C_5_3	T_15_6	0.0462	2.47712e-05	1.35e-06
C_3_1	T_11_11	1.51e-13	C_2_2	T_18_11	0.001	0.0127753	0.000824
C_3_1	T_12_4	0.000328	C_13_13	T_14_10	0.0269	1.60982e-14	0.0478
C_3_1	T_12_4	0.000328	C_16_11	T_14_10	0.0269	1.01595e-10	0.00745
C_3_1	T_12_4	0.000328	C_3_3	T_14_10	0.0269	4.47005e-09	0.00242
C_3_1	T_12_4	0.000328	C_13_13	T_15_6	0.00923	4.74389e-08	0.0478
C_3_1	T_12_4	0.000328	C_3_3	T_18_9	0.00923	5.6903e-07	0.00242
C_3_1	T_12_4	0.000328	C_2_2	T_15_6	0.00923	9.64326e-06	0.000824
C_3_1	T_12_4	0.000328	C_5_3	T_15_6	0.00923	2.47712e-05	1.35e-06
C_3_1	T_12_4	0.000328	C_17_5	T_11_9	0.00769	0.00724022	0.0478
C_3_1	T_12_4	0.000328	C_3_3	T_11_9	0.00769	0.00941296	0.00242
C_3_1	T_15_2	9.83e-14	C_3_3	T_4_2	0.0345	-2.04281e-14	0.00242
C_3_1	T_15_2	9.83e-14	C_16_11	T_16_15	0.00385	1.87307e-08	0.00745
C_3_1	T_15_2	9.83e-14	C_3_3	T_16_15	0.00385	9.69321e-08	0.00242
C_3_1	T_15_2	9.83e-14	C_5_3	T_4_2	0.0345	2.04672e-06	1.35e-06
C_3_1	T_15_3	8.13e-14	C_3_2	T_4_4	0.0323	-3.15303e-14	0.00261
C_3_1	T_15_3	8.13e-14	C_3_2	T_5_1	0.0215	-1.19904e-14	0.00261
C_3_1	T_15_3	8.13e-14	C_2_2	T_4_4	0.0323	2.79776e-14	0.000824
C_3_1	T_15_3	8.13e-14	C_2_2	T_5_1	0.0215	9.75584e-11	0.000824
C_3_1	T_15_3	8.13e-14	C_3_2	T_16_8	0.0135	1.96628e-06	0.00261
C_3_1	T_15_3	8.13e-14	C_2_2	T_16_8	0.0135	9.24503e-05	0.000824
C_3_1	T_15_3	8.13e-14	C_4_3	T_5_1	0.0215	0.00158573	1.35e-06
C_3_1	T_3_1	0.00049	C_3_2	T_17_8	0.0185	3.23284e-11	0.00261
C_3_1	T_3_1	0.00049	C_2_2	T_17_8	0.0185	9.0646e-10	0.000824
C_3_1	T_4_1	0.000357	C_16_11	T_5_3	0.000234	3.66374e-15	0.00745
C_3_1	T_4_1	0.000357	C_3_3	T_5_3	0.000234	6.84897e-12	0.00242
C_3_1	T_4_1	0.000357	C_5_2	T_8_5	4.93e-05	2.74587e-11	0.00242
C_3_1	T_4_1	0.000357	C_5_3	T_14_10	0.0323	3.34033e-05	1.35e-06
C_3_1	T_4_1	0.000357	C_5_3	T_9_5	0.000397	0.00271742	1.35e-06
C_3_1	T_4_1	0.000357	C_5_3	T_5_3	0.000234	0.0181651	1.35e-06
C_3_1	T_4_1	0.000357	C_5_3	T_8_5	4.93e-05	0.0271685	1.35e-06
C_3_1	T_6_1	-1.53e-14	C_16_11	T_5_3	0.00126	3.66374e-15	0.00745
C_3_1	T_6_1	-1.53e-14	C_3_3	T_5_3	0.00126	6.84897e-12	0.00242
C_3_1	T_6_1	-1.53e-14	C_5_2	T_8_5	5.76e-06	2.74587e-11	0.00242
C_3_1	T_6_1	-1.53e-14	C_5_3	T_17_17	0.0215	3.63066e-05	1.35e-06
C_3_1	T_6_1	-1.53e-14	C_5_3	T_9_5	0.00283	0.00271742	1.35e-06
C_3_1	T_6_1	-1.53e-14	C_5_3	T_5_3	0.00126	0.0181651	1.35e-06
C_3_1	T_6_1	-1.53e-14	C_5_3	T_8_5	5.76e-06	0.0271685	1.35e-06
C_3_2	T_11_7	2.05e-11	C_3_1	T_13_12	0.014	2.0711e-09	0.00529
C_3_2	T_11_7	2.05e-11	C_15_15	T_2_1	0.00223	7.3911e-08	0.00383
C_3_2	T_11_7	2.05e-11	C_15_15	T_3_3	0.000182	9.01143e-06	0.00383
C_3_2	T_11_7	2.05e-11	C_18_4	T_2_1	0.00223	0.000509309	0.000912
C_3_2	T_13_3	-2.35e-14	C_18_4	T_11_7	0.00234	2.61885e-06	0.000912
C_3_2	T_13_9	1.41e-08	C_18_4	T_6_1	0.0323	1.97271e-08	0.000912
C_3_2	T_13_9	1.41e-08	C_3_1	T_4_3	0.0135	3.64318e-07	0.00529
C_3_2	T_13_9	1.41e-08	C_5_4	T_18_5	0.00923	1.21549e-06	0.00383
C_3_2	T_13_9	1.41e-08	C_18_4	T_4_3	0.0135	5.66697e-05	0.000912
C_3_2	T_14_1	0.000287	C_15_15	T_2_1	0.0345	7.3911e-08	0.00383
C_3_2	T_14_1	0.000287	C_5_4	T_18_5	0.0308	1.21549e-06	0.00383
C_3_2	T_14_1	0.000287	C_18_4	T_2_1	0.0345	0.000509309	0.000912
C_3_2	T_14_1	0.000287	C_5_4	T_6_5	0.00383	0.0120262	0.00383
C_3_2	T_15_12	1.79e-05	C_3_1	T_19_8	0.0308	9.74699e-06	0.00529
C_3_2	T_15_12	1.79e-05	C_5_4	T_10_7	0.0308	4.90888e-05	0.00383
C_3_2	T_15_12	1.79e-05	C_18_4	T_19_8	0.0308	0.000778495	0.000912
C_3_2	T_3_3	2.94e-14	C_3_1	T_11_6	6.69e-05	8.61533e-13	0.00529
C_3_2	T_3_3	2.94e-14	C_5_4	T_19_10	0.00385	1.86219e-11	0.00383
C_3_2	T_3_3	2.94e-14	C_18_4	T_6_1	0.0345	1.97271e-08	0.000912
C_3_2	T_3_3	2.94e-14	C_5_4	T_11_6	6.69e-05	1.43346e-07	0.00383
C_3_2	T_3_3	2.94e-14	C_18_4	T_11_6	6.69e-05	0.0103418	0.000912
C_3_2	T_7_3	9.6e-07	C_3_1	T_11_6	0.00468	8.61533e-13	0.00529
C_3_2	T_7_3	9.6e-07	C_5_4	T_19_10	0.0215	1.86219e-11	0.00383
C_3_2	T_7_3	9.6e-07	C_5_4	T_11_6	0.00468	1.43346e-07	0.00383
C_3_2	T_7_3	9.6e-07	C_18_4	T_11_6	0.00468	0.0103418	0.000912
C_3_2	T_8_6	-2.8e-14	C_3_1	T_11_6	0.00468	8.61533e-13	0.00529
C_3_2	T_8_6	-2.8e-14	C_15_15	T_2_1	0.00771	7.3911e-08	0.00383
C_3_2	T_8_6	-2.8e-14	C_5_4	T_11_6	0.00468	1.43346e-07	0.00383
C_3_2	T_8_6	-2.8e-14	C_5_4	T_12_2	0.0045	0.000153816	0.00383
C_3_2	T_8_6	-2.8e-14	C_18_4	T_7_7	0.00327	0.000164609	0.000912
C_3_2	T_8_6	-2.8e-14	C_5_4	T_9_7	0.00283	0.000201032	0.00383
C_3_2	T_8_7	4.41e-06	C_3_1	T_11_6	0.00468	8.61533e-13	0.00529
C_3_2	T_8_7	4.41e-06	C_3_1	T_3_2	0.00283	1.38978e-12	0.00529
C_3_2	T_8_7	4.41e-06	C_5_4	T_18_1	0.0215	4.92617e-09	0.00383
C_3_2	T_8_7	4.41e-06	C_18_4	T_6_1	0.00771	1.97271e-08	0.000912
C_3_2	T_8_7	4.41e-06	C_5_4	T_11_6	0.00468	1.43346e-07	0.00383
C_3_2	T_8_7	4.41e-06	C_5_4	T_3_2	0.00283	2.99285e-06	0.00383
C_3_2	T_8_7	4.41e-06	C_18_4	T_11_6	0.00468	0.0103418	0.000912
C_3_2	T_9_6	-5.24e-14	C_3_1	T_13_12	0.00843	2.0711e-09	0.00529
C_3_2	T_9_6	-5.24e-14	C_18_4	T_6_1	0.0199	1.97271e-08	0.000912
C_3_2	T_9_6	-5.24e-14	C_18_4	T_11_7	0.00843	2.61885e-06	0.000912
C_3_2	T_9_6	-5.24e-14	C_3_1	T_12_8	0.00192	4.5162e-05	0.00529
C_3_2	T_9_6	-5.24e-14	C_15_15	T_12_8	0.00192	6.02829e-05	0.00383
C_3_2	T_9_6	-5.24e-14	C_18_4	T_7_7	0.00081	0.000164609	0.000912
C_3_3	T_10_5	1.91e-05	C_10_7	T_16_4	0.00385	-3.9746e-14	0.0196
C_3_3	T_10_5	1.91e-05	C_10_7	T_13_9	0.000334	1.65745e-12	0.0196
C_3_3	T_10_5	1.91e-05	C_16_11	T_13_9	0.000334	1.95244e-12	0.00745
C_3_3	T_10_5	1.91e-05	C_3_3	T_11_3	0.000334	3.68938e-12	1.35e-06
C_3_3	T_13_4	4.13e-06	C_2_1	T_6_4	0.0221	3.20369e-06	0.00558
C_3_3	T_13_4	4.13e-06	C_2_1	T_18_15	0.0185	0.000457172	0.00558
C_3_3	T_13_4	4.13e-06	C_3_3	T_8_8	0.0331	0.0212158	1.35e-06
C_3_3	T_14_4	2.57e-10	C_3_3	T_11_3	0.0278	3.68938e-12	1.35e-06
C_3_3	T_14_4	2.57e-10	C_3_3	T_6_6	0.00201	1.02877e-09	1.35e-06
C_3_3	T_15_8	3.67e-06	C_3_3	T_4_2	0.0323	-2.04281e-14	1.35e-06
C_3_3	T_5_1	-3.09e-14	C_10_7	T_16_4	0.0323	-3.9746e-14	0.0196
C_3_3	T_5_1	-3.09e-14	C_13_13	T_3_1	0.000234	-3.57492e-14	0.0478
C_3_3	T_5_1	-3.09e-14	C_3_3	T_4_2	4.93e-05	-2.04281e-14	1.35e-06
C_3_3	T_5_1	-3.09e-14	C_3_3	T_6_6	1.76e-05	1.02877e-09	1.35e-06
C_4_2	T_13_9	1.65e-07	C_5_4	T_18_5	0.00923	1.21549e-06	0.0104
C_4_2	T_13_9	1.65e-07	C_9_8	T_18_5	0.00923	0.000124397	0.00176
C_4_2	T_14_1	3.32e-07	C_5_4	T_18_5	0.0308	1.21549e-06	0.0104
C_4_2	T_14_1	3.32e-07	C_9_8	T_18_5	0.0308	0.000124397	0.00176
C_4_2	T_14_1	3.32e-07	C_5_4	T_6_5	0.00383	0.0120262	0.0104
C_4_2	T_14_1	3.32e-07	C_9_8	T_6_5	0.00383	0.0272618	0.00176
C_4_2	T_15_12	1.24e-07	C_9_8	T_10_7	0.0308	1.70396e-06	0.00176
C_4_2	T_15_4	0.00015	C_5_4	T_19_10	0.00923	1.86219e-11	0.0104
C_4_2	T_15_4	0.00015	C_9_8	T_19_10	0.00923	4.17907e-07	0.00176
C_4_2	T_15_4	0.00015	C_5_4	T_18_5	0.00308	1.21549e-06	0.0104
C_4_2	T_15_4	0.00015	C_9_8	T_18_5	0.00308	0.000124397	0.00176
C_4_2	T_3_3	1.8e-14	C_5_4	T_19_10	0.00385	1.86219e-11	0.0104
C_4_2	T_3_3	1.8e-14	C_9_8	T_16_5	0.00385	9.93664e-08	0.00176
C_4_2	T_3_3	1.8e-14	C_5_4	T_11_6	6.69e-05	1.43346e-07	0.0104
C_4_2	T_3_3	1.8e-14	C_10_9	T_11_6	6.69e-05	7.30514e-07	0.00176
C_4_2	T_7_3	3.58e-09	C_5_4	T_19_10	0.0215	1.86219e-11	0.0104
C_4_2	T_7_3	3.58e-09	C_5_4	T_11_6	0.00468	1.43346e-07	0.0104
C_4_2	T_7_3	3.58e-09	C_9_8	T_19_10	0.0215	4.17907e-07	0.00176
C_4_2	T_7_3	3.58e-09	C_10_9	T_11_6	0.00468	7.30514e-07	0.00176
C_4_2	T_7_4	2.75e-05	C_5_4	T_11_6	0.00843	1.43346e-07	0.0104
C_4_2	T_7_4	2.75e-05	C_10_9	T_11_6	0.00843	7.30514e-07	0.00176
C_4_2	T_7_4	2.75e-05	C_9_8	T_7_2	0.00081	0.0302285	0.00176
C_4_2	T_8_6	3.25e-08	C_5_4	T_11_6	0.00468	1.43346e-07	0.0104
C_4_2	T_8_6	3.25e-08	C_10_9	T_11_6	0.00468	7.30514e-07	0.00176
C_4_2	T_8_6	3.25e-08	C_5_4	T_12_2	0.0045	0.000153816	0.0104
C_4_2	T_8_6	3.25e-08	C_5_4	T_9_7	0.00283	0.000201032	0.0104
C_4_2	T_8_6	3.25e-08	C_9_8	T_12_2	0.0045	0.00281466	0.00176
C_4_2	T_8_6	3.25e-08	C_10_9	T_7_7	0.00327	0.0339438	0.00176
C_4_2	T_8_7	1.25e-09	C_5_4	T_18_1	0.0215	4.92617e-09	0.0104
C_4_2	T_8_7	1.25e-09	C_5_4	T_11_6	0.00468	1.43346e-07	0.0104
C_4_2	T_8_7	1.25e-09	C_10_9	T_11_6	0.00468	7.30514e-07	0.00176
C_4_2	T_8_7	1.25e-09	C_5_4	T_3_2	0.00283	2.99285e-06	0.0104
C_4_2	T_8_7	1.25e-09	C_10_9	T_3_2	0.00283	2.68928e-05	0.00176
C_4_2	T_9_6	0.000443	C_5_4	T_13_12	0.00843	0.000153816	0.0104
C_4_2	T_9_6	0.000443	C_5_4	T_9_7	0.00771	0.000201032	0.0104
C_4_2	T_9_6	0.000443	C_10_9	T_13_12	0.00843	0.00205275	0.00176
C_4_2	T_9_6	0.000443	C_10_9	T_12_8	0.00192	0.0140162	0.00176
C_4_2	T_9_6	0.000443	C_10_9	T_7_7	0.00081	0.0339438	0.00176
C_4_3	T_10_5	8.14e-05	C_13_10	T_16_4	0.00385	-1.59872e-14	0.00702
C_4_3	T_10_5	8.14e-05	C_13_10	T_11_3	0.000334	1.33227e-15	0.00702
C_4_3	T_10_5	8.14e-05	C_3_3	T_11_3	0.000334	3.68938e-12	0.000121
C_4_3	T_13_4	0.000111	C_2_1	T_6_4	0.0221	3.20369e-06	0.0119
C_4_3	T_13_4	0.000111	C_2_1	T_18_15	0.0185	0.000457172	0.0119
C_4_3	T_13_4	0.000111	C_3_3	T_8_8	0.0331	0.0212158	0.000121
C_4_3	T_13_4	0.000111	C_7_3	T_12_6	0.0278	0.0351405	0.011
C_4_3	T_14_4	9.55e-11	C_13_10	T_11_3	0.0278	1.33227e-15	0.00702
C_4_3	T_14_4	9.55e-11	C_3_3	T_11_3	0.0278	3.68938e-12	0.000121
C_4_3	T_14_4	9.55e-11	C_13_10	T_6_6	0.00201	1.48706e-11	0.00702
C_4_3	T_14_4	9.55e-11	C_3_3	T_6_6	0.00201	1.02877e-09	0.000121
C_4_3	T_15_8	1.05e-05	C_3_3	T_4_2	0.0323	-2.04281e-14	0.000121
C_4_3	T_4_1	0.000394	C_13_10	T_17_17	0.0323	-2.90878e-14	0.00702
C_4_3	T_4_1	0.000394	C_16_11	T_5_3	0.000234	3.66374e-15	0.0321
C_4_3	T_4_1	0.000394	C_13_10	T_5_3	0.000234	1.64313e-14	0.00702
C_4_3	T_4_1	0.000394	C_3_3	T_5_3	0.000234	6.84897e-12	0.000121
C_4_3	T_4_1	0.000394	C_5_2	T_8_5	4.93e-05	2.74587e-11	0.000121
C_4_3	T_5_1	-2.95e-14	C_3_3	T_4_2	4.93e-05	-2.04281e-14	0.000121
C_4_3	T_5_1	-2.95e-14	C_13_10	T_6_6	1.76e-05	1.48706e-11	0.00702
C_4_3	T_5_1	-2.95e-14	C_3_3	T_6_6	1.76e-05	1.02877e-09	0.000121
C_4_4	T_10_5	1.94e-08	C_16_11	T_13_9	0.000334	1.95244e-12	0.00745
C_4_4	T_10_5	1.94e-08	C_3_3	T_11_3	0.000334	3.68938e-12	0.00242
C_4_4	T_10_5	1.94e-08	C_5_3	T_16_4	0.00385	8.45118e-05	1.35e-06
C_4_4	T_10_5	1.94e-08	C_5_3	T_13_9	0.000334	0.000280282	1.35e-06
C_4_4	T_11_11	2.61e-10	C_3_3	T_10_10	0.001	2.94215e-08	0.00242
C_4_4	T_11_11	2.61e-10	C_2_2	T_15_6	0.0462	9.64326e-06	0.000824
C_4_4	T_11_11	2.61e-10	C_5_3	T_15_6	0.0462	2.47712e-05	1.35e-06
C_4_4	T_11_11	2.61e-10	C_2_2	T_18_11	0.001	0.0127753	0.000824
C_4_4	T_15_2	1.25e-13	C_3_3	T_4_2	0.0345	-2.04281e-14	0.00242
C_4_4	T_15_2	1.25e-13	C_16_11	T_16_15	0.00385	1.87307e-08	0.00745
C_4_4	T_15_2	1.25e-13	C_3_3	T_16_15	0.00385	9.69321e-08	0.00242
C_4_4	T_15_2	1.25e-13	C_5_3	T_4_2	0.0345	2.04672e-06	1.35e-06
C_4_4	T_15_3	3.92e-08	C_3_2	T_4_4	0.0323	-3.15303e-14	0.00261
C_4_4	T_15_3	3.92e-08	C_3_2	T_5_1	0.0215	-1.19904e-14	0.00261
C_4_4	T_15_3	3.92e-08	C_2_2	T_4_4	0.0323	2.79776e-14	0.000824
C_4_4	T_15_3	3.92e-08	C_2_2	T_5_1	0.0215	9.75584e-11	0.000824
C_4_4	T_15_3	3.92e-08	C_3_2	T_16_8	0.0135	1.96628e-06	0.00261
C_4_4	T_15_3	3.92e-08	C_2_2	T_16_8	0.0135	9.24503e-05	0.000824
C_4_4	T_15_3	3.92e-08	C_4_3	T_5_1	0.0215	0.00158573	1.35e-06
C_4_4	T_4_1	2.66e-06	C_16_11	T_5_3	0.000234	3.66374e-15	0.00745
C_4_4	T_4_1	2.66e-06	C_3_3	T_5_3	0.000234	6.84897e-12	0.00242
C_4_4	T_4_1	2.66e-06	C_5_2	T_8_5	4.93e-05	2.74587e-11	0.00242
C_4_4	T_4_1	2.66e-06	C_5_3	T_14_10	0.0323	3.34033e-05	1.35e-06
C_4_4	T_4_1	2.66e-06	C_5_3	T_9_5	0.000397	0.00271742	1.35e-06
C_4_4	T_4_1	2.66e-06	C_5_3	T_5_3	0.000234	0.0181651	1.35e-06
C_4_4	T_4_1	2.66e-06	C_5_3	T_8_5	4.93e-05	0.0271685	1.35e-06
C_4_4	T_6_1	6.06e-14	C_16_11	T_5_3	0.00126	3.66374e-15	0.00745
C_4_4	T_6_1	6.06e-14	C_3_3	T_5_3	0.00126	6.84897e-12	0.00242
C_4_4	T_6_1	6.06e-14	C_5_2	T_8_5	5.76e-06	2.74587e-11	0.00242
C_4_4	T_6_1	6.06e-14	C_5_3	T_17_17	0.0215	3.63066e-05	1.35e-06
C_4_4	T_6_1	6.06e-14	C_5_3	T_9_5	0.00283	0.00271742	1.35e-06
C_4_4	T_6_1	6.06e-14	C_5_3	T_5_3	0.00126	0.0181651	1.35e-06
C_4_4	T_6_1	6.06e-14	C_5_3	T_8_5	5.76e-06	0.0271685	1.35e-06
C_5_1	T_10_5	3.75e-07	C_16_11	T_13_9	0.000334	1.95244e-12	0.00745
C_5_1	T_10_5	3.75e-07	C_5_2	T_8_5	0.0345	2.74587e-11	0.00242
C_5_1	T_10_5	3.75e-07	C_5_2	T_11_3	0.000334	1.17285e-08	0.00242
C_5_1	T_10_5	3.75e-07	C_5_3	T_16_4	0.00385	8.45118e-05	1.35e-06
C_5_1	T_10_5	3.75e-07	C_5_3	T_13_9	0.000334	0.000280282	1.35e-06
C_5_1	T_11_11	4.37e-14	C_13_13	T_15_6	0.0462	4.74389e-08	0.0478
C_5_1	T_11_11	4.37e-14	C_2_2	T_15_6	0.0462	9.64326e-06	0.000824
C_5_1	T_11_11	4.37e-14	C_16_11	T_10_10	0.001	9.7094e-06	0.00745
C_5_1	T_11_11	4.37e-14	C_5_3	T_15_6	0.0462	2.47712e-05	1.35e-06
C_5_1	T_11_11	4.37e-14	C_5_2	T_10_10	0.001	2.89843e-05	0.00242
C_5_1	T_11_11	4.37e-14	C_2_2	T_18_11	0.001	0.0127753	0.000824
C_5_1	T_15_2	2.94e-13	C_16_11	T_4_2	0.0345	8.09464e-13	0.00745
C_5_1	T_15_2	2.94e-13	C_16_11	T_16_15	0.00385	1.87307e-08	0.00745
C_5_1	T_15_2	2.94e-13	C_5_2	T_4_2	0.0345	2.40071e-07	0.00242
C_5_1	T_15_2	2.94e-13	C_5_3	T_4_2	0.0345	2.04672e-06	1.35e-06
C_5_1	T_15_2	2.94e-13	C_5_2	T_16_15	0.00385	2.4664e-06	0.00242
C_5_1	T_15_3	1.64e-05	C_3_2	T_4_4	0.0323	-3.15303e-14	0.00261
C_5_1	T_15_3	1.64e-05	C_3_2	T_5_1	0.0215	-1.19904e-14	0.00261
C_5_1	T_15_3	1.64e-05	C_2_2	T_4_4	0.0323	2.79776e-14	0.000824
C_5_1	T_15_3	1.64e-05	C_2_2	T_5_1	0.0215	9.75584e-11	0.000824
C_5_1	T_15_3	1.64e-05	C_3_2	T_16_8	0.0135	1.96628e-06	0.00261
C_5_1	T_15_3	1.64e-05	C_2_2	T_16_8	0.0135	9.24503e-05	0.000824
C_5_1	T_15_3	1.64e-05	C_4_3	T_5_1	0.0215	0.00158573	1.35e-06
C_5_1	T_4_1	3.04e-09	C_16_11	T_5_3	0.000234	3.66374e-15	0.00745
C_5_1	T_4_1	3.04e-09	C_5_2	T_8_5	4.93e-05	2.74587e-11	0.00242
C_5_1	T_4_1	3.04e-09	C_5_3	T_14_10	0.0323	3.34033e-05	1.35e-06
C_5_1	T_4_1	3.04e-09	C_5_3	T_9_5	0.000397	0.00271742	1.35e-06
C_5_1	T_4_1	3.04e-09	C_5_3	T_5_3	0.000234	0.0181651	1.35e-06
C_5_1	T_4_1	3.04e-09	C_5_3	T_8_5	4.93e-05	0.0271685	1.35e-06
C_5_1	T_6_1	1.75e-14	C_16_11	T_5_3	0.00126	3.66374e-15	0.00745
C_5_1	T_6_1	1.75e-14	C_5_2	T_8_5	5.76e-06	2.74587e-11	0.00242
C_5_1	T_6_1	1.75e-14	C_5_3	T_17_17	0.0215	3.63066e-05	1.35e-06
C_5_1	T_6_1	1.75e-14	C_5_3	T_9_5	0.00283	0.00271742	1.35e-06
C_5_1	T_6_1	1.75e-14	C_5_3	T_5_3	0.00126	0.0181651	1.35e-06
C_5_1	T_6_1	1.75e-14	C_5_3	T_8_5	5.76e-06	0.0271685	1.35e-06
C_5_3	T_15_12	0.000447	C_13_8	T_9_9	0.0308	0.0455661	0.0323
C_5_5	T_10_5	9.46e-05	C_13_10	T_16_4	0.00385	-1.59872e-14	0.00702
C_5_5	T_10_5	9.46e-05	C_13_10	T_11_3	0.000334	1.33227e-15	0.00702
C_5_5	T_10_5	9.46e-05	C_3_3	T_11_3	0.000334	3.68938e-12	0.000121
C_5_5	T_13_4	0.000126	C_2_1	T_6_4	0.0221	3.20369e-06	0.00081
C_5_5	T_13_4	0.000126	C_2_1	T_18_15	0.0185	0.000457172	0.00081
C_5_5	T_13_4	0.000126	C_3_3	T_8_8	0.0331	0.0212158	0.000121
C_5_5	T_14_4	1.21e-10	C_13_10	T_11_3	0.0278	1.33227e-15	0.00702
C_5_5	T_14_4	1.21e-10	C_3_3	T_11_3	0.0278	3.68938e-12	0.000121
C_5_5	T_14_4	1.21e-10	C_13_10	T_6_6	0.00201	1.48706e-11	0.00702
C_5_5	T_14_4	1.21e-10	C_3_3	T_6_6	0.00201	1.02877e-09	0.000121
C_5_5	T_15_8	1.16e-05	C_3_3	T_4_2	0.0323	-2.04281e-14	0.000121
C_5_5	T_5_1	-2.35e-14	C_3_3	T_4_2	4.93e-05	-2.04281e-14	0.000121
C_5_5	T_5_1	-2.35e-14	C_13_10	T_6_6	1.76e-05	1.48706e-11	0.00702
C_5_5	T_5_1	-2.35e-14	C_3_3	T_6_6	1.76e-05	1.02877e-09	0.000121
C_6_1	T_13_4	0.000221	C_7_3	T_8_8	0.0331	0.0319079	0.011
C_6_1	T_13_4	0.000221	C_7_3	T_12_6	0.0278	0.0351405	0.011
C_6_1	T_5_1	2.18e-07	C_7_3	T_2_2	0.00162	0.000323847	0.011
C_6_3	T_10_1	5.27e-05	C_13_1	T_18_11	0.0185	0.00436939	0.0323
C_6_3	T_14_1	2.62e-05	C_15_10	T_2_1	0.0345	2.21969e-05	0.00843
C_6_3	T_14_1	2.62e-05	C_15_10	T_18_5	0.0308	0.000102888	0.00843
C_6_3	T_14_1	2.62e-05	C_10_10	T_6_5	0.00383	0.0308271	0.0323
C_6_3	T_14_5	0.000453	C_15_10	T_8_4	0.00081	0.00136512	0.00843
C_6_3	T_3_3	2.85e-14	C_15_10	T_11_6	6.69e-05	2.45283e-07	0.00843
C_6_3	T_7_3	4.47e-06	C_15_10	T_11_6	0.00468	2.45283e-07	0.00843
C_6_3	T_7_4	1.72e-05	C_15_10	T_11_6	0.00843	2.45283e-07	0.00843
C_6_3	T_8_6	3.68e-11	C_15_10	T_11_6	0.00468	2.45283e-07	0.00843
C_6_3	T_8_6	3.68e-11	C_15_10	T_12_2	0.0045	0.00234811	0.00843
C_6_3	T_8_6	3.68e-11	C_15_10	T_9_7	0.00283	0.0146296	0.00843
C_6_3	T_9_9	6.07e-05	C_15_10	T_2_1	0.00967	2.21969e-05	0.00843
C_6_3	T_9_9	6.07e-05	C_10_10	T_6_5	0.000912	0.0308271	0.0323
C_6_3	T_9_9	6.07e-05	C_15_10	T_5_5	0.0045	0.0364244	0.00843
C_6_5	T_10_5	1e-07	C_13_13	T_16_4	0.00385	2.15161e-12	0.0331
C_6_5	T_10_5	1e-07	C_5_2	T_8_5	0.0345	2.74587e-11	0.000639
C_6_5	T_10_5	1e-07	C_13_13	T_13_9	0.000334	8.30941e-09	0.0331
C_6_5	T_10_5	1e-07	C_5_2	T_11_3	0.000334	1.17285e-08	0.000639
C_6_5	T_10_5	1e-07	C_4_3	T_13_9	0.000334	0.00612959	1.75e-05
C_6_5	T_15_2	1.86e-12	C_13_13	T_4_2	0.0345	3.00763e-10	0.0331
C_6_5	T_15_2	1.86e-12	C_5_2	T_4_2	0.0345	2.40071e-07	0.000639
C_6_5	T_15_2	1.86e-12	C_5_2	T_16_15	0.00385	2.4664e-06	0.000639
C_6_5	T_15_2	1.86e-12	C_4_3	T_4_2	0.0345	0.023871	1.75e-05
C_6_5	T_15_3	0.000181	C_2_2	T_4_4	0.0323	2.79776e-14	0.00741
C_6_5	T_15_3	0.000181	C_2_2	T_5_1	0.0215	9.75584e-11	0.00741
C_6_5	T_15_3	0.000181	C_2_2	T_16_8	0.0135	9.24503e-05	0.00741
C_6_5	T_15_3	0.000181	C_4_3	T_5_1	0.0215	0.00158573	1.75e-05
C_6_5	T_4_1	1.72e-08	C_13_13	T_14_10	0.0323	1.60982e-14	0.0331
C_6_5	T_4_1	1.72e-08	C_5_2	T_8_5	4.93e-05	2.74587e-11	0.000639
C_6_5	T_4_1	1.72e-08	C_4_3	T_14_10	0.0323	0.00170148	1.75e-05
C_6_5	T_4_1	1.72e-08	C_4_3	T_9_5	0.000397	0.0112035	1.75e-05
C_6_5	T_6_1	5.73e-14	C_13_13	T_17_17	0.0215	8.43203e-12	0.0331
C_6_5	T_6_1	5.73e-14	C_5_2	T_8_5	5.76e-06	2.74587e-11	0.000639
C_6_5	T_6_1	5.73e-14	C_4_3	T_17_17	0.0215	0.00527323	1.75e-05
C_6_5	T_6_1	5.73e-14	C_4_3	T_9_5	0.00283	0.0112035	1.75e-05
C_7_2	T_14_4	2.45e-08	C_5_2	T_11_3	0.0278	1.17285e-08	0.00229
C_7_2	T_14_4	2.45e-08	C_4_1	T_6_6	0.00201	4.24439e-07	0.00081
C_7_2	T_15_8	5.58e-05	C_4_1	T_2_2	0.0323	1.73195e-14	0.00081
C_7_2	T_5_1	1.63e-13	C_4_1	T_2_2	0.00162	1.73195e-14	0.00081
C_7_2	T_5_1	1.63e-13	C_5_2	T_3_1	0.000234	8.21875e-11	0.00229
C_7_2	T_5_1	1.63e-13	C_4_1	T_3_1	0.000234	1.09332e-10	0.00081
C_7_2	T_5_1	1.63e-13	C_5_2	T_11_3	6.69e-05	1.17285e-08	0.00229
C_7_2	T_5_1	1.63e-13	C_4_1	T_4_2	4.93e-05	3.50186e-08	0.00081
C_7_2	T_5_1	1.63e-13	C_4_1	T_6_6	1.76e-05	4.24439e-07	0.00081
C_7_2	T_9_5	0.000413	C_5_2	T_3_1	0.0174	8.21875e-11	0.00229
C_7_2	T_9_5	0.000413	C_4_1	T_3_1	0.0174	1.09332e-10	0.00081
C_7_2	T_9_5	0.000413	C_5_2	T_11_3	0.00468	1.17285e-08	0.00229
C_7_2	T_9_5	0.000413	C_4_1	T_4_2	0.00771	3.50186e-08	0.00081
C_7_2	T_9_5	0.000413	C_4_1	T_6_6	0.00327	4.24439e-07	0.00081
C_7_2	T_9_5	0.000413	C_4_1	T_9_2	0.000851	0.0038	0.00081
C_7_4	T_13_3	2.7e-06	C_18_13	T_19_11	0.0468	0.0354822	0.0135
C_7_4	T_14_1	0.000208	C_18_13	T_17_11	0.0308	0.000877475	0.0135
C_7_4	T_3_3	1.41e-11	C_18_13	T_5_5	0.02	0.0351094	0.0135
C_7_4	T_8_6	1.06e-06	C_18_13	T_2_1	0.00771	0.00192781	0.0135
C_7_4	T_8_6	1.06e-06	C_18_13	T_5_5	0.00283	0.0351094	0.0135
C_7_4	T_9_6	0.000227	C_18_13	T_3_3	0.0425	0.00299304	0.0135
C_7_7	T_10_5	2.95e-08	C_16_11	T_13_9	0.000334	1.95244e-12	0.00401
C_7_7	T_10_5	2.95e-08	C_5_3	T_16_4	0.00385	8.45118e-05	1.75e-05
C_7_7	T_10_5	2.95e-08	C_5_3	T_13_9	0.000334	0.000280282	1.75e-05
C_7_7	T_11_11	4.55e-08	C_2_2	T_15_6	0.0462	9.64326e-06	0.00741
C_7_7	T_11_11	4.55e-08	C_16_11	T_10_10	0.001	9.7094e-06	0.00401
C_7_7	T_11_11	4.55e-08	C_5_3	T_15_6	0.0462	2.47712e-05	1.75e-05
C_7_7	T_15_15	3.33e-06	C_16_11	T_10_10	0.0185	9.7094e-06	0.00401
C_7_7	T_15_2	1.01e-13	C_16_11	T_4_2	0.0345	8.09464e-13	0.00401
C_7_7	T_15_2	1.01e-13	C_16_11	T_16_15	0.00385	1.87307e-08	0.00401
C_7_7	T_15_2	1.01e-13	C_5_3	T_4_2	0.0345	2.04672e-06	1.75e-05
C_7_7	T_4_1	8.43e-14	C_16_11	T_5_3	0.000234	3.66374e-15	0.00401
C_7_7	T_4_1	8.43e-14	C_5_2	T_8_5	4.93e-05	2.74587e-11	0.00893
C_7_7	T_4_1	8.43e-14	C_16_11	T_8_5	4.93e-05	4.71918e-08	0.00401
C_7_7	T_4_1	8.43e-14	C_5_3	T_14_10	0.0323	3.34033e-05	1.75e-05
C_7_7	T_4_1	8.43e-14	C_5_3	T_9_5	0.000397	0.00271742	1.75e-05
C_7_7	T_4_1	8.43e-14	C_5_3	T_5_3	0.000234	0.0181651	1.75e-05
C_7_7	T_4_1	8.43e-14	C_5_3	T_8_5	4.93e-05	0.0271685	1.75e-05
C_7_7	T_6_1	8.02e-14	C_16_11	T_5_3	0.00126	3.66374e-15	0.00401
C_7_7	T_6_1	8.02e-14	C_5_2	T_8_5	5.76e-06	2.74587e-11	0.00893
C_7_7	T_6_1	8.02e-14	C_16_11	T_8_5	5.76e-06	4.71918e-08	0.00401
C_7_7	T_6_1	8.02e-14	C_5_3	T_17_17	0.0215	3.63066e-05	1.75e-05
C_7_7	T_6_1	8.02e-14	C_5_3	T_9_5	0.00283	0.00271742	1.75e-05
C_7_7	T_6_1	8.02e-14	C_5_3	T_5_3	0.00126	0.0181651	1.75e-05
C_7_7	T_6_1	8.02e-14	C_5_3	T_8_5	5.76e-06	0.0271685	1.75e-05
C_8_3	T_11_7	9.36e-11	C_12_9	T_4_4	0.00223	8.193e-10	0.00595
C_8_3	T_11_7	9.36e-11	C_9_1	T_4_4	0.00223	9.94955e-10	0.00234
C_8_3	T_11_7	9.36e-11	C_13_1	T_4_4	0.00223	1.06463e-09	0.00154
C_8_3	T_11_7	9.36e-11	C_9_1	T_3_3	0.000182	9.73111e-08	0.00234
C_8_3	T_11_7	9.36e-11	C_13_1	T_3_3	0.000182	2.60289e-05	0.00154
C_8_3	T_13_3	6.63e-09	C_10_8	T_16_8	0.00566	0.000108532	0.00234
C_8_3	T_13_3	6.63e-09	C_13_1	T_16_8	0.00566	0.00137666	0.00154
C_8_3	T_13_3	6.63e-09	C_10_8	T_11_7	0.00234	0.0142222	0.00234
C_8_3	T_14_1	0.000347	C_10_8	T_2_1	0.0345	7.24507e-08	0.00234
C_8_3	T_14_1	0.000347	C_13_1	T_2_1	0.0345	0.0139192	0.00154
C_8_3	T_14_5	5.36e-05	C_10_8	T_16_8	0.0283	0.000108532	0.00234
C_8_3	T_14_5	5.36e-05	C_13_1	T_16_8	0.0283	0.00137666	0.00154
C_8_3	T_14_5	5.36e-05	C_10_8	T_6_1	0.0199	0.00396832	0.00234
C_8_3	T_14_5	5.36e-05	C_10_8	T_18_12	0.00843	0.026616	0.00234
C_8_3	T_3_3	2.64e-05	C_10_8	T_6_1	0.0345	0.00396832	0.00234
C_8_3	T_6_4	6.79e-05	C_10_8	T_15_5	0.0215	0.000244278	0.00234
C_8_3	T_6_4	6.79e-05	C_13_1	T_15_5	0.0215	0.021388	0.00154
C_8_3	T_6_5	6.74e-06	C_12_9	T_4_4	0.00771	8.193e-10	0.00595
C_8_3	T_6_5	6.74e-06	C_9_1	T_4_4	0.00771	9.94955e-10	0.00234
C_8_3	T_6_5	6.74e-06	C_13_1	T_4_4	0.00771	1.06463e-09	0.00154
C_8_3	T_6_5	6.74e-06	C_13_1	T_13_8	0.00468	1.47559e-08	0.00154
C_8_3	T_8_6	3.64e-07	C_10_8	T_2_1	0.00771	7.24507e-08	0.00234
C_8_3	T_8_6	3.64e-07	C_13_1	T_3_3	0.0174	2.60289e-05	0.00154
C_8_3	T_8_6	3.64e-07	C_10_8	T_7_7	0.00327	0.000683759	0.00234
C_8_3	T_8_6	3.64e-07	C_13_1	T_2_1	0.00771	0.0139192	0.00154
C_8_3	T_8_6	3.64e-07	C_13_1	T_7_7	0.00327	0.0349224	0.00154
C_8_3	T_9_6	2.57e-12	C_9_1	T_3_3	0.0425	9.73111e-08	0.00234
C_8_3	T_9_6	2.57e-12	C_13_1	T_3_3	0.0425	2.60289e-05	0.00154
C_8_3	T_9_6	2.57e-12	C_10_8	T_16_8	0.0283	0.000108532	0.00234
C_8_3	T_9_6	2.57e-12	C_10_8	T_7_7	0.00081	0.000683759	0.00234
C_8_3	T_9_6	2.57e-12	C_13_1	T_16_8	0.0283	0.00137666	0.00154
C_8_3	T_9_6	2.57e-12	C_13_1	T_7_7	0.00081	0.0349224	0.00154
C_8_7	T_10_5	5.51e-07	C_16_11	T_13_9	0.000334	1.95244e-12	0.00745
C_8_7	T_10_5	5.51e-07	C_5_2	T_8_5	0.0345	2.74587e-11	0.00242
C_8_7	T_10_5	5.51e-07	C_5_2	T_11_3	0.000334	1.17285e-08	0.00242
C_8_7	T_10_5	5.51e-07	C_2_2	T_16_4	0.00385	0.00491453	0.000824
C_8_7	T_10_5	5.51e-07	C_4_3	T_13_9	0.000334	0.00612959	1.35e-06
C_8_7	T_11_11	1.25e-14	C_13_13	T_15_6	0.0462	4.74389e-08	0.0478
C_8_7	T_11_11	1.25e-14	C_2_2	T_15_6	0.0462	9.64326e-06	0.000824
C_8_7	T_11_11	1.25e-14	C_16_11	T_10_10	0.001	9.7094e-06	0.00745
C_8_7	T_11_11	1.25e-14	C_5_2	T_10_10	0.001	2.89843e-05	0.00242
C_8_7	T_11_11	1.25e-14	C_4_3	T_15_6	0.0462	0.0125141	1.35e-06
C_8_7	T_11_11	1.25e-14	C_2_2	T_18_11	0.001	0.0127753	0.000824
C_8_7	T_15_2	4.65e-14	C_16_11	T_4_2	0.0345	8.09464e-13	0.00745
C_8_7	T_15_2	4.65e-14	C_16_11	T_16_15	0.00385	1.87307e-08	0.00745
C_8_7	T_15_2	4.65e-14	C_5_2	T_4_2	0.0345	2.40071e-07	0.00242
C_8_7	T_15_2	4.65e-14	C_5_2	T_16_15	0.00385	2.4664e-06	0.00242
C_8_7	T_15_2	4.65e-14	C_4_3	T_4_2	0.0345	0.023871	1.35e-06
C_8_7	T_15_3	1.93e-06	C_3_2	T_4_4	0.0323	-3.15303e-14	0.00261
C_8_7	T_15_3	1.93e-06	C_3_2	T_5_1	0.0215	-1.19904e-14	0.00261
C_8_7	T_15_3	1.93e-06	C_2_2	T_4_4	0.0323	2.79776e-14	0.000824
C_8_7	T_15_3	1.93e-06	C_2_2	T_5_1	0.0215	9.75584e-11	0.000824
C_8_7	T_15_3	1.93e-06	C_3_2	T_16_8	0.0135	1.96628e-06	0.00261
C_8_7	T_15_3	1.93e-06	C_2_2	T_16_8	0.0135	9.24503e-05	0.000824
C_8_7	T_15_3	1.93e-06	C_4_3	T_5_1	0.0215	0.00158573	1.35e-06
C_8_7	T_4_1	2.27e-13	C_16_11	T_5_3	0.000234	3.66374e-15	0.00745
C_8_7	T_4_1	2.27e-13	C_5_2	T_8_5	4.93e-05	2.74587e-11	0.00242
C_8_7	T_4_1	2.27e-13	C_2_2	T_17_17	0.0323	3.74951e-05	0.000824
C_8_7	T_4_1	2.27e-13	C_4_3	T_14_10	0.0323	0.00170148	1.35e-06
C_8_7	T_4_1	2.27e-13	C_4_3	T_9_5	0.000397	0.0112035	1.35e-06
C_8_7	T_6_1	-6.22e-15	C_16_11	T_5_3	0.00126	3.66374e-15	0.00745
C_8_7	T_6_1	-6.22e-15	C_5_2	T_8_5	5.76e-06	2.74587e-11	0.00242
C_8_7	T_6_1	-6.22e-15	C_2_2	T_17_17	0.0215	3.74951e-05	0.000824
C_8_7	T_6_1	-6.22e-15	C_4_3	T_17_17	0.0215	0.00527323	1.35e-06
C_8_7	T_6_1	-6.22e-15	C_4_3	T_9_5	0.00283	0.0112035	1.35e-06
C_8_8	T_10_5	3.34e-06	C_13_10	T_16_4	0.00385	-1.59872e-14	0.00702
C_8_8	T_10_5	3.34e-06	C_13_10	T_11_3	0.000334	1.33227e-15	0.00702
C_8_8	T_10_5	3.34e-06	C_5_2	T_8_5	0.0345	2.74587e-11	0.000121
C_8_8	T_10_5	3.34e-06	C_5_2	T_11_3	0.000334	1.17285e-08	0.000121
C_8_8	T_14_4	1.01e-11	C_13_10	T_11_3	0.0278	1.33227e-15	0.00702
C_8_8	T_14_4	1.01e-11	C_13_10	T_6_6	0.00201	1.48706e-11	0.00702
C_8_8	T_14_4	1.01e-11	C_5_2	T_11_3	0.0278	1.17285e-08	0.000121
C_8_8	T_14_4	1.01e-11	C_4_1	T_6_6	0.00201	4.24439e-07	0.000769
C_8_8	T_14_4	1.01e-11	C_5_2	T_6_6	0.00201	0.000457691	0.000121
C_8_8	T_5_1	2.12e-12	C_13_10	T_16_4	0.0323	-1.59872e-14	0.00702
C_8_8	T_5_1	2.12e-12	C_13_10	T_4_2	4.93e-05	-1.08802e-14	0.00702
C_8_8	T_5_1	2.12e-12	C_4_1	T_2_2	0.00162	1.73195e-14	0.000769
C_8_8	T_5_1	2.12e-12	C_13_10	T_6_6	1.76e-05	1.48706e-11	0.00702
C_8_8	T_5_1	2.12e-12	C_5_2	T_3_1	0.000234	8.21875e-11	0.000121
C_8_8	T_5_1	2.12e-12	C_5_2	T_11_3	6.69e-05	1.17285e-08	0.000121
C_8_8	T_5_1	2.12e-12	C_4_1	T_4_2	4.93e-05	3.50186e-08	0.000769
C_8_8	T_5_1	2.12e-12	C_5_2	T_4_2	4.93e-05	2.40071e-07	0.000121
C_8_8	T_5_1	2.12e-12	C_4_1	T_6_6	1.76e-05	4.24439e-07	0.000769
C_8_8	T_5_1	2.12e-12	C_5_2	T_6_6	1.76e-05	0.000457691	0.000121
C_9_1	T_15_13	6.7e-07	C_3_2	T_8_2	0.00769	2.99515e-07	0.0012
C_9_1	T_15_13	6.7e-07	C_4_3	T_18_3	0.00923	0.00158643	0.000639
C_9_1	T_15_13	6.7e-07	C_4_3	T_8_2	0.00769	0.00999256	0.000639
C_9_5	T_13_7	0.000148	C_15_13	T_4_1	0.0468	0.0113069	0.00702
C_9_5	T_13_9	4.43e-06	C_16_3	T_18_5	0.00923	0.00120882	0.0321
C_9_5	T_14_1	5.67e-11	C_16_3	T_18_5	0.0308	0.00120882	0.0321
C_9_5	T_14_1	5.67e-11	C_15_13	T_17_11	0.0308	0.0144853	0.00702
C_9_5	T_15_4	2.08e-05	C_16_3	T_19_10	0.00923	0.00011342	0.0321
C_9_5	T_15_4	2.08e-05	C_16_3	T_18_5	0.00308	0.00120882	0.0321
C_9_5	T_15_4	2.08e-05	C_15_13	T_19_10	0.00923	0.031742	0.00702
C_9_5	T_15_4	2.08e-05	C_8_7	T_19_10	0.00923	0.0468938	0.00201
C_9_5	T_3_3	6.65e-12	C_16_3	T_19_10	0.00385	0.00011342	0.0321
C_9_5	T_3_3	6.65e-12	C_15_13	T_11_4	0.00595	0.00376168	0.00702
C_9_5	T_3_3	6.65e-12	C_15_13	T_19_10	0.00385	0.031742	0.00702
C_9_5	T_3_3	6.65e-12	C_8_7	T_19_10	0.00385	0.0468938	0.00201
C_9_5	T_7_3	1.38e-05	C_16_3	T_19_10	0.0215	0.00011342	0.0321
C_9_5	T_7_3	1.38e-05	C_15_13	T_19_10	0.0215	0.031742	0.00702
C_9_5	T_7_3	1.38e-05	C_8_7	T_19_10	0.0215	0.0468938	0.00201
C_9_5	T_8_6	0.000113	C_16_3	T_12_2	0.0045	0.0424613	0.0321
C_9_6	T_10_5	6.49e-05	C_11_8	T_8_5	0.0345	5.11848e-06	0.00745
C_9_6	T_10_5	6.49e-05	C_11_8	T_16_4	0.00385	1.30594e-05	0.00745
C_9_6	T_10_5	6.49e-05	C_11_8	T_13_9	0.000334	0.000986954	0.00745
C_9_6	T_10_5	6.49e-05	C_4_3	T_13_9	0.000334	0.00612959	0.000106
C_9_6	T_14_4	5.09e-06	C_11_8	T_6_6	0.00201	0.00341063	0.00745
C_9_6	T_14_4	5.09e-06	C_4_3	T_6_6	0.00201	0.0316909	0.000106
C_9_6	T_15_2	3.19e-05	C_11_8	T_4_2	0.0345	6.21444e-05	0.00745
C_9_6	T_15_2	3.19e-05	C_4_3	T_4_2	0.0345	0.023871	0.000106
C_9_6	T_5_1	1.65e-05	C_11_8	T_3_1	0.000234	5.14623e-06	0.00745
C_9_6	T_5_1	1.65e-05	C_11_8	T_4_2	4.93e-05	6.21444e-05	0.00745
C_9_6	T_5_1	1.65e-05	C_11_8	T_6_6	1.76e-05	0.00341063	0.00745
C_9_6	T_5_1	1.65e-05	C_4_3	T_3_1	0.000234	0.00695503	0.000106
C_9_6	T_5_1	1.65e-05	C_4_3	T_4_2	4.93e-05	0.023871	0.000106
C_9_6	T_5_1	1.65e-05	C_4_3	T_6_6	1.76e-05	0.0316909	0.000106
C_9_8	T_4_1	3.02e-08	C_5_2	T_8_5	4.93e-05	2.74587e-11	0.00893
C_9_8	T_4_1	3.02e-08	C_11_8	T_8_5	4.93e-05	5.11848e-06	0.00401
C_9_8	T_6_1	2.08e-06	C_5_2	T_8_5	5.76e-06	2.74587e-11	0.00893
C_9_8	T_6_1	2.08e-06	C_11_8	T_8_5	5.76e-06	5.11848e-06	0.00401
