# Supplementary material for: Three genetic–environmental networks for human personality
Source: Mol Psychiatry. 2019 Nov 21;26(8):3858–75. doi: 10.1038/s41380-019-0579-x (PMC8550959; doi:10.1038/s41380-019-0579-x)
Supplement: Supplementary file 28 — Supplementary Table S16 [file 41380_2019_579_MOESM28_ESM.xlsx]

## Sheet: hyperultimoGerman
Supplementary Table S16.Relationships between Temperament and Character Sets identified in the Finnish sample and replicated in the German (64%) sample. The replication score was calculated using Hypergeometric statistics and Multi-objective optimization techniques (see Pareto values in Table S18).
Finnish Relationships			German Relationships		Non-Dominated Solutions
Character sets	SNP sets	Hyp C-T	Char sets	SNP sets	Temp sets	German Relationships	Char sets
C_10_7	T_10_5	3.19467e-12	C_5_2	T_5_5	0.0344786	3.83205e-06	0.0478261		C_10_7_T_10_5	C_5_2_T_5_5
C_10_7	T_10_5	3.19467e-12	C_14_8	T_5_5	0.0344786	4.86558e-05	0.0143813		C_10_7_T_10_5	C_14_8_T_5_5
C_10_7	T_10_5	3.19467e-12	C_9_4	T_11_9	0.0307692	0.00028048	0.00842809		C_10_7_T_10_5	C_9_4_T_11_9
C_10_7	T_15_2	3.87579e-13	C_5_2	T_5_5	0.0344786	3.83205e-06	0.0478261		C_10_7_T_15_2	C_5_2_T_5_5
C_10_7	T_15_2	3.87579e-13	C_4_1	T_5_5	0.0344786	3.44699e-05	0.0220736		C_10_7_T_15_2	C_4_1_T_5_5
C_10_7	T_15_2	3.87579e-13	C_14_8	T_5_5	0.0344786	4.86558e-05	0.0143813		C_10_7_T_15_2	C_14_8_T_5_5
C_12_5	T_15_4	6.84466e-08	C_11_6	T_7_7	0.0307692	0.0783213	0.0282761		C_12_5_T_15_4	C_11_6_T_7_7
C_12_6	T_3_3	2.74193e-08	C_13_7	T_9_4	0.00153846	0.0244793	0.0277592		C_12_6_T_3_3	C_13_7_T_9_4
C_12_6	T_8_7	1.00121e-06	C_8_3	T_12_8	0.0215385	7.7233e-07	0.0277592		C_12_6_T_8_7	C_8_3_T_12_8
C_12_6	T_8_7	1.00121e-06	C_13_7	T_7_7	0.0200061	0.00115383	0.0277592		C_12_6_T_8_7	C_13_7_T_7_7
C_12_9	T_10_5	3.92527e-05	C_8_8	T_5_5	0.0344786	1.93033e-06	0.0320846		C_12_9_T_10_5	C_8_8_T_5_5
C_12_9	T_10_5	3.92527e-05	C_5_2	T_5_5	0.0344786	3.83205e-06	0.015103		C_12_9_T_10_5	C_5_2_T_5_5
C_12_9	T_10_5	3.92527e-05	C_6_4	T_5_5	0.0344786	4.18715e-06	0.00741419		C_12_9_T_10_5	C_6_4_T_5_5
C_12_9	T_14_4	5.30936e-09	C_3_3	T_15_8	0.0461539	2.08699e-11	0.00741419		C_12_9_T_14_4	C_3_3_T_15_8
C_12_9	T_14_4	5.30936e-09	C_4_1	T_15_8	0.0461539	1.0771e-10	0.00327		C_12_9_T_14_4	C_4_1_T_15_8
C_12_9	T_14_4	5.30936e-09	C_3_3	T_5_1	0.00966859	0.0272817	0.00741419		C_12_9_T_14_4	C_3_3_T_5_1
C_12_9	T_14_4	5.30936e-09	C_4_1	T_5_1	0.00966859	0.0435798	0.00327		C_12_9_T_14_4	C_4_1_T_5_1
C_14_11	T_11_7	3.25741e-08	C_3_1	T_6_6	0.0048423	0.0214012	0.0461539		C_14_11_T_11_7	C_3_1_T_6_6
C_14_11	T_12_9	1.04048e-08	C_3_1	T_6_3	0.0461539	0.00886276	0.0461539		C_14_11_T_12_9	C_3_1_T_6_3
C_14_13	T_15_2	2.31135e-09	C_15_3	T_5_5	0.0344786	0.0266193	0.0104		C_14_13_T_15_2	C_15_3_T_5_5
C_14_13	T_15_2	2.31135e-09	C_6_6	T_5_5	0.0344786	0.0502444	0.0026087		C_14_13_T_15_2	C_6_6_T_5_5
C_14_8	T_10_5	4.30834e-07	C_12_2	T_4_1	0.0200061	0.00222969	0.0269231		C_14_8_T_10_5	C_12_2_T_4_1
C_15_13	T_11_7	4.48468e-07	C_15_14	T_9_2	0.0468227	1.99111e-06	0.00923		C_15_13_T_11_7	C_15_14_T_9_2
C_15_13	T_11_7	4.48468e-07	C_13_7	T_9_2	0.0468227	6.0383e-06	0.00153846		C_15_13_T_11_7	C_13_7_T_9_2
C_15_13	T_13_9	1.5516e-07	C_13_7	T_5_2	0.00923077	0.000229222	0.00153846		C_15_13_T_13_9	C_13_7_T_5_2
C_15_13	T_15_12	7.14199e-08	C_13_7	T_6_1	0.0143813	0.0269982	0.00153846		C_15_13_T_15_12	C_13_7_T_6_1
C_15_13	T_15_4	0.000113071	C_13_7	T_7_7	0.0307692	0.00115383	0.00153846		C_15_13_T_15_4	C_13_7_T_7_7
C_15_13	T_3_3	8.21565e-15	C_13_7	T_9_4	0.00153846	0.0244793	0.00153846		C_15_13_T_3_3	C_13_7_T_9_4
C_15_13	T_7_3	6.76821e-11	C_8_3	T_12_8	0.0215385	7.7233e-07	0.0134615		C_15_13_T_7_3	C_8_3_T_12_8
C_15_13	T_7_3	6.76821e-11	C_13_7	T_12_8	0.0215385	0.00016814	0.00153846		C_15_13_T_7_3	C_13_7_T_12_8
C_15_13	T_7_3	6.76821e-11	C_13_7	T_7_7	0.0200061	0.00115383	0.00153846		C_15_13_T_7_3	C_13_7_T_7_7
C_15_13	T_7_4	3.85909e-06	C_13_7	T_9_4	0.0323077	0.0244793	0.00153846		C_15_13_T_7_4	C_13_7_T_9_4
C_15_13	T_8_6	3.68827e-11	C_8_3	T_12_8	0.0215385	7.7233e-07	0.0134615		C_15_13_T_8_6	C_8_3_T_12_8
C_15_13	T_8_6	3.68827e-11	C_13_7	T_12_8	0.0215385	0.00016814	0.00153846		C_15_13_T_8_6	C_13_7_T_12_8
C_15_13	T_8_7	6.66188e-07	C_8_3	T_12_8	0.0215385	7.7233e-07	0.0134615		C_15_13_T_8_7	C_8_3_T_12_8
C_15_13	T_8_7	6.66188e-07	C_13_7	T_12_8	0.0215385	0.00016814	0.00153846		C_15_13_T_8_7	C_13_7_T_12_8
C_15_13	T_8_7	6.66188e-07	C_13_7	T_7_7	0.0200061	0.00115383	0.00153846		C_15_13_T_8_7	C_13_7_T_7_7
C_15_5	T_10_5	5.53196e-05	C_13_12	T_5_5	0.0344786	0.000872776	0.00923		C_15_5_T_10_5	C_13_12_T_5_5
C_15_5	T_10_5	5.53196e-05	C_13_12	T_8_2	0.0143813	0.00898933	0.00923		C_15_5_T_10_5	C_13_12_T_8_2
C_15_5	T_14_4	0.000132965	C_13_12	T_15_8	0.0461539	6.05794e-05	0.00923		C_15_5_T_14_4	C_13_12_T_15_8
C_15_5	T_5_1	1.08905e-07	C_13_12	T_8_2	0.00595318	0.00898933	0.00923		C_15_5_T_5_1	C_13_12_T_8_2
C_15_7	T_15_2	9.05411e-08	C_15_11	T_5_5	0.0344786	0.0910803	0.0184615		C_15_7_T_15_2	C_15_11_T_5_5
C_3_1	T_10_5	3.48424e-05	C_5_2	T_5_5	0.0344786	3.83205e-06	0.00846586		C_3_1_T_10_5	C_5_2_T_5_5
C_3_1	T_10_5	3.48424e-05	C_3_2	T_8_2	0.0143813	0.0016437	1.00956e-05		C_3_1_T_10_5	C_3_2_T_8_2
C_3_1	T_13_13	1.71299e-07	C_3_2	T_5_3	0.00842809	1.38842e-05	1.00956e-05		C_3_1_T_13_13	C_3_2_T_5_3
C_3_1	T_13_13	1.71299e-07	C_5_5	T_6_5	0.00842809	0.00281619	1.34608e-06		C_3_1_T_13_13	C_5_5_T_6_5
C_3_1	T_15_2	9.82547e-14	C_5_2	T_5_5	0.0344786	3.83205e-06	0.00846586		C_3_1_T_15_2	C_5_2_T_5_5
C_3_1	T_15_2	9.82547e-14	C_4_1	T_5_5	0.0344786	3.44699e-05	0.000491		C_3_1_T_15_2	C_4_1_T_5_5
C_3_2	T_11_7	2.054e-11	C_14_5	T_9_2	0.0468227	1.99111e-06	0.0461539		C_3_2_T_11_7	C_14_5_T_9_2
C_3_3	T_10_5	1.91071e-05	C_12_3	T_5_5	0.0344786	7.25166e-09	0.0195652		C_3_3_T_10_5	C_12_3_T_5_5
C_3_3	T_10_5	1.91071e-05	C_8_8	T_5_5	0.0344786	1.93033e-06	0.000823799		C_3_3_T_10_5	C_8_8_T_5_5
C_3_3	T_14_4	2.57041e-10	C_12_3	T_15_8	0.0461539	1.07914e-12	0.0195652		C_3_3_T_14_4	C_12_3_T_15_8
C_3_3	T_14_4	2.57041e-10	C_3_3	T_15_8	0.0461539	2.08699e-11	1.34608e-06		C_3_3_T_14_4	C_3_3_T_15_8
C_3_3	T_14_4	2.57041e-10	C_12_1	T_5_1	0.00966859	0.0227138	0.0195652		C_3_3_T_14_4	C_12_1_T_5_1
C_3_3	T_14_4	2.57041e-10	C_3_3	T_5_1	0.00966859	0.0272817	1.34608e-06		C_3_3_T_14_4	C_3_3_T_5_1
C_3_3	T_15_8	3.67008e-06	C_12_3	T_8_3	0.00769231	8.38027e-07	0.0195652		C_3_3_T_15_8	C_12_3_T_8_3
C_4_3	T_10_5	8.14085e-05	C_8_8	T_5_5	0.0344786	1.93033e-06	0.00327407		C_4_3_T_10_5	C_8_8_T_5_5
C_4_3	T_10_5	8.14085e-05	C_5_2	T_5_5	0.0344786	3.83205e-06	1.00956e-05		C_4_3_T_10_5	C_5_2_T_5_5
C_4_3	T_10_5	8.14085e-05	C_5_2	T_11_9	0.0307692	0.000185573	1.00956e-05		C_4_3_T_10_5	C_5_2_T_11_9
C_4_3	T_10_5	8.14085e-05	C_5_2	T_8_2	0.0143813	0.00111614	1.00956e-05		C_4_3_T_10_5	C_5_2_T_8_2
C_4_3	T_14_4	9.54956e-11	C_5_2	T_15_8	0.0461539	9.77388e-08	1.00956e-05		C_4_3_T_14_4	C_5_2_T_15_8
C_4_3	T_14_4	9.54956e-11	C_13_6	T_5_1	0.00966859	0.0272321	0.0220736		C_4_3_T_14_4	C_13_6_T_5_1
C_4_3	T_15_8	1.04748e-05	C_5_2	T_8_3	0.00769231	1.06641e-05	1.00956e-05		C_4_3_T_15_8	C_5_2_T_8_3
C_4_3	T_5_1	-2.95319e-14	C_5_2	T_8_2	0.00595318	0.00111614	1.00956e-05		C_4_3_T_5_1	C_5_2_T_8_2
C_4_4	T_10_5	1.94425e-08	C_5_2	T_5_5	0.0344786	3.83205e-06	0.00846586		C_4_4_T_10_5	C_5_2_T_5_5
C_4_4	T_10_5	1.94425e-08	C_3_2	T_8_2	0.0143813	0.0016437	1.00956e-05		C_4_4_T_10_5	C_3_2_T_8_2
C_4_4	T_13_13	1.12237e-07	C_3_2	T_5_3	0.00842809	1.38842e-05	1.00956e-05		C_4_4_T_13_13	C_3_2_T_5_3
C_4_4	T_13_13	1.12237e-07	C_5_5	T_6_5	0.00842809	0.00281619	1.34608e-06		C_4_4_T_13_13	C_5_5_T_6_5
C_4_4	T_15_2	1.249e-13	C_5_2	T_5_5	0.0344786	3.83205e-06	0.00846586		C_4_4_T_15_2	C_5_2_T_5_5
C_4_4	T_15_2	1.249e-13	C_4_1	T_5_5	0.0344786	3.44699e-05	0.000491		C_4_4_T_15_2	C_4_1_T_5_5
C_5_1	T_10_5	3.7503e-07	C_5_2	T_5_5	0.0344786	3.83205e-06	0.00846586		C_5_1_T_10_5	C_5_2_T_5_5
C_5_1	T_10_5	3.7503e-07	C_3_2	T_8_2	0.0143813	0.0016437	1.00956e-05		C_5_1_T_10_5	C_3_2_T_8_2
C_5_1	T_13_13	1.00326e-05	C_3_2	T_5_3	0.00842809	1.38842e-05	1.00956e-05		C_5_1_T_13_13	C_3_2_T_5_3
C_5_1	T_13_13	1.00326e-05	C_5_5	T_6_5	0.00842809	0.00281619	1.34608e-06		C_5_1_T_13_13	C_5_5_T_6_5
C_5_1	T_15_2	2.93765e-13	C_5_2	T_5_5	0.0344786	3.83205e-06	0.00846586		C_5_1_T_15_2	C_5_2_T_5_5
C_5_1	T_15_2	2.93765e-13	C_4_1	T_5_5	0.0344786	3.44699e-05	0.000491		C_5_1_T_15_2	C_4_1_T_5_5
C_5_3	T_7_3	3.78014e-06	C_11_6	T_7_7	0.0200061	0.0783213	0.0198973		C_5_3_T_7_3	C_11_6_T_7_7
C_5_5	T_10_5	9.45693e-05	C_12_3	T_5_5	0.0344786	7.25166e-09	0.00702341		C_5_5_T_10_5	C_12_3_T_5_5
C_5_5	T_10_5	9.45693e-05	C_8_8	T_5_5	0.0344786	1.93033e-06	0.00327407		C_5_5_T_10_5	C_8_8_T_5_5
C_5_5	T_10_5	9.45693e-05	C_5_2	T_5_5	0.0344786	3.83205e-06	1.00956e-05		C_5_5_T_10_5	C_5_2_T_5_5
C_5_5	T_10_5	9.45693e-05	C_5_2	T_11_9	0.0307692	0.000185573	1.00956e-05		C_5_5_T_10_5	C_5_2_T_11_9
C_5_5	T_10_5	9.45693e-05	C_5_2	T_8_2	0.0143813	0.00111614	1.00956e-05		C_5_5_T_10_5	C_5_2_T_8_2
C_5_5	T_14_4	1.21196e-10	C_12_3	T_15_8	0.0461539	1.07914e-12	0.00702341		C_5_5_T_14_4	C_12_3_T_15_8
C_5_5	T_14_4	1.21196e-10	C_5_2	T_15_8	0.0461539	9.77388e-08	1.00956e-05		C_5_5_T_14_4	C_5_2_T_15_8
C_5_5	T_14_4	1.21196e-10	C_13_6	T_5_1	0.00966859	0.0272321	0.0220736		C_5_5_T_14_4	C_13_6_T_5_1
C_5_5	T_15_8	1.16333e-05	C_12_3	T_8_3	0.00769231	8.38027e-07	0.00702341		C_5_5_T_15_8	C_12_3_T_8_3
C_5_5	T_15_8	1.16333e-05	C_5_2	T_8_3	0.00769231	1.06641e-05	1.00956e-05		C_5_5_T_15_8	C_5_2_T_8_3
C_5_5	T_5_1	-2.35367e-14	C_5_2	T_8_2	0.00595318	0.00111614	1.00956e-05		C_5_5_T_5_1	C_5_2_T_8_2
C_6_1	T_5_1	2.17813e-07	C_5_2	T_8_2	0.00595318	0.00111614	1.00956e-05		C_6_1_T_5_1	C_5_2_T_8_2
C_6_3	T_7_3	4.46933e-06	C_11_6	T_7_7	0.0200061	0.0783213	0.0198973		C_6_3_T_7_3	C_11_6_T_7_7
C_6_5	T_10_5	1.00494e-07	C_5_2	T_5_5	0.0344786	3.83205e-06	0.00241621		C_6_5_T_10_5	C_5_2_T_5_5
C_6_5	T_10_5	1.00494e-07	C_3_2	T_8_2	0.0143813	0.0016437	0.000121		C_6_5_T_10_5	C_3_2_T_8_2
C_6_5	T_13_13	2.77305e-05	C_3_2	T_5_3	0.00842809	1.38842e-05	0.000121		C_6_5_T_13_13	C_3_2_T_5_3
C_6_5	T_13_13	2.77305e-05	C_5_5	T_6_5	0.00842809	0.00281619	1.7499e-05		C_6_5_T_13_13	C_5_5_T_6_5
C_6_5	T_15_2	1.85574e-12	C_5_2	T_5_5	0.0344786	3.83205e-06	0.00241621		C_6_5_T_15_2	C_5_2_T_5_5
C_6_5	T_15_2	1.85574e-12	C_4_1	T_5_5	0.0344786	3.44699e-05	0.000121147		C_6_5_T_15_2	C_4_1_T_5_5
C_6_5	T_15_2	1.85574e-12	C_6_6	T_5_5	0.0344786	0.0502444	1.34608e-06		C_6_5_T_15_2	C_6_6_T_5_5
C_7_2	T_14_4	2.44638e-08	C_12_3	T_15_8	0.0461539	1.07914e-12	0.0344786		C_7_2_T_14_4	C_12_3_T_15_8
C_7_2	T_14_4	2.44638e-08	C_3_3	T_15_8	0.0461539	2.08699e-11	0.00228833		C_7_2_T_14_4	C_3_3_T_15_8
C_7_2	T_14_4	2.44638e-08	C_5_2	T_15_8	0.0461539	9.77388e-08	0.000228833		C_7_2_T_14_4	C_5_2_T_15_8
C_7_2	T_14_4	2.44638e-08	C_6_4	T_15_8	0.0461539	2.16984e-06	7.04101e-05		C_7_2_T_14_4	C_6_4_T_15_8
C_7_2	T_14_4	2.44638e-08	C_3_3	T_5_1	0.00966859	0.0272817	0.00228833		C_7_2_T_14_4	C_3_3_T_5_1
C_7_2	T_15_8	5.58122e-05	C_12_3	T_8_3	0.00769231	8.38027e-07	0.0344786		C_7_2_T_15_8	C_12_3_T_8_3
C_7_2	T_15_8	5.58122e-05	C_5_2	T_8_3	0.00769231	1.06641e-05	0.000228833		C_7_2_T_15_8	C_5_2_T_8_3
C_7_2	T_9_5	0.000413107	C_7_7	T_9_7	0.0138036	0.00804401	0.0022256		C_7_2_T_9_5	C_7_7_T_9_7
C_7_2	T_9_5	0.000413107	C_9_4	T_9_7	0.0138036	0.0490798	0.00161623		C_7_2_T_9_5	C_9_4_T_9_7
C_7_4	T_13_9	0.000143603	C_13_7	T_5_2	0.00923077	0.000229222	0.0468227		C_7_4_T_13_9	C_13_7_T_5_2
C_7_4	T_15_4	0.000227614	C_13_7	T_7_7	0.0307692	0.00115383	0.0468227		C_7_4_T_15_4	C_13_7_T_7_7
C_7_4	T_15_4	0.000227614	C_11_6	T_7_7	0.0307692	0.0783213	0.0282761		C_7_4_T_15_4	C_11_6_T_7_7
C_7_4	T_3_3	1.40696e-11	C_13_7	T_9_4	0.00153846	0.0244793	0.0468227		C_7_4_T_3_3	C_13_7_T_9_4
C_7_4	T_7_3	2.47188e-05	C_13_7	T_12_8	0.0215385	0.00016814	0.0468227		C_7_4_T_7_3	C_13_7_T_12_8
C_7_4	T_7_3	2.47188e-05	C_13_7	T_7_7	0.0200061	0.00115383	0.0468227		C_7_4_T_7_3	C_13_7_T_7_7
C_7_4	T_7_3	2.47188e-05	C_11_6	T_7_7	0.0200061	0.0783213	0.0282761		C_7_4_T_7_3	C_11_6_T_7_7
C_7_4	T_7_4	0.000389843	C_13_7	T_9_4	0.0323077	0.0244793	0.0468227		C_7_4_T_7_4	C_13_7_T_9_4
C_7_4	T_8_6	1.06275e-06	C_13_7	T_12_8	0.0215385	0.00016814	0.0468227		C_7_4_T_8_6	C_13_7_T_12_8
C_7_4	T_8_7	5.41689e-05	C_13_7	T_12_8	0.0215385	0.00016814	0.0468227		C_7_4_T_8_7	C_13_7_T_12_8
C_7_4	T_8_7	5.41689e-05	C_13_7	T_7_7	0.0200061	0.00115383	0.0468227		C_7_4_T_8_7	C_13_7_T_7_7
C_7_4	T_8_7	5.41689e-05	C_11_6	T_7_7	0.0200061	0.0783213	0.0282761		C_7_4_T_8_7	C_11_6_T_7_7
C_7_7	T_10_5	2.9515e-08	C_5_2	T_5_5	0.0344786	3.83205e-06	0.02359		C_7_7_T_10_5	C_5_2_T_5_5
C_7_7	T_10_5	2.9515e-08	C_6_4	T_5_5	0.0344786	4.18715e-06	0.00893122		C_7_7_T_10_5	C_6_4_T_5_5
C_7_7	T_13_13	2.70699e-09	C_5_5	T_6_5	0.00842809	0.00281619	1.7499e-05		C_7_7_T_13_13	C_5_5_T_6_5
C_7_7	T_15_2	1.00919e-13	C_5_2	T_5_5	0.0344786	3.83205e-06	0.02359		C_7_7_T_15_2	C_5_2_T_5_5
C_7_7	T_15_2	1.00919e-13	C_6_4	T_5_5	0.0344786	4.18715e-06	0.00893122		C_7_7_T_15_2	C_6_4_T_5_5
C_7_7	T_15_2	1.00919e-13	C_4_1	T_5_5	0.0344786	3.44699e-05	0.00271234		C_7_7_T_15_2	C_4_1_T_5_5
C_7_7	T_15_2	1.00919e-13	C_6_6	T_5_5	0.0344786	0.0502444	1.34608e-06		C_7_7_T_15_2	C_6_6_T_5_5
C_8_3	T_11_7	9.35979e-11	C_3_1	T_6_6	0.0048423	0.0214012	0.0184615		C_8_3_T_11_7	C_3_1_T_6_6
C_8_3	T_3_3	2.637e-05	C_3_1	T_9_4	0.00153846	5.14881e-10	0.0184615		C_8_3_T_3_3	C_3_1_T_9_4
C_8_3	T_8_6	3.63799e-07	C_3_1	T_12_8	0.0215385	4.79751e-10	0.0184615		C_8_3_T_8_6	C_3_1_T_12_8
C_8_7	T_10_5	5.50975e-07	C_5_2	T_5_5	0.0344786	3.83205e-06	0.00846586		C_8_7_T_10_5	C_5_2_T_5_5
C_8_7	T_10_5	5.50975e-07	C_3_2	T_8_2	0.0143813	0.0016437	1.00956e-05		C_8_7_T_10_5	C_3_2_T_8_2
C_8_7	T_13_13	6.0063e-06	C_3_2	T_5_3	0.00842809	1.38842e-05	1.00956e-05		C_8_7_T_13_13	C_3_2_T_5_3
C_8_7	T_13_13	6.0063e-06	C_5_5	T_6_5	0.00842809	0.00281619	1.34608e-06		C_8_7_T_13_13	C_5_5_T_6_5
C_8_7	T_15_2	4.65183e-14	C_5_2	T_5_5	0.0344786	3.83205e-06	0.00846586		C_8_7_T_15_2	C_5_2_T_5_5
C_8_7	T_15_2	4.65183e-14	C_4_1	T_5_5	0.0344786	3.44699e-05	0.000491		C_8_7_T_15_2	C_4_1_T_5_5
C_8_8	T_10_5	3.34347e-06	C_8_8	T_5_5	0.0344786	1.93033e-06	0.00327407		C_8_8_T_10_5	C_8_8_T_5_5
C_8_8	T_10_5	3.34347e-06	C_5_2	T_5_5	0.0344786	3.83205e-06	1.00956e-05		C_8_8_T_10_5	C_5_2_T_5_5
C_8_8	T_10_5	3.34347e-06	C_6_4	T_5_5	0.0344786	4.18715e-06	1.55e-06		C_8_8_T_10_5	C_6_4_T_5_5
C_8_8	T_10_5	3.34347e-06	C_5_2	T_11_9	0.0307692	0.000185573	1.00956e-05		C_8_8_T_10_5	C_5_2_T_11_9
C_8_8	T_10_5	3.34347e-06	C_6_4	T_11_9	0.0307692	0.000532831	1.55e-06		C_8_8_T_10_5	C_6_4_T_11_9
C_8_8	T_10_5	3.34347e-06	C_5_2	T_8_2	0.0143813	0.00111614	1.00956e-05		C_8_8_T_10_5	C_5_2_T_8_2
C_8_8	T_10_5	3.34347e-06	C_6_4	T_8_2	0.0143813	0.00191661	1.55e-06		C_8_8_T_10_5	C_6_4_T_8_2
C_8_8	T_14_4	1.00672e-11	C_3_3	T_15_8	0.0461539	2.08699e-11	0.000121		C_8_8_T_14_4	C_3_3_T_15_8
C_8_8	T_14_4	1.00672e-11	C_5_2	T_15_8	0.0461539	9.77388e-08	1.00956e-05		C_8_8_T_14_4	C_5_2_T_15_8
C_8_8	T_14_4	1.00672e-11	C_6_4	T_15_8	0.0461539	2.16984e-06	1.55e-06		C_8_8_T_14_4	C_6_4_T_15_8
C_8_8	T_14_4	1.00672e-11	C_13_6	T_5_1	0.00966859	0.0272321	0.0220736		C_8_8_T_14_4	C_13_6_T_5_1
C_8_8	T_14_4	1.00672e-11	C_3_3	T_5_1	0.00966859	0.0272817	0.000121		C_8_8_T_14_4	C_3_3_T_5_1
C_8_8	T_14_4	1.00672e-11	C_6_4	T_5_1	0.00966859	0.0602923	1.55e-06		C_8_8_T_14_4	C_6_4_T_5_1
C_8_8	T_5_1	2.11897e-12	C_5_2	T_8_2	0.00595318	0.00111614	1.00956e-05		C_8_8_T_5_1	C_5_2_T_8_2
C_8_8	T_5_1	2.11897e-12	C_6_4	T_8_2	0.00595318	0.00191661	1.55e-06		C_8_8_T_5_1	C_6_4_T_8_2
C_9_1	T_15_13	6.7031e-07	C_4_1	T_12_11	0.00923077	0.000101536	0.0260331		C_9_1_T_15_13	C_4_1_T_12_11
C_9_1	T_15_13	6.7031e-07	C_5_5	T_10_10	0.0269231	0.000547092	1.7499e-05		C_9_1_T_15_13	C_5_5_T_10_10
C_9_1	T_15_13	6.7031e-07	C_8_4	T_12_11	0.00923077	0.00129495	0.0120401		C_9_1_T_15_13	C_8_4_T_12_11
C_9_1	T_15_13	6.7031e-07	C_5_5	T_12_11	0.00923077	0.00296129	1.7499e-05		C_9_1_T_15_13	C_5_5_T_12_11
C_9_5	T_13_9	4.42756e-06	C_12_7	T_5_2	0.00923077	0.0474424	0.0220736		C_9_5_T_13_9	C_12_7_T_5_2
C_9_5	T_15_4	2.07836e-05	C_12_7	T_7_7	0.0307692	0.00392376	0.0220736		C_9_5_T_15_4	C_12_7_T_7_7
C_9_5	T_15_4	2.07836e-05	C_12_7	T_4_3	0.0184615	0.0443963	0.0220736		C_9_5_T_15_4	C_12_7_T_4_3
C_9_5	T_15_4	2.07836e-05	C_11_6	T_7_7	0.0307692	0.0783213	0.000809717		C_9_5_T_15_4	C_11_6_T_7_7
C_9_5	T_7_3	1.38107e-05	C_12_7	T_7_7	0.0200061	0.00392376	0.0220736		C_9_5_T_7_3	C_12_7_T_7_7
C_9_5	T_7_3	1.38107e-05	C_11_6	T_7_7	0.0200061	0.0783213	0.000809717		C_9_5_T_7_3	C_11_6_T_7_7
C_9_6	T_10_5	6.48561e-05	C_6_4	T_5_5	0.0344786	4.18715e-06	0.02359		C_9_6_T_10_5	C_6_4_T_5_5
C_9_6	T_10_5	6.48561e-05	C_3_2	T_8_2	0.0143813	0.0016437	0.000491318		C_9_6_T_10_5	C_3_2_T_8_2
C_9_6	T_13_13	0.000432953	C_3_2	T_5_3	0.00842809	1.38842e-05	0.000491318		C_9_6_T_13_13	C_3_2_T_5_3
C_9_6	T_14_4	5.08547e-06	C_3_3	T_15_8	0.0461539	2.08699e-11	0.02359		C_9_6_T_14_4	C_3_3_T_15_8
C_9_6	T_14_4	5.08547e-06	C_4_1	T_15_8	0.0461539	1.0771e-10	0.00770965		C_9_6_T_14_4	C_4_1_T_15_8
C_9_6	T_14_4	5.08547e-06	C_3_3	T_5_1	0.00966859	0.0272817	0.02359		C_9_6_T_14_4	C_3_3_T_5_1
C_9_6	T_14_4	5.08547e-06	C_4_1	T_5_1	0.00966859	0.0435798	0.00770965		C_9_6_T_14_4	C_4_1_T_5_1
C_9_6	T_15_2	3.19338e-05	C_6_4	T_5_5	0.0344786	4.18715e-06	0.02359		C_9_6_T_15_2	C_6_4_T_5_5
C_9_6	T_15_2	3.19338e-05	C_4_1	T_5_5	0.0344786	3.44699e-05	0.00770965		C_9_6_T_15_2	C_4_1_T_5_5
C_9_6	T_15_2	3.19338e-05	C_6_6	T_5_5	0.0344786	0.0502444	1.63452e-05		C_9_6_T_15_2	C_6_6_T_5_5
C_9_6	T_5_1	1.65407e-05	C_3_2	T_8_2	0.00595318	0.0016437	0.000491318		C_9_6_T_5_1	C_3_2_T_8_2
